# Supplementary material for: Crystal structure and photoluminescence properties of catena-poly[[bis­(1-benzyl-1H-imidazole-κN 3)cadmium(II)]-di-μ-azido-κ4 N 1:N 3]
Source: Acta Crystallogr E Crystallogr Commun. 2019 Oct 29;75(Pt 11):1748–52. doi: 10.1107/S205698901901421X (PMC6829744; doi:10.1107/S205698901901421X)
Supplement: Supplementary file 1 [file e-75-01748-sup1.cif]

##############################################################################
#                                                                            #
# This CIF contains the data in a paper accepted for publication in          #
# Acta Crystallographica Section E. It conforms to the requirements of       #
# Notes for Authors for Acta Crystallographica Section E, and has been       #
# peer reviewed under the auspices of the IUCr Commission on Journals.       #
#                                                                            #
# Full details of the Crystallographic Information File format               #
# are given in the paper "The Crystallographic Information File (CIF):       #
# a New Standard Archive File for Crystallography" by S. R. Hall, F. H.      #
# Allen and I. D. Brown [Acta Cryst. (1991), A47, 655-685].                  #
#                                                                            #
# The current version of the core CIF dictionary is obtainable from          #
# ftp://ftp.iucr.org/pub/cif_core.dic.                                       #
#                                                                            #
# Software is freely available for graphical display of the structure(s)     #
# in this CIF. For information consult the CIF software page                 #
# http://www.iucr.org/resources/cif/software.                                #
#                                                                            #
# This file may be used for bona fide research purposes within the           #
# scientific community so long as proper attribution is given to the journal # 
# article from which it was obtained.                                        #
#                                                                            #
##############################################################################
data_I
_audit_creation_method
;
Olex2 1.2
(compiled 2018.05.29 svn.r3508 for OlexSys, GUI svn.r5506)
;
_chemical_name_systematic
;\
<i>catena</i>-Poly[[bis(1-benzyl-1<i>H</i>-imidazole-\k<i>N</i>^3^)\
cadmium(II)]-di-\m-azido-\k^4^<i>N</i>^1^:<i>N</i>^3^]
;
_chemical_name_common     ?
_chemical_formula_moiety     'C20 H20 Cd N10'
_chemical_formula_sum     'C20 H20 Cd N10'
_chemical_formula_iupac     '[Cd (C10 H10 N2)2 (N3)2]'
_chemical_formula_weight     512.86
_chemical_melting_point     ?
_space_group_crystal_system     monoclinic
_space_group_name_H-M_alt     'P 21/n'
_space_group_name_Hall     '-P 2yn'
loop_
    _space_group_symop_operation_xyz
    'x, y, z'
    '-x+1/2, y+1/2, -z+1/2'
    '-x, -y, -z'
    'x-1/2, -y-1/2, z-1/2'
_cell_length_a     5.5447(3)
_cell_length_b     8.4301(4)
_cell_length_c     22.9517(11)
_cell_angle_alpha     90
_cell_angle_beta     90.351(2)
_cell_angle_gamma     90
_cell_volume     1072.80(9)
_cell_formula_units_Z     2
_cell_measurement_reflns_used     9996
_cell_measurement_theta_min     2.998
_cell_measurement_theta_max     32.274
_cell_measurement_temperature     296
_exptl_crystal_description     block
_exptl_crystal_colour     colourless
_exptl_crystal_size_max     0.32
_exptl_crystal_size_mid     0.3
_exptl_crystal_size_min     0.22
_exptl_crystal_density_diffrn     1.588
_exptl_crystal_density_meas     ?
_exptl_crystal_density_method     'not measured'
_exptl_crystal_F_000     516
_exptl_absorpt_coefficient_mu     1.047
_exptl_absorpt_correction_type     multi-scan
_exptl_absorpt_process_details
;
(SADABS; Krause <i>et al</i>., 2015)
;
_exptl_absorpt_correction_T_min     0.7118
_exptl_absorpt_correction_T_max     0.7464
_exptl_special_details     ?
_diffrn_ambient_temperature     296.0
_diffrn_source     'sealed x-ray tube'
_diffrn_radiation_type     MoK\a
_diffrn_radiation_wavelength     0.71073
_diffrn_radiation_monochromator     graphite
_diffrn_measurement_device_type     'Bruker D8 QUEST CMOS PHOTON II'
_diffrn_measurement_device     'four-circle KAPPA diffractometer'
_diffrn_measurement_method     '\w and \f scans'
_diffrn_detector     'Bruker PHOTON 200 area detector'
_diffrn_detector_area_resol_mean     7.39
_diffrn_reflns_number     42354
_diffrn_reflns_av_R_equivalents     0.0724
_diffrn_reflns_av_unetI/netI     0.0389
_diffrn_reflns_theta_min     2.998
_diffrn_reflns_theta_max     32.274
_diffrn_reflns_theta_full     25.242
_diffrn_measured_fraction_theta_max     0.999
_diffrn_measured_fraction_theta_full     0.999
_diffrn_reflns_limit_h_min     -8
_diffrn_reflns_limit_h_max     8
_diffrn_reflns_limit_k_min     -12
_diffrn_reflns_limit_k_max     12
_diffrn_reflns_limit_l_min     -34
_diffrn_reflns_limit_l_max     34
_diffrn_standards_number     0
_diffrn_radiation_probe     x-ray
_refine_special_details     ?
_reflns_number_total     3817
_reflns_number_gt     2858
_reflns_threshold_expression     'I > 2\s(I)'
_refine_ls_structure_factor_coef     Fsqd
_refine_ls_matrix_type     full
_refine_ls_R_factor_all     0.0710
_refine_ls_R_factor_gt     0.0433
_refine_ls_wR_factor_gt     0.0740
_refine_ls_wR_factor_ref     0.0801
_refine_ls_goodness_of_fit_ref     1.122
_refine_ls_restrained_S_all     1.122
_refine_ls_number_reflns     3817
_refine_ls_number_parameters     143
_refine_ls_number_restraints     0
_refine_ls_hydrogen_treatment     constr
_refine_ls_weighting_scheme     calc
_refine_ls_weighting_details
              'w=1/[\s^2^(Fo^2^)+(0.0237P)^2^+0.7897P] where P=(Fo^2^+2Fc^2^)/3'
_atom_sites_solution_hydrogens     geom
_atom_sites_solution_primary     dual
_atom_sites_solution_secondary     ?
_refine_ls_shift/su_max     0.000
_refine_ls_shift/su_mean     0.000
_refine_diff_density_max     0.491
_refine_diff_density_min     -0.429
_refine_ls_extinction_method
;
SHELXL2017 (Sheldrick, 2015b)
;
_refine_ls_extinction_coef     0.0043(7)
_refine_ls_extinction_expression
                                  'Fc^*^=kFc[1+0.001xFc^2^\l^3^/sin(2\q)]^-1/4^'
loop_
    _atom_type_symbol
    _atom_type_description
    _atom_type_scat_dispersion_real
    _atom_type_scat_dispersion_imag
    _atom_type_scat_source
    'C' 'C' 0.0033 0.0016
                         'International Tables Vol C Tables 4.2.6.8 and 6.1.1.4'
    'H' 'H' 0.0000 0.0000
                         'International Tables Vol C Tables 4.2.6.8 and 6.1.1.4'
    'Cd' 'Cd' -0.8075 1.2024
                         'International Tables Vol C Tables 4.2.6.8 and 6.1.1.4'
    'N' 'N' 0.0061 0.0033
                         'International Tables Vol C Tables 4.2.6.8 and 6.1.1.4'
_computing_data_collection
;
APEX3 (Bruker, 2016)
;
_computing_cell_refinement
;
SAINT (Bruker, 2016)
;
_computing_data_reduction
;
SAINT (Bruker, 2016)
;
_computing_structure_solution
;
SHELXT (Sheldrick, 2015a)
;
_computing_structure_refinement
;
SHELXL2017 (Sheldrick, 2015b)
;
_computing_molecular_graphics
;
OLEX2 (Dolomanov <i>et al.</i>,  2009)
;
_computing_publication_material
;
OLEX2 (Dolomanov <i>et al.</i>,  2009)
;
loop_
    _atom_site_type_symbol
    _atom_site_label
    _atom_site_fract_x
    _atom_site_fract_y
    _atom_site_fract_z
    _atom_site_U_iso_or_equiv
    _atom_site_adp_type
    _atom_site_calc_flag
    _atom_site_occupancy
    _atom_site_disorder_assembly
    _atom_site_disorder_group
    Cd Cd1 0.500000 1.000000 0.500000 0.03071(9) Uani d 1 . .
    N N1 0.5662(4) 0.7657(2) 0.45279(9) 0.0364(4) Uani d 1 . .
    N N2 0.4732(4) 0.5441(2) 0.40781(9) 0.0361(5) Uani d 1 . .
    N N3 0.1837(4) 1.0467(3) 0.43386(10) 0.0495(6) Uani d 1 . .
    N N4 -0.0153(4) 1.0885(2) 0.43738(8) 0.0293(4) Uani d 1 . .
    N N5 -0.2152(4) 1.1320(3) 0.43834(10) 0.0442(5) Uani d 1 . .
    C C1 0.4075(5) 0.6938(3) 0.41923(11) 0.0391(5) Uani d 1 . .
    H H1 0.267175 0.740956 0.405159 0.047 Uiso calc 1 . .
    C C2 0.7433(5) 0.6557(3) 0.46316(11) 0.0417(6) Uani d 1 . .
    H H2 0.880614 0.672494 0.485806 0.050 Uiso calc 1 . .
    C C3 0.6881(5) 0.5197(3) 0.43559(12) 0.0451(6) Uani d 1 . .
    H H3 0.778880 0.426908 0.435479 0.054 Uiso calc 1 . .
    C C4 0.3379(5) 0.4268(4) 0.37310(12) 0.0481(7) Uani d 1 . .
    H H4A 0.168657 0.455917 0.372746 0.058 Uiso calc 1 . .
    H H4B 0.351963 0.323822 0.391634 0.058 Uiso calc 1 . .
    C C5 0.4247(5) 0.4141(3) 0.31116(10) 0.0366(5) Uani d 1 . .
    C C6 0.3045(6) 0.4900(4) 0.26668(14) 0.0563(7) Uani d 1 . .
    H H6 0.168444 0.550339 0.274880 0.068 Uiso calc 1 . .
    C C7 0.3837(8) 0.4777(4) 0.20985(14) 0.0694(10) Uani d 1 . .
    H H7 0.300687 0.529653 0.180124 0.083 Uiso calc 1 . .
    C C8 0.5824(7) 0.3901(4) 0.19727(13) 0.0618(9) Uani d 1 . .
    H H8 0.637397 0.383724 0.159140 0.074 Uiso calc 1 . .
    C C9 0.7007(6) 0.3116(4) 0.24067(14) 0.0605(8) Uani d 1 . .
    H H9 0.835053 0.250246 0.231895 0.073 Uiso calc 1 . .
    C C10 0.6230(6) 0.3221(4) 0.29772(12) 0.0503(7) Uani d 1 . .
    H H10 0.704249 0.267304 0.327012 0.060 Uiso calc 1 . .
loop_
    _atom_site_aniso_label
    _atom_site_aniso_U_11
    _atom_site_aniso_U_22
    _atom_site_aniso_U_33
    _atom_site_aniso_U_12
    _atom_site_aniso_U_13
    _atom_site_aniso_U_23
    Cd1 0.02939(12) 0.03079(13) 0.03194(13) 0.00640(11) -0.00134(8) -0.00695(11)
    N1 0.0393(11) 0.0338(11) 0.0359(10) 0.0070(9) -0.0021(8) -0.0085(9)
    N2 0.0453(12) 0.0304(10) 0.0328(10) -0.0014(8) 0.0040(9) -0.0062(8)
    N3 0.0389(12) 0.0709(16) 0.0385(11) 0.0148(11) -0.0086(9) -0.0046(11)
    N4 0.0399(11) 0.0245(9) 0.0236(9) 0.0024(8) -0.0025(8) 0.0007(7)
    N5 0.0389(12) 0.0437(13) 0.0501(13) 0.0104(10) 0.0068(10) 0.0092(10)
    C1 0.0395(13) 0.0402(14) 0.0376(13) 0.0078(11) -0.0021(10) -0.0057(11)
    C2 0.0405(14) 0.0421(14) 0.0425(14) 0.0103(11) -0.0040(11) -0.0093(11)
    C3 0.0550(15) 0.0334(15) 0.0469(14) 0.0140(12) -0.0008(12) -0.0056(11)
    C4 0.0564(17) 0.0459(16) 0.0420(14) -0.0187(13) 0.0112(13) -0.0122(12)
    C5 0.0431(13) 0.0329(13) 0.0337(12) -0.0083(10) 0.0004(10) -0.0065(10)
    C6 0.0616(18) 0.0559(18) 0.0513(16) 0.0155(16) -0.0086(13) -0.0052(15)
    C7 0.101(3) 0.064(2) 0.0436(16) 0.009(2) -0.0145(17) 0.0064(15)
    C8 0.085(2) 0.066(2) 0.0339(14) -0.0078(19) 0.0064(15) -0.0049(14)
    C9 0.0557(19) 0.072(2) 0.0537(18) 0.0121(16) 0.0060(14) -0.0170(16)
    C10 0.0584(18) 0.0533(17) 0.0393(14) 0.0120(14) -0.0068(12) -0.0048(13)
_geom_special_details
;
 All esds (except the esd in the dihedral angle between two l.s. planes)
 are estimated using the full covariance matrix.  The cell esds are taken
 into account individually in the estimation of esds in distances, angles
 and torsion angles; correlations between esds in cell parameters are only
 used when they are defined by crystal symmetry.  An approximate (isotropic)
 treatment of cell esds is used for estimating esds involving l.s. planes.
;
loop_
    _geom_bond_atom_site_label_1
    _geom_bond_atom_site_label_2
    _geom_bond_site_symmetry_2
    _geom_bond_distance
    _geom_bond_publ_flag
    Cd1 N1 . 2.2834(19) yes
    Cd1 N1 3_676 2.2834(19) ?
    Cd1 N3 . 2.346(2) yes
    Cd1 N3 3_676 2.346(2) ?
    Cd1 N5 3_576 2.400(2) yes
    Cd1 N5 1_655 2.400(2) ?
    N1 C1 . 1.314(3) ?
    N1 C2 . 1.371(3) ?
    N2 C1 . 1.340(3) ?
    N2 C3 . 1.364(4) ?
    N2 C4 . 1.472(3) ?
    N3 N4 . 1.161(3) ?
    N4 N5 . 1.168(3) ?
    C1 H1 . 0.9300 ?
    C2 H2 . 0.9300 ?
    C2 C3 . 1.344(4) ?
    C3 H3 . 0.9300 ?
    C4 H4A . 0.9700 ?
    C4 H4B . 0.9700 ?
    C4 C5 . 1.507(3) ?
    C5 C6 . 1.374(4) ?
    C5 C10 . 1.382(4) ?
    C6 H6 . 0.9300 ?
    C6 C7 . 1.383(5) ?
    C7 H7 . 0.9300 ?
    C7 C8 . 1.359(5) ?
    C8 H8 . 0.9300 ?
    C8 C9 . 1.361(5) ?
    C9 H9 . 0.9300 ?
    C9 C10 . 1.384(4) ?
    C10 H10 . 0.9300 ?
loop_
    _geom_angle_atom_site_label_1
    _geom_angle_atom_site_label_2
    _geom_angle_atom_site_label_3
    _geom_angle_site_symmetry_1
    _geom_angle_site_symmetry_3
    _geom_angle
    _geom_angle_publ_flag
    N1 Cd1 N1 . 3_676 180.0 yes
    N1 Cd1 N3 3_676 3_676 87.70(8) ?
    N1 Cd1 N3 3_676 . 92.30(8) yes
    N1 Cd1 N3 . 3_676 92.30(8) ?
    N1 Cd1 N3 . . 87.70(8) yes
    N1 Cd1 N5 3_676 3_576 90.73(8) ?
    N1 Cd1 N5 3_676 1_655 89.27(8) ?
    N1 Cd1 N5 . 1_655 90.74(8) yes
    N1 Cd1 N5 . 3_576 89.26(8) yes
    N3 Cd1 N3 3_676 . 180.0 yes
    N3 Cd1 N5 . 1_655 91.87(9) yes
    N3 Cd1 N5 3_676 1_655 88.13(9) ?
    N3 Cd1 N5 . 3_576 88.13(9) yes
    N3 Cd1 N5 3_676 3_576 91.87(9) ?
    N5 Cd1 N5 3_576 1_655 180.0 yes
    C1 N1 Cd1 . . 124.62(16) ?
    C1 N1 C2 . . 105.4(2) ?
    C2 N1 Cd1 . . 128.34(17) ?
    C1 N2 C3 . . 106.8(2) ?
    C1 N2 C4 . . 126.9(2) ?
    C3 N2 C4 . . 126.3(2) ?
    N4 N3 Cd1 . . 135.45(18) ?
    N3 N4 N5 . . 177.0(2) ?
    N4 N5 Cd1 . 1_455 119.56(17) ?
    N1 C1 N2 . . 111.6(2) ?
    N1 C1 H1 . . 124.2 ?
    N2 C1 H1 . . 124.2 ?
    N1 C2 H2 . . 125.2 ?
    C3 C2 N1 . . 109.6(2) ?
    C3 C2 H2 . . 125.2 ?
    N2 C3 H3 . . 126.7 ?
    C2 C3 N2 . . 106.7(2) ?
    C2 C3 H3 . . 126.7 ?
    N2 C4 H4A . . 108.9 ?
    N2 C4 H4B . . 108.9 ?
    N2 C4 C5 . . 113.2(2) ?
    H4A C4 H4B . . 107.8 ?
    C5 C4 H4A . . 108.9 ?
    C5 C4 H4B . . 108.9 ?
    C6 C5 C4 . . 120.8(3) ?
    C6 C5 C10 . . 118.6(3) ?
    C10 C5 C4 . . 120.6(3) ?
    C5 C6 H6 . . 119.6 ?
    C5 C6 C7 . . 120.7(3) ?
    C7 C6 H6 . . 119.6 ?
    C6 C7 H7 . . 119.9 ?
    C8 C7 C6 . . 120.2(3) ?
    C8 C7 H7 . . 119.9 ?
    C7 C8 H8 . . 120.1 ?
    C7 C8 C9 . . 119.8(3) ?
    C9 C8 H8 . . 120.1 ?
    C8 C9 H9 . . 119.7 ?
    C8 C9 C10 . . 120.7(3) ?
    C10 C9 H9 . . 119.7 ?
    C5 C10 C9 . . 120.0(3) ?
    C5 C10 H10 . . 120.0 ?
    C9 C10 H10 . . 120.0 ?
loop_
    _geom_torsion_atom_site_label_1
    _geom_torsion_atom_site_label_2
    _geom_torsion_atom_site_label_3
    _geom_torsion_atom_site_label_4
    _geom_torsion_site_symmetry_1
    _geom_torsion_site_symmetry_2
    _geom_torsion_site_symmetry_3
    _geom_torsion_site_symmetry_4
    _geom_torsion
    _geom_torsion_publ_flag
    Cd1 N1 C1 N2 . . . . -166.25(16) ?
    Cd1 N1 C2 C3 . . . . 165.85(18) ?
    N1 C2 C3 N2 . . . . -0.3(3) ?
    N2 C4 C5 C6 . . . . -99.6(3) ?
    N2 C4 C5 C10 . . . . 82.3(3) ?
    C1 N1 C2 C3 . . . . 0.1(3) ?
    C1 N2 C3 C2 . . . . 0.4(3) ?
    C1 N2 C4 C5 . . . . 98.1(3) ?
    C2 N1 C1 N2 . . . . 0.2(3) ?
    C3 N2 C1 N1 . . . . -0.4(3) ?
    C3 N2 C4 C5 . . . . -83.3(4) ?
    C4 N2 C1 N1 . . . . 178.4(2) ?
    C4 N2 C3 C2 . . . . -178.3(2) ?
    C4 C5 C6 C7 . . . . -179.7(3) ?
    C4 C5 C10 C9 . . . . -180.0(3) ?
    C5 C6 C7 C8 . . . . 0.0(5) ?
    C6 C5 C10 C9 . . . . 1.8(4) ?
    C6 C7 C8 C9 . . . . 1.3(6) ?
    C7 C8 C9 C10 . . . . -1.0(5) ?
    C8 C9 C10 C5 . . . . -0.5(5) ?
    C10 C5 C6 C7 . . . . -1.5(5) ?
loop_
    _geom_hbond_atom_site_label_D
    _geom_hbond_atom_site_label_H
    _geom_hbond_atom_site_label_A
    _geom_hbond_site_symmetry_A
    _geom_hbond_distance_DH
    _geom_hbond_distance_HA
    _geom_hbond_distance_DA
    _geom_hbond_angle_DHA
    _geom_hbond_publ_flag
    C3 H3 N5 1_645 0.93 2.488(3) 3.313(4) 148.09(17) yes
    C7 H7 N3 2_545 0.93 2.621(2) 3.368(4) 137.69(2) yes
    C6 H6 Cg2 2_555 0.93 3.172(13) 3.890(3) 135.40(3) yes
    C9 H9 Cg2 2_645 0.93 3.095(13) 3.833(3) 137.50(2) yes
_shelx_space_group_comment
;
The symmetry employed for this shelxl refinement is uniquely defined
by the following loop, which should always be used as a source of
symmetry information in preference to the above space-group names.
They are only intended as comments.
;
_shelx_estimated_absorpt_T_min     0.730
_shelx_estimated_absorpt_T_max     0.802
_shelx_hkl_file
;
  -1   0   0    3.40    1.80
  -1   0   0    0.30    1.50
  -1   0   0    3.40    1.70
  -1   0   0    5.30    1.80
   1   0   0   -1.10    1.40
   1   0   0    2.60    2.10
   1   0   0    2.30    1.70
  -2   0   0 1340.77   64.69
  -2   0   0 1373.36   64.69
  -2   0   0 1252.17   63.69
  -2   0   0 1282.27   63.59
  -2   0   0 1408.66   65.59
  -2   0   0 1391.06   64.29
  -2   0   0 1324.57   64.19
   2   0   0 1179.28   64.19
   2   0   0 1267.47   64.49
   2   0   0 1263.37   65.19
  -3   0   0   -1.20    5.50
  -3   0   0    5.80    4.30
  -3   0   0    3.80    4.60
  -3   0   0    5.60    5.70
  -3   0   0   -9.50    5.10
  -3   0   0    0.90    4.10
  -3   0   0   -2.20    3.80
  -3   0   0    3.40    6.20
   3   0   0   -5.10    4.70
   3   0   0    3.00    5.70
  -4   0   0 1206.98   61.89
  -4   0   0 1162.78   60.29
  -4   0   0 1177.88   60.39
  -4   0   0 1185.78   64.49
  -4   0   0 1205.38   61.39
  -4   0   0 1236.88   62.19
  -4   0   0 1158.88   61.69
  -4   0   0 1160.48   62.49
  -4   0   0 1173.98   62.49
   4   0   0 1195.88   62.49
   4   0   0 1186.08   63.69
  -5   0   0   -4.70   10.70
  -5   0   0    7.90    7.70
  -5   0   0   -7.70   14.00
  -5   0   0   13.00   11.80
  -5   0   0    9.70   16.20
  -5   0   0    4.30    8.90
  -5   0   0   15.00   10.40
  -5   0   0   -5.40    7.10
   5   0   0    3.80   10.40
  -6   0   0  260.07   24.00
  -6   0   0  300.97   24.60
  -6   0   0  273.87   25.70
  -6   0   0  248.48   31.90
  -6   0   0  216.48   29.10
  -7   0   0    7.00   19.30
  -7   0   0    8.40   14.30
  -7   0   0   24.80   17.50
  -8   0   0   92.39   29.70
  -8   0   0   99.59   31.20
  -8   0   0  112.39   32.60
  -8   0   0   37.10   28.30
  -8  -1   0   15.20   28.40
  -8  -1   0  -36.10   27.50
  -7  -1   0  153.68   20.40
  -7  -1   0  175.38   26.80
  -7  -1   0  157.38   26.50
   6   1   0    2.20   14.90
  -6  -1   0    0.20   14.00
  -6  -1   0   -6.40   17.30
  -6  -1   0   20.20   12.30
  -6  -1   0   11.60   11.60
  -6  -1   0   21.00   17.10
   5   1   0  148.19   18.70
  -5  -1   0  175.38   19.50
  -5  -1   0  129.09   16.80
  -5  -1   0  178.08   18.70
  -5  -1   0  148.09   20.70
  -5  -1   0  180.28   16.50
  -5  -1   0  177.58   26.10
  -5  -1   0  166.68   17.30
   4   1   0   10.80    7.40
   4   1   0   10.90    7.70
   4   1   0    8.80    6.80
  -4  -1   0    5.00    5.60
  -4  -1   0   15.50   11.50
  -4  -1   0    2.40    5.50
  -4  -1   0   19.30    7.90
  -4  -1   0   24.50    9.50
  -4  -1   0   19.90    9.80
   3   1   0 3545.35  169.28
   3   1   0 3425.66  167.98
   3   1   0 3027.00  168.18
  -3  -1   0 3406.06  166.98
  -3  -1   0 3633.34  167.78
  -3  -1   0 3549.24  167.78
  -3  -1   0 3566.44  168.18
  -3  -1   0 3577.74  166.98
  -3  -1   0 3524.05  169.08
   2   1   0   44.70    5.90
   2   1   0   45.60    5.40
   2   1   0   53.19    7.00
   2   1   0   42.00    5.30
  -2  -1   0   51.09    5.20
  -2  -1   0   34.80    5.90
  -2  -1   0   41.90    6.00
  -2  -1   0   53.99    6.90
  -2  -1   0   41.70    5.60
  -2  -1   0   53.49    6.80
   1   1   0 1048.30   52.89
   1   1   0 1156.18   52.69
   1   1   0 1066.69   52.79
   1   1   0 1002.50   51.99
   1   1   0 1085.59   53.29
  -1  -1   0 1073.89   52.49
  -1  -1   0 1098.09   52.09
  -1  -1   0 1112.59   52.79
  -1  -1   0 1080.19   52.89
  -1  -1   0 1078.29   53.49
  -1  -1   0 1143.79   52.79
  -1   1   0 1028.10   51.09
  -1   1   0 1181.88   50.69
  -1   1   0 1123.89   51.19
  -1   1   0 1017.00   50.59
  -1   1   0 1047.00   51.99
  -1   1   0 1034.00   51.89
   1  -1   0  996.20   51.99
   1  -1   0 1043.50   50.59
   1  -1   0 1031.90   51.19
  -2   1   0   42.60    5.70
  -2   1   0   45.40    5.00
  -2   1   0   38.20    5.10
  -2   1   0   43.70    6.60
  -2   1   0   50.19    5.30
  -2   1   0   44.00    6.60
   2  -1   0   45.50    5.30
   2  -1   0   47.40    7.00
  -3   1   0 3839.02  171.58
  -3   1   0 3542.65  173.58
  -3   1   0 3575.44  171.28
  -3   1   0 3255.87  171.58
  -3   1   0 3744.73  171.48
  -3   1   0 3464.35  172.98
   3  -1   0 3528.75  173.18
  -4   1   0   19.50    7.20
  -4   1   0   -3.10   10.10
  -4   1   0   13.60    9.70
  -4   1   0    6.60    5.60
  -4   1   0    9.80    6.30
  -4   1   0    1.50    7.50
  -4   1   0    8.40    9.10
  -4   1   0   15.40   10.60
  -5   1   0  173.38   16.90
  -5   1   0  179.18   19.50
  -5   1   0  171.58   20.90
  -5   1   0  173.68   16.40
  -5   1   0  148.59   19.20
  -5   1   0  203.38   22.40
  -5   1   0  172.78   18.80
  -5   1   0  136.09   17.10
  -5   1   0  210.28   26.50
  -6   1   0   -4.90   17.10
  -6   1   0    5.00   11.30
  -6   1   0   20.50   12.20
  -6   1   0   35.30   13.30
  -6   1   0   18.90   14.50
  -7   1   0  150.78   23.80
  -7   1   0  227.68   29.00
  -7   1   0  158.08   22.10
  -7   1   0  173.78   29.80
  -8   1   0  -36.90   28.30
  -8   1   0  -24.60   35.70
  -8   1   0    9.60   30.30
  -8   1   0    5.50   26.70
  -8   1   0   -8.00   28.80
  -8  -2   0   62.19   31.50
  -8  -2   0   61.29   30.10
   7   2   0   20.00   25.10
  -7  -2   0   14.40   16.40
  -7  -2   0    2.70   19.10
  -7  -2   0   21.10   20.20
   6   2   0  485.95   37.70
  -6  -2   0  400.66   44.20
  -6  -2   0  527.15   33.20
  -6  -2   0  490.05   36.20
  -6  -2   0  492.85   36.20
   5   2   0   22.90   10.50
   5   2   0   16.80    8.50
   5   2   0   53.89   14.00
  -5  -2   0   28.40   11.60
  -5  -2   0   24.20   17.70
  -5  -2   0   36.30   12.50
  -5  -2   0   29.00   10.10
  -5  -2   0   33.10   10.10
   4   2   0 1083.79   55.09
   4   2   0 1054.99   58.29
   4   2   0 1089.29   57.19
  -4  -2   0 1083.59   55.29
  -4  -2   0 1015.80   56.59
  -4  -2   0 1132.59   59.79
  -4  -2   0 1014.10   56.19
  -4  -2   0  996.40   56.39
  -4  -2   0 1073.99   57.49
   3   2   0  152.58   13.80
   3   2   0  162.68   12.60
   3   2   0  156.78   11.80
   3   2   0  151.68   12.80
  -3  -2   0  154.38   12.50
  -3  -2   0  172.48   15.20
  -3  -2   0  174.88   13.50
  -3  -2   0  159.58   11.70
  -3  -2   0  169.18   15.30
  -3  -2   0  174.08   15.00
   2   2   0 1947.41   92.19
   2   2   0 1826.52   90.19
   2   2   0 1839.72   92.59
   2   2   0 1865.01   91.29
   2   2   0 1884.31   92.09
  -2  -2   0 1967.30   96.09
  -2  -2   0 1918.41   91.99
  -2  -2   0 1841.72   91.39
  -2  -2   0 1979.80   92.19
  -2  -2   0 1695.03   92.59
   1   2   0   78.79   12.80
   1   2   0  105.09    7.60
   1   2   0  106.79    7.90
   1   2   0  108.19    7.60
  -1  -2   0  112.69    7.80
  -1  -2   0  101.29    7.80
  -1  -2   0  103.99    7.30
  -1  -2   0  108.29    7.90
  -1  -2   0  105.79    7.80
   0   2   0 8169.38  397.16
   0   2   0 8482.15  397.26
   0   2   0 8376.56  399.66
   0   2   0 8501.65  396.66
   0  -2   0 8545.65  398.16
   0  -2   0 8332.27  397.16
   0  -2   0 8451.15  397.76
  -1   2   0   81.89    6.90
  -1   2   0  109.59    8.80
  -1   2   0   98.89    6.90
  -1   2   0   94.99    8.10
  -1   2   0   99.99    6.10
   1  -2   0   93.49    7.10
   1  -2   0  102.49    6.10
   1  -2   0   94.79    8.10
   1  -2   0  106.59    7.10
  -2   2   0 1823.92   92.19
  -2   2   0 1820.12   89.99
  -2   2   0 1764.32   89.99
  -2   2   0 1945.81   90.89
  -2   2   0 1616.54   93.69
  -2   2   0 1967.00   93.19
  -2   2   0 2030.60   90.09
   2  -2   0 1843.22   92.39
   2  -2   0 2027.00   90.19
  -3   2   0  164.08   11.70
  -3   2   0  120.69   12.90
  -3   2   0  142.39   15.10
  -3   2   0  155.18   15.10
  -3   2   0  164.98   12.80
  -3   2   0  162.28   13.20
  -3   2   0  157.18   12.30
  -3   2   0  145.99   11.80
   3  -2   0  163.78   11.80
  -4   2   0 1236.58   57.89
  -4   2   0 1066.79   58.19
  -4   2   0 1090.79   57.99
  -4   2   0 1116.09   56.39
  -4   2   0 1057.39   56.69
  -4   2   0 1088.49   57.39
  -4   2   0 1067.89   60.79
  -4   2   0 1081.09   56.39
  -4   2   0 1059.79   60.29
  -5   2   0   52.39   15.50
  -5   2   0   46.10   12.10
  -5   2   0   24.80    9.50
  -5   2   0   32.60   16.60
  -5   2   0   25.00    9.70
  -5   2   0   37.00   11.20
  -5   2   0   22.60   12.80
  -5   2   0   47.50   12.30
  -6   2   0  507.65   36.90
  -6   2   0  482.15   33.10
  -6   2   0  509.15   37.30
  -6   2   0  512.85   35.50
  -6   2   0  476.85   33.10
  -7   2   0   19.80   16.80
  -7   2   0   -8.50   25.80
  -7   2   0   29.20   16.10
  -7   2   0    3.10   19.20
  -7   2   0   19.10   21.40
  -8   2   0   58.79   30.50
  -8   2   0  111.59   34.70
  -8   2   0  107.69   41.20
  -8   2   0   55.49   33.20
  -8   2   0   72.29   27.20
   8   3   0  -19.10   35.10
  -8  -3   0   13.80   31.00
  -8  -3   0   73.49   33.40
   7   3   0   82.59   28.00
  -7  -3   0   62.19   23.60
  -7  -3   0   51.09   19.50
  -7  -3   0   85.09   23.70
   6   3   0    4.90   16.50
   6   3   0   -9.00   15.20
  -6  -3   0    5.20   27.50
  -6  -3   0   11.00   15.00
  -6  -3   0   18.10   13.60
   5   3   0  224.48   24.20
   5   3   0  255.47   18.70
   5   3   0  247.58   23.20
  -5  -3   0  269.07   22.80
  -5  -3   0  228.18   20.90
  -5  -3   0  254.97   22.80
  -5  -3   0  247.68   25.40
   4   3   0   53.19    8.40
   4   3   0   49.80   12.20
   4   3   0   53.69   10.10
   4   3   0   45.70   11.40
  -4  -3   0   48.10   13.90
  -4  -3   0   60.79   10.80
  -4  -3   0   70.59   14.10
  -4  -3   0   56.59   12.10
  -4  -3   0   51.69   20.90
  -4  -3   0   59.49   10.60
   3   3   0 1285.97   62.69
   3   3   0 1186.08   63.49
   3   3   0 1250.77   64.69
   3   3   0 1177.48   63.09
   3   3   0 1224.58   60.69
  -3  -3   0 1297.97   64.29
  -3  -3   0 1239.98   63.29
  -3  -3   0 1175.78   62.09
  -3  -3   0 1158.08   62.79
   2   3   0   50.19    8.10
   2   3   0   58.49    7.90
   2   3   0   62.29    8.40
   2   3   0   50.79    6.20
   2   3   0   43.30    9.80
  -2  -3   0   55.09    7.60
  -2  -3   0   58.89    8.30
  -2  -3   0   44.80   11.60
  -2  -3   0   50.39    7.70
  -2  -3   0   45.20    9.10
   1   3   0 2124.19  107.69
   1   3   0 2196.38  107.99
   1   3   0 2261.17  107.89
  -1  -3   0 2200.88  107.99
  -1  -3   0 2273.87  110.79
  -1  -3   0 2242.98  107.09
  -1  -3   0 2283.97  107.09
  -1  -3   0 2229.88  107.99
   0   3   0   -4.10    3.10
   0   3   0    2.30    2.60
   0   3   0    6.20    7.00
   0   3   0    2.20    3.40
   0   3   0    1.50    1.70
   0  -3   0    1.90    1.70
   0  -3   0    2.40    4.00
   0  -3   0   -3.40    3.50
   0  -3   0    1.40    2.40
  -1   3   0 2052.69  103.79
  -1   3   0 2067.39  102.59
  -1   3   0 2144.59  101.19
  -1   3   0 2139.59  104.19
  -1   3   0 2105.09  102.09
   1  -3   0 1858.91  102.29
   1  -3   0 2136.29  101.19
   1  -3   0 2318.17  104.49
   1  -3   0 2206.18  102.19
  -2   3   0   47.10    8.70
  -2   3   0   41.80    4.70
  -2   3   0   50.99    8.70
  -2   3   0   46.50    5.00
  -2   3   0   55.69    7.60
  -2   3   0   51.59    5.60
  -2   3   0   52.99    6.50
   2  -3   0   51.39    5.40
   2  -3   0   46.50    7.20
   2  -3   0   56.69    7.40
  -3   3   0 1198.28   60.19
  -3   3   0 1229.68   64.49
  -3   3   0 1174.48   65.19
  -3   3   0 1203.58   59.99
  -3   3   0 1172.68   61.39
  -3   3   0 1247.08   64.99
  -3   3   0 1247.98   60.29
  -3   3   0 1247.68   61.99
   3  -3   0 1176.98   61.29
  -4   3   0   49.50    9.70
  -4   3   0   53.99    9.10
  -4   3   0   50.69   11.70
  -4   3   0   53.09   11.20
  -4   3   0   60.79    8.90
  -4   3   0   69.99   15.40
  -4   3   0   65.29   10.70
  -4   3   0   47.20   13.70
  -4   3   0   64.69   12.80
   4  -3   0   53.99    8.80
  -5   3   0  261.97   22.50
  -5   3   0  270.07   23.60
  -5   3   0  258.77   23.30
  -5   3   0  268.17   23.70
  -5   3   0  277.97   21.30
  -5   3   0  250.17   21.20
  -5   3   0  253.77   25.80
  -5   3   0  236.98   26.30
  -6   3   0   10.50   11.50
  -6   3   0   -6.80   16.60
  -6   3   0    0.70   13.90
  -6   3   0    7.40   11.80
  -6   3   0   -6.40   16.60
  -7   3   0   99.89   20.80
  -7   3   0   78.29   18.50
  -7   3   0  122.49   28.20
  -7   3   0   77.99   30.20
  -7   3   0  118.49   29.60
  -8   3   0   79.89   38.00
  -8   3   0  -28.90   38.00
  -8   3   0   21.50   34.40
  -8   3   0   -5.10   30.70
   7   4   0   -6.80   27.40
  -7  -4   0   -7.40   23.10
  -7  -4   0    2.00   22.20
   6   4   0  274.87   32.10
   6   4   0  260.17   32.10
  -6  -4   0  271.37   27.50
  -6  -4   0  307.17   32.00
  -6  -4   0  261.57   30.80
   5   4   0   13.20   15.90
   5   4   0   -5.30   12.80
   5   4   0    7.20    9.50
   5   4   0   18.80   12.30
  -5  -4   0   19.40   11.40
  -5  -4   0   -6.80   12.30
  -5  -4   0   11.60   11.30
   4   4   0  377.06   22.10
   4   4   0  356.06   27.90
   4   4   0  377.26   26.70
   4   4   0  370.86   26.10
  -4  -4   0  388.36   26.70
  -4  -4   0  360.46   25.40
   3   4   0  193.58   17.60
   3   4   0  201.08   17.90
   3   4   0  170.48   15.70
   3   4   0  182.48   12.70
   3   4   0  208.28   18.50
  -3  -4   0  197.18   15.70
  -3  -4   0  206.38   17.50
  -3  -4   0  210.28   17.40
  -3  -4   0  191.38   18.30
  -3  -4   0  171.28   18.00
   2   4   0 1779.42   87.99
   2   4   0 1603.44   81.79
   2   4   0 1703.43   83.79
   2   4   0 1647.34   83.39
   2   4   0 1607.74   83.69
  -2  -4   0 1695.63   81.39
  -2  -4   0 1746.73   86.29
  -2  -4   0 1661.83   83.59
  -2  -4   0 1612.84   82.69
  -2  -4   0 1645.24   83.49
   1   4   0  221.18   16.00
   1   4   0  195.08   21.90
   1   4   0  250.67   16.80
   1   4   0  256.37   16.00
  -1  -4   0  248.58   15.20
  -1  -4   0  239.48   15.60
  -1  -4   0  243.08   16.70
  -1  -4   0  292.47   31.20
  -1  -4   0  238.68   14.80
   0   4   0 2712.13  128.19
   0   4   0 2631.14  126.59
   0   4   0 2621.64  132.29
   0   4   0 2678.23  127.89
   0  -4   0 2637.74  125.09
   0  -4   0 2554.64  127.89
   0  -4   0 2515.65  127.79
   0  -4   0 2700.03  129.49
  -1   4   0  190.58   16.90
  -1   4   0  250.97   16.30
  -1   4   0  208.88   16.60
  -1   4   0  245.48   14.10
  -1   4   0  251.77   18.80
  -1   4   0  241.78   16.40
   1  -4   0  249.38   14.20
   1  -4   0  236.68   15.70
   1  -4   0  249.18   15.50
   1  -4   0  224.78   17.80
  -2   4   0 1488.85   77.89
  -2   4   0 1742.73   79.59
  -2   4   0 1671.93   77.99
  -2   4   0 1624.14   84.19
  -2   4   0 1645.34   81.29
  -2   4   0 1604.14   81.59
   2  -4   0 1639.54   81.69
   2  -4   0 1716.93   84.99
   2  -4   0 1659.43   81.19
   2  -4   0 1585.74   79.49
  -3   4   0  172.98   12.70
  -3   4   0  198.98   15.20
  -3   4   0  191.08   19.10
  -3   4   0  201.58   17.80
  -3   4   0  164.58   12.10
  -3   4   0  212.48   18.90
  -3   4   0  195.38   13.30
   3  -4   0  196.48   12.80
   3  -4   0  176.28   15.20
  -4   4   0  379.66   23.90
  -4   4   0  404.46   24.30
  -4   4   0  391.36   23.40
  -4   4   0  440.76   37.40
  -4   4   0  395.36   29.40
  -4   4   0  336.27   27.00
  -4   4   0  434.16   26.70
  -4   4   0  399.06   32.60
   4  -4   0  365.76   25.20
  -5   4   0   25.80   16.60
  -5   4   0    8.50   11.30
  -5   4   0   10.90   13.60
  -5   4   0   -0.90   12.60
  -5   4   0    6.10   11.80
  -5   4   0   -0.50    8.90
  -5   4   0   16.90    9.00
  -6   4   0  243.28   23.50
  -6   4   0  270.27   30.40
  -6   4   0  222.18   40.70
  -6   4   0  273.17   25.40
  -7   4   0    6.90   29.10
  -7   4   0   19.80   25.70
  -7   4   0   31.80   31.10
  -7   4   0   12.10   16.40
  -7   4   0  -14.70   19.40
   7   5   0   77.89   29.80
   7   5   0   72.39   32.00
  -7  -5   0  102.49   26.10
  -7  -5   0   75.99   25.20
  -7  -5   0   35.60   25.40
   6   5   0   11.40   19.70
   6   5   0   19.90   23.40
  -6  -5   0   34.30   20.70
  -6  -5   0   -1.30   15.90
  -6  -5   0    1.00   17.10
   5   5   0  273.27   27.60
   5   5   0  265.77   19.30
   5   5   0  325.97   29.30
  -5  -5   0  287.87   26.30
  -5  -5   0  264.37   25.80
  -5  -5   0  292.97   27.70
  -5  -5   0  283.47   22.80
   4   5   0   11.40    9.80
   4   5   0    1.60    6.10
   4   5   0   -3.50   13.10
   4   5   0  -14.40   10.70
  -4  -5   0    1.80    6.80
  -4  -5   0   18.20   10.10
  -4  -5   0   -3.20    9.10
   3   5   0 1469.15   75.09
   3   5   0 1442.46   75.39
   3   5   0 1353.46   70.99
   3   5   0 1485.85   77.69
   3   5   0 1452.55   75.89
  -3  -5   0 1412.56   74.29
  -3  -5   0 1450.55   74.99
  -3  -5   0 1414.96   78.69
  -3  -5   0 1514.55   75.79
  -3  -5   0 1436.06   71.29
   2   5   0   72.09   20.80
   2   5   0   75.09   17.10
   2   5   0   62.89   10.10
   2   5   0   65.59   10.40
   2   5   0  116.59   14.40
  -2  -5   0   72.49   10.60
  -2  -5   0   78.99   10.80
  -2  -5   0    9.10   23.30
  -2  -5   0   80.39   20.80
  -2  -5   0   77.79   10.60
  -2  -5   0   72.69    8.90
   1   5   0 1579.24   83.39
   1   5   0 1773.12   84.29
   1   5   0 1777.82   84.79
   1   5   0 1495.25   87.29
  -1  -5   0 1638.64   84.09
  -1  -5   0 1804.42   93.39
  -1  -5   0 1748.82   92.59
  -1  -5   0 1708.83   83.69
  -1  -5   0 1606.54   82.29
   0   5   0    4.20   11.90
   0   5   0    0.50    4.90
   0   5   0    7.30    9.30
   0   5   0   11.30    7.30
   0   5   0    7.60    5.50
   0  -5   0   -0.60    4.80
   0  -5   0    5.80    9.40
   0  -5   0   -2.50    3.80
   0  -5   0   -9.40    5.80
   0  -5   0    0.10    2.60
  -1   5   0 1770.22   90.49
  -1   5   0 1697.83   88.79
  -1   5   0 1679.73   86.69
  -1   5   0 1676.73   84.29
  -1   5   0 1735.13   87.99
  -1   5   0 1726.53   88.29
   1  -5   0 1688.63   86.79
   1  -5   0 1762.52   84.79
   1  -5   0 1824.62   89.79
   1  -5   0 1725.53   85.79
  -2   5   0   72.09    8.40
  -2   5   0   74.19   13.40
  -2   5   0   84.69   13.50
  -2   5   0   95.79   13.20
  -2   5   0   87.09   10.00
  -2   5   0   72.99   12.50
   2  -5   0   78.99   13.80
   2  -5   0   61.89   10.10
   2  -5   0   68.69    9.30
   2  -5   0   84.79   10.90
  -3   5   0 1398.46   78.99
  -3   5   0 1486.95   74.79
  -3   5   0 1391.06   75.49
  -3   5   0 1454.35   70.39
  -3   5   0 1505.95   72.19
  -3   5   0 1426.46   70.29
  -3   5   0 1351.06   77.99
   3  -5   0 1568.54   72.09
   3  -5   0 1419.96   75.39
   3  -5   0 1567.44   75.79
  -4   5   0   10.20   11.80
  -4   5   0   -2.90    7.90
  -4   5   0  -14.50   12.00
  -4   5   0   10.60    9.70
  -4   5   0  -11.80    7.80
   4  -5   0    5.90    8.70
  -5   5   0  307.77   25.70
  -5   5   0  270.57   30.10
  -5   5   0  285.97   21.40
  -5   5   0  290.67   21.10
  -5   5   0  277.77   30.10
  -5   5   0  303.77   26.20
  -5   5   0  233.38   25.90
   5  -5   0  255.37   24.10
  -6   5   0   27.70   12.30
  -6   5   0   20.20   14.00
  -6   5   0    6.20   18.30
  -6   5   0   19.00   23.60
  -6   5   0   -1.80   23.00
  -7   5   0   27.40   21.60
  -7   5   0  124.49   30.10
  -7   5   0  116.69   36.80
  -7   5   0   -7.10   31.00
   7   6   0   -2.10   33.60
   7   6   0  -43.70   28.50
  -7  -6   0   32.30   27.10
  -7  -6   0  -35.80   25.30
  -7  -6   0   18.90   26.60
   6   6   0  118.99   26.60
   6   6   0  123.39   31.10
  -6  -6   0  180.38   29.50
  -6  -6   0  130.69   23.70
  -6  -6   0   90.89   23.00
   5   6   0    0.70   16.30
   5   6   0   22.60   17.20
  -5  -6   0    3.50   14.70
  -5  -6   0   21.60   15.20
  -5  -6   0    4.20   14.20
   4   6   0  269.67   17.60
   4   6   0  265.77   26.70
   4   6   0  262.87   24.60
  -4  -6   0  264.97   26.40
  -4  -6   0  274.97   23.10
  -4  -6   0  275.07   17.90
  -4  -6   0  322.87   24.40
   3   6   0    9.10   10.00
   3   6   0   10.20    9.70
   3   6   0   -5.50    5.70
   3   6   0    4.50   14.20
  -3  -6   0  -19.20   10.60
  -3  -6   0   19.30   35.00
  -3  -6   0   12.30    7.00
  -3  -6   0    4.50    9.20
  -3  -6   0    0.20    7.80
   2   6   0  128.99   15.60
   2   6   0  160.28   17.10
   2   6   0  146.69   17.50
   2   6   0   87.79   28.70
  -2  -6   0  109.39   13.70
  -2  -6   0  154.78   15.70
  -2  -6   0   46.70   28.40
  -2  -6   0  110.89   14.00
  -2  -6   0  150.48   35.60
   1   6   0   75.89   12.50
   1   6   0   14.50   19.40
   1   6   0   91.39   12.70
   1   6   0   63.59    9.70
   1   6   0   59.99   15.50
  -1  -6   0   69.29   15.40
  -1  -6   0   54.29   10.10
  -1  -6   0   60.89    8.40
  -1  -6   0   58.09    9.10
  -1  -6   0   24.40   17.60
   0   6   0 1042.60   51.09
   0   6   0  883.11   55.09
   0   6   0  921.51   52.79
   0   6   0 1000.10   53.19
   0  -6   0 1115.99   53.59
   0  -6   0  974.80   48.10
   0  -6   0  944.61   55.39
   0  -6   0 1022.40   50.99
   0  -6   0  967.90   52.69
   0  -6   0  906.61   47.90
  -1   6   0   62.39   11.30
  -1   6   0   49.00   11.90
  -1   6   0   82.99   12.70
  -1   6   0   52.99   15.80
  -1   6   0   70.49    9.30
  -1   6   0   81.19   19.10
   1  -6   0   66.49   10.80
   1  -6   0   74.79   11.60
   1  -6   0   60.09   14.30
   1  -6   0   69.89    8.90
  -2   6   0  126.29   16.60
  -2   6   0  120.19   15.70
  -2   6   0  125.09   16.30
  -2   6   0  138.79   18.40
  -2   6   0  132.29   15.20
   2  -6   0  110.99   11.30
   2  -6   0  153.18   21.30
   2  -6   0  137.19   16.30
   2  -6   0  109.09   12.70
  -3   6   0   -0.70   10.40
  -3   6   0   -6.70    9.50
  -3   6   0   19.90   13.00
  -3   6   0    9.50    7.20
  -3   6   0    7.80    8.40
   3  -6   0   13.70    9.30
   3  -6   0   13.30   10.70
   3  -6   0    7.00    6.10
  -4   6   0  264.07   20.00
  -4   6   0  313.57   28.90
  -4   6   0  262.27   16.50
  -4   6   0  289.37   24.20
  -4   6   0  304.97   28.70
  -4   6   0  273.07   16.70
   4  -6   0  231.78   22.50
  -5   6   0   16.00    9.00
  -5   6   0   16.20   14.60
  -5   6   0  -38.20   27.10
  -5   6   0    8.90   18.00
  -5   6   0   16.20   16.90
   5  -6   0   44.10   14.20
  -6   6   0  104.99   16.60
  -6   6   0  131.29   16.90
  -6   6   0  118.09   30.10
  -6   6   0  102.49   27.90
  -6   6   0  123.39   33.90
  -7   6   0  -49.70   35.80
  -7   6   0   -1.20   30.20
  -7   6   0  -10.50   33.70
   6   7   0    8.20   25.30
   6   7   0    5.50   28.80
  -6  -7   0  -17.70   22.60
  -6  -7   0   21.90   21.70
  -6  -7   0   48.40   25.10
   5   7   0  141.69   30.30
   5   7   0  139.99   25.90
  -5  -7   0  154.68   24.50
  -5  -7   0  135.39   23.40
   4   7   0   43.90    8.10
   4   7   0   30.50   16.00
   4   7   0   38.30   17.10
  -4  -7   0   38.50   16.00
  -4  -7   0   65.59   16.10
  -4  -7   0   50.79   12.80
   3   7   0  579.94   43.30
   3   7   0  597.54   34.30
  -3  -7   0  654.33   39.00
  -3  -7   0  594.94   36.60
  -3  -7   0  630.54   38.90
   2   7   0   82.69   15.20
   2   7   0   84.39   14.60
   2   7   0   68.59   29.50
  -2  -7   0   86.99   12.90
  -2  -7   0   74.09   12.70
  -2  -7   0  115.39   15.00
   1   7   0  863.51   48.20
   1   7   0  795.52   50.19
   1   7   0  771.72   56.19
   1   7   0  820.22   47.60
  -1  -7   0  912.81   45.50
  -1  -7   0  932.51   45.20
  -1  -7   0  856.31   53.69
  -1  -7   0  879.51   54.39
  -1  -7   0  887.31   47.50
  -1  -7   0  881.31   49.30
   0   7   0   18.20   11.40
   0   7   0   -2.80   21.60
   0   7   0    2.70    9.30
   0   7   0    4.50   11.60
   0   7   0    8.90   10.20
   0   7   0   -1.00    8.20
   0  -7   0   -1.80    4.10
   0  -7   0    1.30    6.50
   0  -7   0    2.70    4.30
   0  -7   0    8.00    8.50
   0  -7   0  -19.10    9.60
   0  -7   0   18.90   15.80
  -1   7   0  872.11   46.80
  -1   7   0  864.81   51.99
  -1   7   0  813.22   60.59
  -1   7   0  926.21   51.69
   1  -7   0  875.41   46.50
   1  -7   0  878.41   49.20
   1  -7   0  958.00   50.49
   1  -7   0  850.91   57.49
  -2   7   0   89.29   17.90
  -2   7   0   80.19   18.70
  -2   7   0   71.09   10.30
  -2   7   0   88.29   16.10
   2  -7   0   93.09   10.60
   2  -7   0   97.39   14.80
   2  -7   0   82.79   12.80
  -3   7   0  568.44   33.60
  -3   7   0  610.94   42.70
  -3   7   0  623.04   38.70
  -3   7   0  570.44   41.00
   3  -7   0  605.44   38.50
   3  -7   0  675.53   33.60
   3  -7   0  581.84   38.20
  -4   7   0   37.90   10.70
  -4   7   0   32.00   17.60
  -4   7   0   44.30   13.70
   4  -7   0   22.80   13.40
  -5   7   0  176.68   31.30
  -5   7   0  132.29   32.50
  -5   7   0  159.18   23.70
   5  -7   0  129.79   21.80
  -6   7   0    5.70   31.10
  -6   7   0   -9.10   28.80
  -6   7   0   31.20   24.10
   6  -7   0   27.20   23.90
   6   8   0   44.90   35.50
   6   8   0    7.60   29.20
  -6  -8   0   83.19   29.20
  -6  -8   0   82.79   25.50
  -6  -8   0   37.80   29.50
   5   8   0   36.60   25.50
   5   8   0   -6.10   26.10
  -5  -8   0   52.69   23.90
  -5  -8   0   12.50   19.20
  -5  -8   0   24.10   22.00
   4   8   0  226.18   32.70
   4   8   0  257.07   31.70
  -4  -8   0  238.68   28.50
  -4  -8   0  208.78   24.10
  -4  -8   0  216.88   27.00
   3   8   0   -2.50    9.00
   3   8   0   12.30   14.20
   3   8   0   21.60   20.00
  -3  -8   0   17.60   10.30
  -3  -8   0   11.70   13.40
  -3  -8   0   -1.10   11.20
   2   8   0  232.68   23.40
   2   8   0  284.17   49.80
  -2  -8   0  277.97   22.90
  -2  -8   0  212.38   23.30
  -2  -8   0  226.88   22.00
  -2  -8   0  272.27   20.00
   1   8   0    5.90   28.60
   1   8   0   49.90   12.10
   1   8   0   45.40   14.50
   1   8   0   18.90   22.30
   1   8   0   59.69   14.90
  -1  -8   0   48.20   11.10
  -1  -8   0   23.50    9.00
  -1  -8   0   40.90   11.90
  -1  -8   0   37.60    7.10
   0   8   0  314.87   26.10
   0   8   0  330.17   24.80
   0   8   0  292.07   27.30
   0   8   0  360.06   26.90
   0  -8   0  322.87   18.00
   0  -8   0  339.27   28.80
   0  -8   0  322.67   23.20
   0  -8   0  352.76   26.30
   0  -8   0  270.57   17.60
  -1   8   0  -26.10   23.80
  -1   8   0   35.40   12.10
  -1   8   0    0.10   20.10
  -1   8   0   24.30   10.60
   1  -8   0   35.30    8.40
   1  -8   0   27.00   10.70
   1  -8   0   24.50   13.70
  -2   8   0  261.17   36.60
  -2   8   0  273.37   41.50
  -2   8   0  205.88   21.00
  -2   8   0  266.27   25.60
   2  -8   0  285.67   26.40
   2  -8   0  236.18   18.20
   2  -8   0  264.67   22.90
  -3   8   0   16.20   10.10
  -3   8   0   -1.20   18.70
  -3   8   0   33.60   16.70
  -3   8   0   -6.20   18.20
   3  -8   0    9.80   12.10
   3  -8   0   -3.60    7.00
  -4   8   0  230.78   35.10
  -4   8   0  226.28   27.60
  -4   8   0  256.97   36.10
  -5   8   0   39.70   27.90
  -5   8   0    2.60   26.10
  -5   8   0   21.20   19.50
   5  -8   0   33.30   21.00
  -6   8   0   50.89   33.80
  -6   8   0   64.79   29.10
  -6   8   0   45.20   37.70
   6  -8   0   35.70   27.90
   5   9   0   81.19   32.90
   5   9   0   69.99   29.70
  -5  -9   0  106.19   30.60
  -5  -9   0   65.89   25.00
  -5  -9   0   68.39   25.40
   4   9   0   37.70   28.50
   4   9   0   56.09   23.50
  -4  -9   0   39.70   17.20
  -4  -9   0   31.90   22.40
  -4  -9   0   49.99   23.70
   3   9   0  217.68   35.80
   3   9   0  179.48   27.40
   3   9   0  172.68   20.00
  -3  -9   0  210.38   27.80
  -3  -9   0  218.28   22.40
  -3  -9   0  209.28   26.40
   2   9   0  -13.40   12.90
   2   9   0   10.70   28.60
   2   9   0   13.50   15.20
   2   9   0   46.40   97.39
  -2  -9   0    6.00   10.20
  -2  -9   0   -5.80   24.80
  -2  -9   0    1.30   11.80
  -2  -9   0   36.00   14.80
   1   9   0  321.67   26.00
   1   9   0  206.38   28.90
  -1  -9   0  291.17   25.80
  -1  -9   0  332.77   20.30
  -1  -9   0  295.17   21.90
  -1  -9   0  300.27   28.50
   0   9   0  -11.30   13.10
   0   9   0   -1.40   36.40
   0   9   0   -3.00   11.70
   0   9   0   -4.50   15.10
   0  -9   0   -7.30    5.00
   0  -9   0    4.10   14.50
   0  -9   0   21.50   10.10
  -1   9   0  312.17   25.20
  -1   9   0  298.57   29.00
  -1   9   0  312.77   35.60
   1  -9   0  269.77   23.10
   1  -9   0  232.38   27.70
  -2   9   0  -19.10   31.10
  -2   9   0    5.70   14.00
  -2   9   0  -12.50   14.60
  -2   9   0  -57.69   34.80
   2  -9   0   16.40    9.30
  -3   9   0  225.58   32.10
  -3   9   0  163.38   44.70
  -3   9   0  212.48   39.10
   3  -9   0  165.68   17.50
   3  -9   0  174.18   24.90
  -4   9   0    3.90   28.50
  -4   9   0  -12.70   30.10
  -4   9   0   21.20   25.70
   4  -9   0   80.69   25.00
  -5   9   0  103.69   31.60
  -5   9   0   68.89   31.90
  -5   9   0   84.89   36.50
   5  -9   0   74.79   26.30
   5  10   0   49.00   37.80
   5  10   0   27.30   37.70
  -5 -10   0   16.30   32.20
  -5 -10   0   16.80   32.60
  -5 -10   0   85.89   27.00
   4  10   0   58.69   35.50
   4  10   0   39.50   28.60
  -4 -10   0   21.60   26.20
  -4 -10   0   71.59   28.50
  -4 -10   0   79.99   23.60
   3  10   0   25.30   24.00
   3  10   0   -1.00   32.20
  -3 -10   0   40.80   15.80
  -3 -10   0   -8.20   22.90
  -3 -10   0    4.30   20.20
   2  10   0  172.98   41.70
   2  10   0  181.08   69.79
   2  10   0  241.48   30.20
  -2 -10   0  246.08   30.80
  -2 -10   0  252.67   27.70
  -2 -10   0  179.58   22.10
   1  10   0    9.40   15.80
   1  10   0   17.10   34.30
   1  10   0  112.19   62.19
  -1 -10   0    7.00   18.90
  -1 -10   0   -5.60    9.10
  -1 -10   0  -10.70   12.80
   0  10   0  231.88   35.30
   0  10   0  233.38   26.80
   0 -10   0  234.18   30.00
   0 -10   0  246.38   25.50
  -1  10   0    8.30   17.20
  -1  10   0   26.50   18.70
  -1  10   0   40.00   47.50
   1 -10   0   25.20   19.40
   1 -10   0   -4.10   12.50
  -2  10   0  205.18   32.20
  -2  10   0   23.40   52.29
  -2  10   0  186.98   36.40
   2 -10   0  215.88   29.40
   2 -10   0  176.58   21.50
  -3  10   0   -4.20   52.69
  -3  10   0  -75.79   46.10
  -3  10   0    5.80   24.60
   3 -10   0   24.40   22.60
  -4  10   0   90.59   34.80
  -4  10   0  -67.29   58.19
  -4  10   0   24.50   54.39
   4 -10   0   84.79   29.20
  -5  10   0    0.40   39.70
  -5  10   0  -71.59   56.29
   5 -10   0   -2.50   28.60
   4  11   0  -16.70   38.30
   4  11   0   61.99   34.20
  -4 -11   0   34.60   28.80
  -4 -11   0   90.59   34.90
  -4 -11   0  -14.80   25.70
   3  11   0  148.69   40.50
   3  11   0   75.49   32.50
  -3 -11   0  111.19   31.10
  -3 -11   0   98.59   28.50
   2  11   0   -8.30   62.59
   2  11   0   24.40   25.00
  -2 -11   0   13.80   21.80
  -2 -11   0   21.90   26.00
   1  11   0   48.30   24.70
   1  11   0   -2.60   74.29
   1  11   0   77.69   45.10
  -1 -11   0   93.99   28.30
  -1 -11   0   58.59   20.00
   0  11   0  102.89   80.69
   0  11   0  -35.20   66.69
   0  11   0    6.60   19.30
   0 -11   0  -23.70   19.10
   0 -11   0    7.10   15.30
  -1  11   0   21.80   27.70
  -1  11   0   99.29   63.69
  -1  11   0   33.60   23.30
   1 -11   0    9.90   16.50
   1 -11   0   70.89   24.80
  -2  11   0   20.90   67.09
  -2  11   0   22.40   31.20
  -2  11   0    5.80   28.00
   2 -11   0  -19.50   23.30
  -3  11   0   64.49   68.79
  -3  11   0  114.99   50.39
  -3  11   0   58.59   33.30
   3 -11   0  104.29   31.20
  -4  11   0  -61.19   78.59
  -4  11   0   17.60   38.10
   4 -11   0   64.59   32.30
   2  12   0  136.89   36.60
   2  12   0  149.59   72.29
  -2 -12   0   80.49   34.20
  -2 -12   0   86.29   29.80
   1  12   0 -176.18   81.59
   1  12   0   -4.00   28.70
  -1 -12   0  -36.00   26.60
  -1 -12   0  -41.20   21.80
   0  12   0  132.19   31.20
   0  12   0 -100.39   76.39
   0  12   0   66.09   64.39
   0 -12   0   97.09   31.40
   0 -12   0   97.49   23.30
  -1  12   0  -15.60   44.30
  -1  12   0   25.70   27.00
  -1  12   0  -86.09   81.59
   1 -12   0  -18.00   27.40
  -2  12   0   62.29   30.40
  -2  12   0   54.69   33.90
  -2  12   0    7.80   87.29
   2 -12   0   55.39   33.30
   2 -12   1   18.20   31.80
  -2  12  -1   61.99   89.59
  -2  12  -1    4.10   34.70
  -2  12  -1   41.30   28.10
   1 -12   1   67.69   28.20
  -1  12  -1   60.69   26.70
  -1  12  -1   12.60   50.19
  -1  12  -1   -2.60   72.09
   0 -12   1    7.20   27.30
   0 -12   1   17.90   22.50
   0  12  -1   52.49   87.79
   0  12  -1   45.50   65.29
   0  12  -1    0.70   26.30
  -1 -12   1    4.90   31.10
  -1 -12   1   63.49   25.20
   1  12  -1  -56.19   82.89
   1  12  -1   23.30   27.80
  -2 -12   1   20.10   27.70
  -2 -12   1   42.70   31.50
   2  12  -1   62.39   63.89
   2  12  -1   33.20   32.30
   4 -11   1  118.79   36.10
  -4  11  -1  168.08   91.69
  -4  11  -1   93.89   41.40
   3 -11   1  -23.50   28.50
  -3  11  -1   21.80   41.90
  -3  11  -1   36.20   31.60
  -3  11  -1  -88.59   66.99
   2 -11   1  207.78   33.90
  -2  11  -1  130.39   35.30
  -2  11  -1  -12.10   64.09
  -2  11  -1  178.58   34.50
   1 -11   1   28.80   22.60
   1 -11   1   -7.70   14.60
  -1  11  -1  -18.70   30.10
  -1  11  -1  -42.90   65.99
  -1  11  -1   12.20   23.80
   0 -11   1  109.99   25.60
   0 -11   1   92.09   19.10
   0  11  -1  -18.30   58.69
   0  11  -1  105.19   22.10
   0  11  -1  119.59   69.39
  -1 -11   1  -43.90   22.40
  -1 -11   1   -8.20   17.90
   1  11  -1   76.49   47.60
   1  11  -1   33.20   73.79
   1  11  -1   31.80   22.70
  -2 -11   1  100.79   25.20
  -2 -11   1  156.58   29.70
   2  11  -1  130.09   29.30
   2  11  -1   16.40   62.69
  -3 -11   1    1.40   26.00
  -3 -11   1  -43.40   26.70
  -3 -11   1   -4.60   25.00
   3  11  -1   -6.40   36.60
   3  11  -1  -14.40   28.60
  -4 -11   1   79.79   28.80
  -4 -11   1  161.48   38.40
  -4 -11   1  105.59   32.30
   4  11  -1  116.69   35.60
   4  11  -1   78.69   41.90
   5 -10   1   10.90   29.20
  -5  10  -1  -52.99   38.00
  -5  10  -1   27.30   62.89
   4 -10   1   12.70   27.40
  -4  10  -1   34.50   50.89
  -4  10  -1   42.60   55.89
  -4  10  -1   47.10   30.70
   3 -10   1   37.60   23.60
  -3  10  -1  -44.80   55.39
  -3  10  -1   30.90   45.40
  -3  10  -1   29.80   26.40
   2 -10   1   12.40   12.10
   2 -10   1   45.50   21.60
  -2  10  -1   14.10   28.30
  -2  10  -1  -37.20   50.89
  -2  10  -1   14.50   23.00
   1 -10   1  123.79   17.40
   1 -10   1   92.09   22.60
  -1  10  -1  122.09   20.50
  -1  10  -1   93.49   23.80
  -1  10  -1  -26.20   47.30
   0 -10   1   -2.70   12.60
   0 -10   1   -9.50   18.00
   0  10  -1   33.80   15.40
   0  10  -1  -10.50   27.30
   0  10  -1  -23.20   52.19
  -1 -10   1  172.28   27.30
  -1 -10   1   83.79   11.80
   1  10  -1  168.68   22.30
   1  10  -1   37.30   37.60
   1  10  -1    5.00   60.79
  -2 -10   1   16.00   17.50
  -2 -10   1   11.90   18.60
  -2 -10   1   -3.60   12.20
   2  10  -1   40.80   39.60
   2  10  -1   18.90   18.70
   2  10  -1  -40.70   59.19
  -3 -10   1   64.29   23.30
  -3 -10   1   50.79   16.50
  -3 -10   1   50.69   23.50
   3  10  -1   26.40   32.70
   3  10  -1  109.39   26.30
  -4 -10   1  -10.40   21.80
  -4 -10   1   27.30   26.70
  -4 -10   1   -3.60   23.70
   4  10  -1   39.70   27.30
   4  10  -1   10.20   33.80
  -5 -10   1   58.19   26.70
  -5 -10   1   16.50   33.30
  -5 -10   1   52.29   32.60
   5  10  -1   50.69   35.50
   5  10  -1   45.60   37.60
   5  -9   1    5.00   25.30
  -5   9  -1   -3.60   34.10
  -5   9  -1   42.80   32.70
   4  -9   1  270.47   32.80
  -4   9  -1  296.77   46.40
  -4   9  -1  222.58   38.20
  -4   9  -1  194.28   36.90
   3  -9   1   15.70   17.70
   3  -9   1    8.30   10.00
  -3   9  -1   17.00   21.30
  -3   9  -1   28.80   41.30
  -3   9  -1  -51.39   29.90
   2  -9   1  290.87   23.10
  -2   9  -1  302.87   42.10
  -2   9  -1  268.17   26.30
  -2   9  -1  313.27   31.30
   1  -9   1    5.80    9.30
   1  -9   1    0.30   13.10
  -1   9  -1   16.10   13.90
  -1   9  -1   11.20   16.50
  -1   9  -1   39.60   36.20
  -1   9  -1   16.00   12.90
   0  -9   1  463.55   35.30
   0  -9   1  489.25   32.20
   0   9  -1  448.26   39.90
   0   9  -1  510.85   34.30
   0   9  -1  504.25   35.80
  -1  -9   1    7.40   10.90
  -1  -9   1   14.20   12.90
  -1  -9   1    0.90    9.50
  -1  -9   1    3.00    7.50
   1   9  -1    6.80   13.00
   1   9  -1   11.40   17.40
   1   9  -1    0.70   25.70
   1   9  -1   30.30   41.10
  -2  -9   1  236.48   21.30
  -2  -9   1  225.18   25.20
  -2  -9   1  259.17   25.90
   2   9  -1  155.68   38.20
   2   9  -1  300.67   26.80
  -3  -9   1   27.40   16.90
  -3  -9   1    5.30   12.80
  -3  -9   1   19.40   15.80
   3   9  -1    4.00   12.20
   3   9  -1  -11.30   26.00
   3   9  -1   17.10   18.30
  -4  -9   1  221.58   30.40
  -4  -9   1  139.29   22.60
  -4  -9   1  180.48   28.80
   4   9  -1  127.99   34.10
   4   9  -1  178.38   28.40
  -5  -9   1    0.00   23.70
  -5  -9   1   30.50   26.90
  -5  -9   1  -31.10   20.90
   5   9  -1   21.50   34.60
   5   9  -1   19.50   28.90
   6  -8   1    4.20   27.90
  -6   8  -1  -15.00   32.40
  -6   8  -1   20.50   35.00
  -6   8  -1   55.19   27.70
   5  -8   1  189.08   29.10
  -5   8  -1  206.78   36.80
  -5   8  -1  165.28   33.00
  -5   8  -1  155.78   25.70
   4  -8   1   -0.40   18.90
   4  -8   1   -0.30    9.20
  -4   8  -1   -5.90   20.20
  -4   8  -1  -10.80   20.10
  -4   8  -1   23.00   17.30
   3  -8   1  303.07   31.80
   3  -8   1  306.27   29.20
   3  -8   1  348.57   22.70
  -3   8  -1  357.46   37.30
  -3   8  -1  346.57   33.00
  -3   8  -1  344.47   37.80
  -3   8  -1  366.16   25.80
   2  -8   1   -8.90   13.10
   2  -8   1   -3.00    7.40
   2  -8   1   -3.00   10.60
  -2   8  -1   29.10   14.40
  -2   8  -1  -28.10   25.40
  -2   8  -1   13.00   12.60
  -2   8  -1    5.60   25.90
   1  -8   1  413.46   25.60
   1  -8   1  347.87   28.30
   1  -8   1  350.66   28.50
  -1   8  -1  389.86   29.70
  -1   8  -1  370.96   35.90
  -1   8  -1  376.66   27.50
   0  -8   1   17.20   13.90
   0  -8   1   19.20   10.40
   0  -8   1   28.60    5.50
   0  -8   1   21.40    9.10
   0  -8   1   13.00    4.80
   0   8  -1   41.80   12.00
   0   8  -1   26.20   14.50
   0   8  -1   17.90   10.50
   0   8  -1   12.50   11.40
   0   8  -1   31.20   28.70
  -1  -8   1  346.47   38.00
  -1  -8   1  339.47   26.60
  -1  -8   1  335.87   22.20
  -1  -8   1  319.27   24.80
  -1  -8   1  314.87   20.90
   1   8  -1  367.96   26.30
   1   8  -1  372.46   28.20
  -2  -8   1   26.10    9.00
  -2  -8   1    7.60   11.20
  -2  -8   1   29.90   10.30
  -2  -8   1   37.60   13.00
   2   8  -1   12.10   23.30
   2   8  -1   24.90   12.40
   2   8  -1   10.40   30.90
  -3  -8   1  230.28   25.20
  -3  -8   1  273.27   26.30
  -3  -8   1  255.67   21.20
   3   8  -1  229.58   26.50
   3   8  -1  203.68   19.80
   3   8  -1  266.17   33.90
  -4  -8   1   29.40   19.00
  -4  -8   1  -13.90   13.00
   4   8  -1    8.70   20.40
   4   8  -1   -6.20   16.60
  -5  -8   1  117.29   24.50
  -5  -8   1  151.88   27.30
  -5  -8   1  118.29   26.10
   5   8  -1   79.09   30.90
   5   8  -1  143.09   28.90
  -6  -8   1    7.50   23.40
  -6  -8   1    9.90   28.80
  -6  -8   1  -16.10   25.60
   6   8  -1  -14.10   28.70
   6   8  -1  -53.79   30.30
   6  -7   1  105.69   26.20
  -6   7  -1   53.39   35.00
  -6   7  -1   82.99   31.30
  -6   7  -1   25.20   31.50
  -5   7  -1   13.20   16.60
  -5   7  -1   23.10   22.70
  -5   7  -1  -10.60   23.30
   4  -7   1  130.49   18.90
   4  -7   1  120.09   14.20
  -4   7  -1  158.38   19.10
  -4   7  -1  137.19   18.40
  -4   7  -1  171.18   26.90
   3  -7   1  193.28   21.20
   3  -7   1  174.88   14.60
   3  -7   1  177.48   20.60
  -3   7  -1  179.28   17.30
  -3   7  -1  159.28   21.40
  -3   7  -1  148.79   21.90
  -3   7  -1  203.88   24.10
   2  -7   1  321.57   25.40
   2  -7   1  351.16   21.40
   2  -7   1  359.36   25.20
  -2   7  -1  340.17   32.90
  -2   7  -1  318.87   31.40
  -2   7  -1  307.37   21.90
  -2   7  -1  356.86   27.70
   1  -7   1    9.70    8.20
   1  -7   1   -1.90    6.10
   1  -7   1   15.40   11.20
   1  -7   1  -14.10   16.10
  -1   7  -1   12.70   17.90
  -1   7  -1   11.10    9.60
  -1   7  -1    7.00   20.80
  -1   7  -1    9.90   12.30
  -1   7  -1   -3.90   11.70
  -1   7  -1   -1.10    8.90
   0  -7   1  564.64   33.10
   0  -7   1  576.64   40.40
   0  -7   1  575.54   29.00
   0  -7   1  516.35   34.90
   0  -7   1  514.15   28.70
   0  -7   1  590.74   35.10
   0   7  -1  536.45   35.80
   0   7  -1  653.73   35.20
   0   7  -1  586.84   35.80
   0   7  -1  585.84   35.30
  -1  -7   1   13.00    5.90
  -1  -7   1   24.70   10.20
  -1  -7   1   24.10    8.60
  -1  -7   1   -5.50   17.10
  -1  -7   1    6.60   17.80
  -1  -7   1   11.40    7.30
   1   7  -1   28.00   23.20
   1   7  -1   45.00   19.30
   1   7  -1   13.00    8.70
   1   7  -1   21.10   13.60
   1   7  -1   22.30   10.20
  -2  -7   1  615.44   35.00
  -2  -7   1  645.84   37.40
  -2  -7   1  647.94   37.60
  -2  -7   1  510.85   60.79
  -2  -7   1  566.74   35.60
   2   7  -1  557.34   55.09
   2   7  -1  647.14   37.60
   2   7  -1  615.64   41.40
  -3  -7   1  107.19   15.30
  -3  -7   1  100.29   16.30
  -3  -7   1  116.29   18.10
  -3  -7   1   90.29   13.20
   3   7  -1  105.59   16.60
   3   7  -1  101.09   13.10
   3   7  -1   72.69   17.50
  -4  -7   1  191.98   26.90
  -4  -7   1  164.78   20.10
  -4  -7   1  233.48   24.20
   4   7  -1  185.28   27.20
   4   7  -1  218.68   25.60
  -5  -7   1   16.10   18.90
  -5  -7   1   22.90   20.30
  -5  -7   1   12.40   17.00
   5   7  -1   31.90   20.90
   5   7  -1   35.30   22.10
  -6  -7   1  127.59   27.30
  -6  -7   1   76.09   24.30
  -6  -7   1  126.89   26.20
   6   7  -1   46.10   29.10
   6   7  -1  123.59   35.00
  -7   6  -1   59.19   29.70
  -7   6  -1   62.69   41.20
  -7   6  -1   81.79   34.60
  -6   6  -1   12.70   18.70
  -6   6  -1    9.30   22.40
  -6   6  -1   32.00   29.00
  -6   6  -1  -24.30   13.30
  -6   6  -1   -3.50   13.80
   5  -6   1  325.47   27.70
  -5   6  -1  243.78   28.50
  -5   6  -1  275.67   33.50
  -5   6  -1  268.87   20.30
  -5   6  -1  281.47   27.50
   4  -6   1   47.50    8.70
   4  -6   1   59.19   13.00
  -4   6  -1   35.40   11.60
  -4   6  -1   53.59    6.70
  -4   6  -1   76.89   13.20
  -4   6  -1   52.99    6.80
  -4   6  -1   72.09   17.00
  -4   6  -1   44.50   14.80
   3  -6   1  576.84   36.20
   3  -6   1  647.44   33.00
   3  -6   1  583.24   36.90
  -3   6  -1  580.94   39.70
  -3   6  -1  570.54   39.60
  -3   6  -1  597.64   35.30
  -3   6  -1  597.44   33.50
  -3   6  -1  629.34   38.70
   2  -6   1   36.10    9.20
   2  -6   1   53.99   11.60
   2  -6   1   90.19   16.50
   2  -6   1   46.10    7.20
  -2   6  -1   51.19   11.00
  -2   6  -1   44.80   11.60
  -2   6  -1   52.19   13.30
  -2   6  -1   49.90    8.70
  -2   6  -1   55.59   13.90
  -2   6  -1   50.49   12.30
   1  -6   1 1305.67   62.39
   1  -6   1 1243.78   64.89
   1  -6   1 1287.57   63.59
   1  -6   1 1257.27   67.59
  -1   6  -1 1221.58   66.29
  -1   6  -1 1214.28   61.99
  -1   6  -1 1166.18   64.69
  -1   6  -1 1113.79   70.69
   0  -6   1    9.40   10.60
   0  -6   1    0.50    6.20
   0  -6   1    6.80    8.20
   0  -6   1    0.80    3.20
   0  -6   1   -0.20    5.40
   0  -6   1   -5.50    3.00
   0   6  -1    1.70   18.50
   0   6  -1    1.40    9.00
   0   6  -1    7.70    7.60
   0   6  -1  -13.30    6.50
   0   6  -1   10.30    6.70
  -1  -6   1  749.33   39.60
  -1  -6   1  798.82   42.90
  -1  -6   1  775.12   41.70
  -1  -6   1  814.82   52.29
  -1  -6   1  711.73   39.30
  -1  -6   1  797.82   48.90
   1   6  -1  780.62   42.50
   1   6  -1  690.43   42.70
   1   6  -1  755.32   41.90
  -2  -6   1   46.80    8.40
  -2  -6   1   56.59   29.40
  -2  -6   1   58.49   10.10
  -2  -6   1   47.20    9.70
  -2  -6   1   41.30    9.20
  -2  -6   1   34.90   10.40
  -2  -6   1   47.20   27.40
   2   6  -1   29.80   22.60
   2   6  -1   44.70   11.40
   2   6  -1   28.60    9.50
   2   6  -1   57.19   11.60
   2   6  -1   46.40   21.10
  -3  -6   1  625.44   35.20
  -3  -6   1  635.84   38.40
  -3  -6   1  714.83   39.10
  -3  -6   1  613.14   38.20
  -3  -6   1  645.74   37.10
   3   6  -1  614.74   40.50
   3   6  -1  634.54   38.50
   3   6  -1  599.84   34.60
   3   6  -1  605.04   41.00
  -4  -6   1   67.89   12.00
  -4  -6   1   55.89   13.80
  -4  -6   1   48.40   14.10
  -4  -6   1   58.59   10.60
   4   6  -1   28.80   13.60
   4   6  -1   48.10   12.50
  -5  -6   1  268.37   26.60
  -5  -6   1  272.07   27.30
  -5  -6   1  317.77   31.10
  -5  -6   1  260.07   24.90
   5   6  -1  345.87   31.20
   5   6  -1  261.27   20.20
   5   6  -1  303.47   31.70
  -6  -6   1   26.40   19.60
  -6  -6   1   55.09   20.10
   6   6  -1  -15.20   26.50
   6   6  -1   19.60   23.00
  -7  -6   1   85.99   29.80
  -7  -6   1  111.89   28.50
  -7  -6   1  114.49   29.80
   7   6  -1  134.49   35.90
   7   6  -1  120.29   34.90
  -7   5  -1  -17.70   32.10
  -7   5  -1  -57.89   27.50
  -7   5  -1   48.20   30.40
  -7   5  -1   13.60   27.30
  -6   5  -1  172.48   19.70
  -6   5  -1  144.29   19.70
  -6   5  -1  243.68   35.50
  -6   5  -1  188.18   24.90
  -6   5  -1  165.78   32.50
   5  -5   1   44.60   13.10
  -5   5  -1   30.30   16.80
  -5   5  -1   53.59   19.20
  -5   5  -1   38.10   13.20
  -5   5  -1   64.29   13.50
  -5   5  -1   25.90   10.10
  -5   5  -1   40.30   13.80
   4  -5   1  306.27   23.90
  -4   5  -1  361.16   29.50
  -4   5  -1  322.97   23.70
  -4   5  -1  326.77   22.70
  -4   5  -1  281.27   27.80
  -4   5  -1  372.96   21.10
  -4   5  -1  354.26   28.40
  -4   5  -1  320.97   24.60
   3  -5   1   51.29   10.50
   3  -5   1   21.50    5.90
  -3   5  -1   16.90    4.00
  -3   5  -1   15.10   10.70
  -3   5  -1   17.40   14.40
  -3   5  -1   19.80    7.20
  -3   5  -1   29.10   10.60
  -3   5  -1   16.30   10.10
  -3   5  -1   32.80    8.00
  -3   5  -1   17.40    4.20
   2  -5   1 1005.10   58.29
   2  -5   1 1057.79   54.39
   2  -5   1 1044.90   52.79
   2  -5   1 1162.78   56.29
  -2   5  -1 1013.20   57.59
  -2   5  -1 1069.99   58.49
  -2   5  -1 1056.19   52.99
  -2   5  -1 1074.99   54.39
  -2   5  -1  988.20   55.69
  -2   5  -1 1040.50   57.99
   1  -5   1   13.70    6.00
   1  -5   1   49.70   12.40
   1  -5   1   18.30    4.70
   1  -5   1   19.20    6.10
  -1   5  -1   24.20    7.80
  -1   5  -1   27.80   10.10
  -1   5  -1   34.60   11.60
  -1   5  -1   29.70   10.30
  -1   5  -1   25.20    5.60
   0  -5   1  513.65   28.40
   0  -5   1  503.15   24.40
   0  -5   1  487.95   28.20
   0  -5   1  465.85   26.70
   0  -5   1  497.85   24.30
   0  -5   1  489.75   31.20
   0   5  -1  471.35   28.70
   0   5  -1  417.96   29.70
   0   5  -1  456.45   28.60
   0   5  -1  466.75   27.00
  -1  -5   1  205.98   15.40
  -1  -5   1  215.38   33.30
  -1  -5   1  229.58   27.70
  -1  -5   1  205.38   17.00
  -1  -5   1  197.28   14.70
  -1  -5   1  188.78   13.50
   1   5  -1  195.28   15.60
   1   5  -1  208.18   17.90
   1   5  -1  205.78   15.00
   1   5  -1  158.08   23.50
  -2  -5   1 1020.40   59.59
  -2  -5   1  962.70   49.80
  -2  -5   1  885.41   50.89
  -2  -5   1  939.31   51.39
  -2  -5   1 1000.70   50.79
   2   5  -1  983.40   52.09
   2   5  -1  970.00   51.59
   2   5  -1  997.20   61.19
   2   5  -1  955.70   51.69
  -3  -5   1   -7.30   29.00
  -3  -5   1    9.90    7.60
  -3  -5   1   -8.20   12.00
  -3  -5   1    0.30    9.20
  -3  -5   1   14.40    8.20
  -3  -5   1    9.70    6.20
   3   5  -1   17.30    9.70
   3   5  -1   -1.40    8.50
   3   5  -1    1.70    8.90
   3   5  -1    8.00   11.30
   3   5  -1    9.20    9.00
  -4  -5   1  238.58   20.90
  -4  -5   1  230.78   21.80
  -4  -5   1  254.17   21.50
  -4  -5   1  258.37   21.20
   4   5  -1  228.78   24.30
   4   5  -1  185.98   19.10
   4   5  -1  290.57   24.40
   4   5  -1  257.17   22.30
  -5  -5   1   41.70   13.60
  -5  -5   1   25.10   12.50
  -5  -5   1   17.40   12.70
   5   5  -1   13.40   14.60
   5   5  -1   18.00   16.20
   5   5  -1   13.30    9.70
  -6  -5   1  158.68   23.80
  -6  -5   1   96.99   23.20
  -6  -5   1  135.39   22.00
   6   5  -1  158.88   27.80
   6   5  -1  131.99   27.80
  -7  -5   1    6.20   23.40
  -7  -5   1   13.20   24.20
  -7  -5   1    0.90   24.90
   7   5  -1    8.10   30.40
  -7   4  -1   89.59   21.40
  -7   4  -1   99.89   18.70
  -7   4  -1   49.99   30.30
  -7   4  -1   80.79   28.20
  -7   4  -1   84.59   32.30
  -6   4  -1   20.00   20.00
  -6   4  -1   19.60   12.80
  -6   4  -1   44.00   16.50
  -6   4  -1   23.80   13.10
  -5   4  -1  469.35   36.10
  -5   4  -1  535.25   31.40
  -5   4  -1  386.06   33.60
  -5   4  -1  407.76   35.40
  -5   4  -1  534.95   30.10
  -5   4  -1  468.95   31.80
  -5   4  -1  461.55   33.10
   4  -4   1   39.20    9.60
  -4   4  -1   49.60   12.30
  -4   4  -1   45.90   16.70
  -4   4  -1   46.90   12.00
  -4   4  -1   50.89   10.30
  -4   4  -1   45.50    8.00
  -4   4  -1   32.80    8.70
  -4   4  -1   30.00   11.50
  -4   4  -1   29.10    8.70
  -4   4  -1   56.89   18.60
   3  -4   1 1309.67   68.89
   3  -4   1 1322.97   66.59
  -3   4  -1 1378.76   69.29
  -3   4  -1 1239.78   71.19
  -3   4  -1 1402.26   72.39
  -3   4  -1 1345.17   65.59
  -3   4  -1 1318.67   67.89
  -3   4  -1 1371.46   71.89
  -3   4  -1 1358.86   65.49
   2  -4   1  336.07   20.40
   2  -4   1  306.77   18.00
   2  -4   1  326.87   22.90
  -2   4  -1  309.67   20.60
  -2   4  -1  331.77   18.40
  -2   4  -1  294.87   15.90
  -2   4  -1  301.97   15.80
  -2   4  -1  344.37   24.10
  -2   4  -1  328.77   19.60
  -2   4  -1  314.77   22.00
  -2   4  -1  300.87   22.00
   1  -4   1 2202.58  111.49
   1  -4   1 2284.77  111.99
   1  -4   1 2268.27  114.79
   1  -4   1 2407.76  113.39
  -1   4  -1 2245.38  112.89
  -1   4  -1 2468.05  115.79
  -1   4  -1 2323.07  111.39
  -1   4  -1 2315.47  114.39
   0  -4   1   16.80    5.30
   0  -4   1   20.60    7.90
   0  -4   1   22.30    3.20
   0  -4   1   19.30    3.10
   0  -4   1   34.00    7.70
   0  -4   1   29.30    5.40
   0   4  -1   30.60    6.70
   0   4  -1   15.00    4.50
   0   4  -1    6.30   11.50
   0   4  -1   23.30    7.90
   0   4  -1   22.60    6.10
  -1  -4   1 6672.73  282.47
  -1  -4   1 5850.61  283.57
  -1  -4   1 5723.73  282.87
  -1  -4   1 5566.14  288.87
  -1  -4   1 5697.63  283.37
   1   4  -1 6045.40  283.37
   1   4  -1 6035.60  283.57
   1   4  -1 5948.60  283.67
  -2  -4   1  302.27   20.40
  -2  -4   1  330.17   20.30
  -2  -4   1  312.07   20.00
  -2  -4   1  352.66   22.90
  -2  -4   1  303.07   18.80
   2   4  -1  311.87   21.20
   2   4  -1  318.57   20.80
   2   4  -1  308.57   19.80
   2   4  -1  327.47   24.00
   2   4  -1  339.47   20.80
  -3  -4   1 1116.69   57.39
  -3  -4   1 1147.19   57.99
  -3  -4   1 1062.49   56.09
  -3  -4   1 1074.09   56.69
   3   4  -1 1059.99   58.69
   3   4  -1 1074.09   57.29
   3   4  -1 1068.79   57.19
   3   4  -1  991.30   53.99
   3   4  -1 1081.49   57.29
  -4  -4   1    9.60    8.40
  -4  -4   1  -23.40   33.30
  -4  -4   1   -5.10   17.00
  -4  -4   1    4.80    8.00
  -4  -4   1    6.10    8.50
   4   4  -1    0.80    5.80
   4   4  -1   -7.50    9.10
   4   4  -1   22.90    9.60
   4   4  -1    7.60    9.90
  -5  -4   1  458.95   34.60
  -5  -4   1  519.65   33.20
  -5  -4   1  491.25   34.60
   5   4  -1  498.85   36.50
   5   4  -1  512.95   35.40
   5   4  -1  533.75   36.80
   5   4  -1  493.25   29.70
  -6  -4   1   26.20   14.10
  -6  -4   1   32.20   17.20
  -6  -4   1    1.60   16.20
   6   4  -1   17.90   20.20
   6   4  -1   27.70   19.90
  -7  -4   1  126.99   29.80
  -7  -4   1   40.90   21.30
  -7  -4   1   94.59   28.10
   7   4  -1   58.49   30.50
  -8   3  -1  110.79   40.10
  -8   3  -1  134.19   42.70
  -8   3  -1   50.99   30.80
  -8   3  -1  136.09   38.40
  -7   3  -1    0.00   27.80
  -7   3  -1   31.20   16.50
  -7   3  -1   -5.60   24.50
  -7   3  -1   26.30   18.40
  -7   3  -1   69.29   24.60
  -6   3  -1  181.28   22.40
  -6   3  -1  232.08   30.70
  -6   3  -1  207.68   23.10
  -6   3  -1  228.88   27.10
  -5   3  -1  185.98   19.80
  -5   3  -1  161.48   17.90
  -5   3  -1  165.58   20.30
  -5   3  -1  189.48   18.20
  -5   3  -1  209.48   23.10
  -5   3  -1  177.38   19.60
  -5   3  -1  198.18   23.30
  -5   3  -1  165.38   19.60
   4  -3   1  296.97   21.40
  -4   3  -1  310.37   24.50
  -4   3  -1  338.27   24.00
  -4   3  -1  296.67   27.00
  -4   3  -1  342.57   20.70
  -4   3  -1  324.67   21.10
  -4   3  -1  291.27   26.30
  -4   3  -1  345.07   22.60
  -4   3  -1  276.67   22.50
  -4   3  -1  318.47   21.10
   3  -3   1   90.49    9.00
   3  -3   1  100.09   10.10
  -3   3  -1   81.49    9.20
  -3   3  -1  103.09    9.30
  -3   3  -1   91.89   11.70
  -3   3  -1   92.59   10.00
  -3   3  -1  109.49   15.40
  -3   3  -1   88.89   10.50
   2  -3   1 3476.25  161.18
   2  -3   1 3478.55  161.88
   2  -3   1 3366.16  160.18
  -2   3  -1 3460.25  159.18
  -2   3  -1 3186.48  163.28
  -2   3  -1 3300.47  160.18
  -2   3  -1 3331.47  161.68
  -2   3  -1 3367.96  163.68
  -2   3  -1 3235.68  159.18
   1  -3   1  417.66   25.10
   1  -3   1  437.56   23.80
   1  -3   1  430.56   23.00
   1  -3   1  407.76   22.50
  -1   3  -1  422.96   25.00
  -1   3  -1  413.56   22.50
  -1   3  -1  442.86   25.40
  -1   3  -1  513.25   24.30
  -1   3  -1  428.46   23.00
   0  -3   1 2413.66  120.69
   0  -3   1 2558.94  124.29
   0  -3   1 2726.33  122.29
   0  -3   1 2510.15  122.99
   0  -3   1 2456.15  123.29
   0   3  -1 2321.87  124.59
   0   3  -1 2651.93  122.09
   0   3  -1 2778.72  122.99
   0   3  -1 2501.15  123.19
  -1  -3   1   10.30    3.40
  -1  -3   1    9.70    3.70
  -1  -3   1   -1.50   10.00
  -1  -3   1    8.50    3.50
  -1  -3   1    8.60    4.20
  -1  -3   1    9.60    5.20
   1   3  -1    3.30    3.30
   1   3  -1  -11.30    9.40
   1   3  -1    5.40    7.60
   1   3  -1   16.50    5.00
   1   3  -1    5.40    4.30
  -2  -3   1  411.66   24.10
  -2  -3   1  400.26   24.20
  -2  -3   1  422.96   24.10
  -2  -3   1  430.26   25.40
   2   3  -1  418.36   24.20
   2   3  -1  427.06   24.50
   2   3  -1  420.26   26.30
   2   3  -1  422.36   24.30
   2   3  -1  418.56   23.10
  -3  -3   1   21.40    9.50
  -3  -3   1   10.30    5.90
  -3  -3   1   14.50   21.10
  -3  -3   1   12.70    8.50
  -3  -3   1   28.80    7.20
  -3  -3   1   22.30   11.50
   3   3  -1   16.50    9.30
   3   3  -1   12.80    5.40
   3   3  -1   11.10    6.90
   3   3  -1   19.40    6.70
   3   3  -1   12.50    6.20
  -4  -3   1  878.11   47.40
  -4  -3   1  819.22   57.99
  -4  -3   1  843.72   48.60
  -4  -3   1  802.62   46.50
  -4  -3   1  861.21   47.90
  -4  -3   1  866.61   45.50
   4   3  -1  790.02   44.40
   4   3  -1  858.21   47.60
   4   3  -1  858.71   46.80
   4   3  -1  815.92   48.80
  -5  -3   1   10.50    9.40
  -5  -3   1    5.40    9.50
  -5  -3   1   12.60   15.30
  -5  -3   1   24.70    9.80
   5   3  -1   13.30   11.40
   5   3  -1   10.50    7.90
   5   3  -1   10.10   11.80
  -6  -3   1  121.19   28.00
  -6  -3   1  110.49   21.10
  -6  -3   1  104.59   30.50
  -6  -3   1  120.19   16.30
   6   3  -1  141.29   24.00
  -7  -3   1   12.30   21.30
  -7  -3   1  -30.40   20.70
  -7  -3   1   24.30   18.10
   7   3  -1   32.20   26.00
  -8  -3   1   67.59   33.90
  -8  -3   1   86.19   32.20
   8   3  -1   65.89   36.20
  -8   2  -1   83.99   41.50
  -8   2  -1   -2.90   32.90
  -8   2  -1   27.20   32.20
  -8   2  -1   16.70   30.10
  -8   2  -1    7.80   24.20
  -7   2  -1   93.99   20.90
  -7   2  -1   96.39   30.00
  -7   2  -1   78.99   21.70
  -7   2  -1  136.19   26.60
  -7   2  -1  140.79   27.10
  -7   2  -1  127.19   21.40
  -6   2  -1    1.40   15.60
  -6   2  -1   -2.00   11.90
  -6   2  -1    6.20   14.10
  -6   2  -1   20.90   10.90
  -6   2  -1   11.00   12.60
  -5   2  -1  658.33   40.50
  -5   2  -1  747.83   41.40
  -5   2  -1  708.13   43.20
  -5   2  -1  681.63   41.40
  -5   2  -1  722.03   40.00
  -5   2  -1  685.23   41.10
  -5   2  -1  679.63   46.70
  -5   2  -1  611.24   45.20
  -5   2  -1  666.33   39.70
  -4   2  -1  163.48   15.80
  -4   2  -1  164.28   14.40
  -4   2  -1  168.68   17.80
  -4   2  -1  179.48   15.70
  -4   2  -1  184.48   17.20
  -4   2  -1  187.68   16.90
  -4   2  -1  190.78   20.00
  -4   2  -1  161.08   19.10
   3  -2   1 1180.58   60.39
  -3   2  -1 1272.47   60.99
  -3   2  -1 1228.58   60.79
  -3   2  -1 1169.08   62.59
  -3   2  -1 1183.48   62.59
  -3   2  -1 1200.18   60.69
  -3   2  -1 1123.09   59.59
  -3   2  -1 1208.58   62.79
   2  -2   1    2.50    2.80
   2  -2   1   -0.30    3.10
  -2   2  -1    2.50    2.60
  -2   2  -1    3.50    2.60
  -2   2  -1    2.30    4.00
  -2   2  -1    3.10    4.90
  -2   2  -1    0.60    3.30
  -2   2  -1    1.00    3.40
   1  -2   1   18.10    3.70
   1  -2   1   13.70    2.80
   1  -2   1   11.70    3.90
   1  -2   1    7.90    2.20
  -1   2  -1   13.30    2.70
  -1   2  -1    8.00    1.40
  -1   2  -1    7.60    2.90
  -1   2  -1    8.20    2.40
  -1   2  -1    9.10    1.40
  -1   2  -1    8.30    4.20
   0  -2   1  798.32   41.10
   0  -2   1  795.62   40.20
   0  -2   1  843.32   42.70
   0  -2   1  916.31   43.60
   0  -2   1  962.60   41.90
   0  -2   1  823.32   40.20
   0  -2   1  857.41   41.80
   0   2  -1  813.92   41.00
   0   2  -1  853.51   41.90
   0   2  -1  800.72   41.40
   0   2  -1  783.52   42.90
  -1  -2   1 6537.65  310.67
  -1  -2   1 6756.62  310.87
  -1  -2   1 6395.16  310.17
  -1  -2   1 6796.22  310.57
   1   2  -1 6210.18  310.57
   1   2  -1 6665.63  314.97
   1   2  -1 6704.43  310.77
   1   2  -1 6400.76  310.27
  -2  -2   1    5.90    4.70
  -2  -2   1   15.10    7.70
  -2  -2   1   -4.40    3.10
  -2  -2   1    0.90    4.10
  -2  -2   1    3.20    4.20
  -2  -2   1    3.90    3.20
   2   2  -1    5.40    3.10
   2   2  -1   -1.20    3.60
   2   2  -1   -3.20    3.70
   2   2  -1    3.80    3.80
   2   2  -1    0.20    4.50
  -3  -2   1 1619.74   85.79
  -3  -2   1 1786.42   84.79
  -3  -2   1 1732.73   85.99
  -3  -2   1 1709.33   84.49
  -3  -2   1 1704.53   87.49
  -3  -2   1 1768.82   85.99
   3   2  -1 1712.63   84.59
   3   2  -1 1709.33   86.09
   3   2  -1 1695.93   87.29
   3   2  -1 1723.33   84.59
  -4  -2   1   33.00    9.90
  -4  -2   1   39.50    8.10
  -4  -2   1   33.60   10.50
  -4  -2   1   25.20   11.60
  -4  -2   1   23.20    8.80
  -4  -2   1   19.30    7.40
  -4  -2   1   31.90    8.80
   4   2  -1   23.60    8.10
   4   2  -1   28.90    9.50
   4   2  -1   34.50    7.80
  -5  -2   1  607.14   38.10
  -5  -2   1  608.74   49.80
  -5  -2   1  600.24   37.40
  -5  -2   1  551.64   36.20
  -5  -2   1  581.84   35.00
   5   2  -1  585.84   37.60
   5   2  -1  621.84   39.70
   5   2  -1  583.94   35.10
  -6  -2   1   20.60   26.20
  -6  -2   1    7.40   18.10
  -6  -2   1   21.20   15.80
  -6  -2   1    7.70   12.60
  -6  -2   1   19.00   11.50
   6   2  -1   28.10   16.70
  -7  -2   1  206.48   28.40
  -7  -2   1  152.08   28.20
  -7  -2   1  202.88   26.30
   7   2  -1  210.98   34.30
  -8  -2   1    9.80   30.80
  -8  -2   1  -21.70   27.30
  -8   1  -1   80.39   37.50
  -8   1  -1   95.39   28.60
  -8   1  -1   -5.00   30.00
  -8   1  -1    4.90   30.50
  -8   1  -1   81.29   31.50
  -8   1  -1   38.30   31.00
  -7   1  -1  -17.00   18.30
  -7   1  -1   28.40   16.90
  -7   1  -1    1.70   20.80
  -7   1  -1   -5.70   22.90
  -6   1  -1  294.67   31.00
  -6   1  -1  309.47   27.90
  -6   1  -1  344.37   26.60
  -6   1  -1  330.17   27.70
  -6   1  -1  354.46   30.00
  -5   1  -1   -2.60   16.10
  -5   1  -1  -18.90   10.10
  -5   1  -1   17.60   12.90
  -5   1  -1   -0.70   11.30
  -5   1  -1   -1.60   13.00
  -5   1  -1   -3.10    8.00
  -5   1  -1   14.50    9.10
  -5   1  -1   10.70    8.20
  -5   1  -1   10.10   15.00
  -4   1  -1 1148.89   61.49
  -4   1  -1 1177.28   60.09
  -4   1  -1 1156.28   59.19
  -4   1  -1 1115.69   59.09
  -4   1  -1 1118.49   58.49
  -4   1  -1 1150.68   62.39
  -4   1  -1 1041.90   58.79
  -4   1  -1 1152.28   58.89
  -3   1  -1   92.39   10.00
  -3   1  -1   87.99   11.60
  -3   1  -1   93.59    9.60
  -3   1  -1   97.49    9.30
  -3   1  -1   96.39   10.00
  -3   1  -1   75.99   11.40
   2  -1   1 4465.35  216.88
  -2   1  -1 4590.44  217.08
  -2   1  -1 4701.93  216.58
  -2   1  -1 4477.95  218.08
  -2   1  -1 4519.35  216.68
  -2   1  -1 4574.54  218.08
  -2   1  -1 4592.24  216.98
   1  -1   1  424.36   20.80
   1  -1   1  398.96   21.20
  -1   1  -1  409.06   21.70
  -1   1  -1  424.76   20.50
  -1   1  -1  423.46   20.80
  -1   1  -1  411.96   20.80
  -1   1  -1  404.36   21.10
  -1  -1   1   23.10    2.80
  -1  -1   1   29.00    3.80
  -1  -1   1   19.30    2.80
  -1  -1   1   14.90    2.70
  -1  -1   1   24.20    3.90
   1   1  -1   20.00    2.90
   1   1  -1   14.40    3.40
   1   1  -1   20.80    2.90
   1   1  -1   27.10    3.80
   1   1  -1   21.40    3.20
  -2  -1   1 1363.16   66.89
  -2  -1   1 1408.86   68.79
  -2  -1   1 1378.56   67.69
  -2  -1   1 1377.76   67.99
  -2  -1   1 1358.26   67.39
   2   1  -1 1342.87   67.99
   2   1  -1 1400.06   67.79
   2   1  -1 1352.16   66.79
   2   1  -1 1396.16   67.59
  -3  -1   1  113.09    9.40
  -3  -1   1  116.69   12.90
  -3  -1   1  101.49   10.60
  -3  -1   1  100.09   11.40
  -3  -1   1  121.09   10.60
  -3  -1   1  111.79   11.80
   3   1  -1  116.09   11.80
   3   1  -1  119.29   11.10
   3   1  -1  105.59   10.20
  -4  -1   1 1064.09   54.99
  -4  -1   1 1082.09   59.19
  -4  -1   1 1045.30   56.29
  -4  -1   1 1091.79   56.89
  -4  -1   1 1093.09   56.79
  -4  -1   1 1025.30   55.99
  -4  -1   1 1099.19   57.69
   4   1  -1 1047.60   58.49
   4   1  -1 1075.29   56.29
   4   1  -1 1039.50   56.89
  -5  -1   1   14.50    8.40
  -5  -1   1    0.40    8.80
  -5  -1   1    7.30   16.30
  -5  -1   1  -13.00   11.50
  -5  -1   1   -1.10    7.70
  -5  -1   1    4.00   12.60
  -5  -1   1   21.20   11.70
   5   1  -1   19.20    8.90
   5   1  -1    0.70   10.50
  -6  -1   1  264.47   31.80
  -6  -1   1  247.38   26.70
  -6  -1   1  247.28   27.20
  -6  -1   1  321.17   26.40
  -6  -1   1  281.67   24.40
   6   1  -1  296.57   28.60
  -7  -1   1   -8.10   19.20
  -7  -1   1    3.20   15.00
  -7  -1   1    8.40   18.60
  -8  -1   1   10.80   28.60
  -8  -1   1   13.40   27.60
  -8  -1   1   66.09   32.30
  -8   0  -1   42.50   25.10
  -8   0  -1   -2.60   28.00
  -8   0  -1   83.89   32.20
  -8   0  -1    9.80   27.90
  -8   0  -1  -35.60   28.00
  -7   0  -1   57.69   19.70
  -7   0  -1  130.39   24.50
  -7   0  -1   70.79   18.40
  -6   0  -1    0.40   11.80
  -6   0  -1  -16.60   18.70
  -6   0  -1   -1.50   16.50
  -6   0  -1   12.60   12.10
  -6   0  -1    5.70   10.80
  -5   0  -1  298.67   24.70
  -5   0  -1  273.47   24.50
  -5   0  -1  273.07   22.20
  -5   0  -1  293.17   22.80
  -5   0  -1  277.57   26.80
  -5   0  -1  262.37   20.90
  -5   0  -1  274.87   27.70
  -5   0  -1  264.97   27.50
  -5   0  -1  288.07   22.50
   4   0   1    7.70    7.40
  -4   0  -1    3.30    8.10
  -4   0  -1   16.50    9.40
  -4   0  -1    3.70    5.30
  -4   0  -1   -3.80    5.70
  -4   0  -1    2.50    8.20
  -4   0  -1   12.00   10.40
  -4   0  -1   -3.20    7.00
  -4   0  -1   -0.10    7.00
   3   0   1 1341.67   69.39
   3   0   1 1369.76   70.29
   3   0   1 1342.47   69.49
  -3   0  -1 1391.46   69.59
  -3   0  -1 1376.36   69.39
  -3   0  -1 1457.05   69.39
  -3   0  -1 1389.16   68.89
  -3   0  -1 1413.36   69.19
  -3   0  -1 1344.37   68.89
  -3   0  -1 1390.66   70.59
   2   0   1   -1.30    3.20
   2   0   1   -2.10    2.80
   2   0   1    3.20    3.60
  -2   0  -1    6.40    3.40
  -2   0  -1    1.70    3.40
  -2   0  -1    1.00    2.70
  -2   0  -1    6.90    3.30
  -2   0  -1    2.50    2.80
  -2   0  -1    4.20    3.10
   1   0   1 6163.18  302.47
   1   0   1 6326.17  302.47
  -1   0  -1 6572.34  302.47
  -1   0  -1 6662.63  302.57
  -1   0  -1 6487.25  302.47
  -1   0  -1 6191.88  302.77
  -1   0  -1 6451.15  302.47
  -1   0   1 7566.64  358.66
  -1   0   1 7753.92  358.26
  -1   0   1 7588.34  358.36
   1   0  -1 7818.72  358.36
   1   0  -1 7206.78  358.56
  -2   0   1    2.40    2.30
  -2   0   1   -1.30    2.90
  -2   0   1    4.30    4.20
  -2   0   1    3.70    2.30
  -2   0   1   -3.10    2.80
  -2   0   1    2.10    2.90
  -2   0   1    9.80    4.00
   2   0  -1   -2.10    3.80
   2   0  -1    3.60    3.60
  -3   0   1 2797.22  133.79
  -3   0   1 2660.73  131.49
  -3   0   1 2705.93  130.49
  -3   0   1 2736.93  132.19
  -3   0   1 2731.13  131.39
  -3   0   1 2697.53  131.79
  -3   0   1 2755.92  132.69
   3   0  -1 2673.23  133.39
   3   0  -1 2652.43  132.39
  -4   0   1    3.80    5.30
  -4   0   1    0.70    5.50
  -4   0   1    2.20   10.10
  -4   0   1    4.10    8.90
  -4   0   1   -5.30    6.60
  -4   0   1   11.50    9.70
  -4   0   1    9.20    9.50
  -4   0   1    1.00    6.30
  -4   0   1    7.00    8.80
   4   0  -1    7.70    7.60
   4   0  -1   10.90    8.10
  -5   0   1  215.18   17.00
  -5   0   1  168.48   17.50
  -5   0   1  180.08   20.10
  -5   0   1  204.38   19.50
  -5   0   1  169.38   18.20
  -5   0   1  241.08   22.70
  -5   0   1  180.88   26.10
   5   0  -1  202.28   19.90
   5   0  -1  193.58   21.00
  -6   0   1   -6.90   10.80
  -6   0   1   -4.30   12.50
  -6   0   1   10.70   15.00
  -6   0   1   -7.20   11.10
  -7   0   1   62.19   31.60
  -7   0   1  123.99   19.40
  -7   0   1  129.89   25.80
  -7   0   1   86.39   27.30
  -8   0   1    6.10   30.50
  -8   0   1    7.90   27.00
  -8   0   1    9.70   27.70
  -8  -1  -1   47.60   29.50
  -8  -1  -1   69.09   30.20
  -8  -1  -1   48.70   25.30
  -7  -1  -1   28.80   20.10
  -7  -1  -1   12.30   16.60
  -7  -1  -1   22.60   20.40
   6   1   1  330.07   29.70
  -6  -1  -1  311.07   27.60
  -6  -1  -1  382.06   46.40
  -6  -1  -1  315.97   31.20
  -6  -1  -1  358.96   29.40
  -6  -1  -1  323.57   26.50
   5   1   1  -15.50    9.30
  -5  -1  -1   10.90   12.80
  -5  -1  -1   14.90   15.10
  -5  -1  -1    0.00   10.70
  -5  -1  -1    0.60    8.10
  -5  -1  -1    3.70    8.00
  -5  -1  -1    2.00    8.70
  -5  -1  -1   -8.00   11.90
   4   1   1 1087.79   57.09
   4   1   1 1068.49   58.19
   4   1   1 1153.48   59.59
  -4  -1  -1 1052.79   56.99
  -4  -1  -1 1107.59   60.19
  -4  -1  -1 1097.99   58.19
  -4  -1  -1 1059.89   57.79
  -4  -1  -1 1119.79   57.19
  -4  -1  -1 1085.89   58.89
  -4  -1  -1 1141.19   58.09
   3   1   1   83.49    9.20
   3   1   1   89.39   10.70
   3   1   1   93.09   10.00
  -3  -1  -1  105.49   11.40
  -3  -1  -1   88.59    8.90
  -3  -1  -1   86.49   10.20
  -3  -1  -1   75.79    9.40
  -3  -1  -1   86.29    8.80
  -3  -1  -1  103.39   11.50
   2   1   1 4488.25  217.08
   2   1   1 4453.85  215.48
   2   1   1 4427.36  215.98
   2   1   1 4421.26  216.78
  -2  -1  -1 4519.95  216.18
  -2  -1  -1 4822.92  216.78
  -2  -1  -1 4390.56  215.38
  -2  -1  -1 4734.53  216.58
  -2  -1  -1 4427.76  216.48
  -2  -1  -1 4719.03  217.18
   1   1   1  441.16   21.50
   1   1   1  406.26   21.60
   1   1   1  423.16   20.30
   1   1   1  407.96   21.50
   1   1   1  405.46   21.30
  -1  -1  -1  416.36   21.50
  -1  -1  -1  404.46   21.40
  -1  -1  -1  434.56   22.60
  -1  -1  -1  429.76   20.30
  -1  -1  -1  397.76   21.30
  -1  -1  -1  410.56   21.20
  -1   1   1   16.00    3.20
  -1   1   1   19.40    2.40
  -1   1   1   15.90    2.70
  -1   1   1   20.50    2.60
  -1   1   1   20.80    2.10
   1  -1  -1   17.40    2.60
   1  -1  -1   20.40    3.00
   1  -1  -1   20.90    2.50
   1  -1  -1   16.70    3.50
  -2   1   1 1386.36   68.59
  -2   1   1 1369.86   66.39
  -2   1   1 1438.56   68.49
  -2   1   1 1308.57   66.19
  -2   1   1 1359.86   66.69
   2  -1  -1 1345.07   66.39
  -3   1   1  106.19    9.30
  -3   1   1  102.29    9.60
  -3   1   1  109.79    9.90
  -3   1   1  107.69   10.80
  -3   1   1  129.29   11.10
  -3   1   1  112.59   12.50
  -3   1   1  116.39    9.60
  -3   1   1  128.39   13.50
   3  -1  -1  103.99   11.80
  -4   1   1 1034.90   54.29
  -4   1   1 1130.09   58.49
  -4   1   1 1063.99   56.09
  -4   1   1 1102.29   54.29
  -4   1   1 1070.69   54.79
  -4   1   1 1041.40   54.79
  -4   1   1 1010.40   56.39
  -4   1   1 1055.29   58.99
  -4   1   1 1004.70   55.09
   4  -1  -1 1042.30   57.39
  -5   1   1    2.30    7.30
  -5   1   1   -1.80    7.60
  -5   1   1    7.40   12.50
  -5   1   1    9.80   13.90
  -5   1   1    8.30   10.30
  -5   1   1  -13.70   22.40
  -5   1   1   15.60    8.60
  -5   1   1   14.90   11.20
  -5   1   1    9.90   16.30
  -6   1   1  288.77   28.00
  -6   1   1  305.27   27.00
  -6   1   1  281.17   23.80
  -6   1   1  260.27   27.80
  -6   1   1  319.47   24.90
  -7   1   1   -3.70   22.50
  -7   1   1    2.20   16.40
  -7   1   1   -6.10   15.40
  -7   1   1  -10.80   18.80
  -8   1   1   56.09   32.30
  -8   1   1   78.29   30.30
  -8   1   1  106.79   30.60
  -8   1   1   84.89   31.70
  -8  -2  -1    4.60   29.50
  -8  -2  -1  -16.50   26.90
  -8  -2  -1  -26.60   28.10
   7   2   1  127.19   27.50
  -7  -2  -1  149.59   22.50
  -7  -2  -1  124.09   25.50
  -7  -2  -1  140.89   27.00
   6   2   1   35.30   15.10
  -6  -2  -1   13.60   11.70
  -6  -2  -1   -3.30   14.50
  -6  -2  -1   -4.80   24.80
  -6  -2  -1   -1.20   12.40
   5   2   1  662.23   41.00
   5   2   1  642.24   42.30
  -5  -2  -1  654.93   46.00
  -5  -2  -1  717.93   39.70
  -5  -2  -1  646.64   40.30
  -5  -2  -1  705.03   39.70
   4   2   1  187.58   17.40
   4   2   1  153.78   13.90
   4   2   1  179.68   16.60
  -4  -2  -1  207.38   18.20
  -4  -2  -1  184.88   16.40
  -4  -2  -1  229.68   21.70
  -4  -2  -1  170.18   14.80
  -4  -2  -1  173.68   18.50
  -4  -2  -1  181.18   15.30
   3   2   1 1172.48   61.69
   3   2   1 1190.18   59.39
   3   2   1 1214.58   62.59
   3   2   1 1242.98   61.09
  -3  -2  -1 1200.58   61.59
  -3  -2  -1 1124.49   61.19
  -3  -2  -1 1179.28   59.39
  -3  -2  -1 1183.78   62.09
  -3  -2  -1 1262.47   61.19
  -3  -2  -1 1221.38   63.19
   2   2   1    0.90    2.10
   2   2   1    2.30    4.60
   2   2   1    0.80    3.80
   2   2   1    4.40    4.20
  -2  -2  -1    2.20    4.10
  -2  -2  -1    3.20    2.90
  -2  -2  -1    0.90    3.40
  -2  -2  -1    4.70    3.90
  -2  -2  -1    4.30    7.90
  -2  -2  -1    2.80    4.40
   1   2   1    0.90    3.40
   1   2   1    7.20    3.00
   1   2   1    4.90    2.80
   1   2   1   10.00    3.00
   1   2   1    4.70    7.10
   1   2   1    9.80    3.40
  -1  -2  -1    8.40    3.20
  -1  -2  -1   -0.50    5.90
  -1  -2  -1   12.00    4.20
  -1  -2  -1   10.30    2.80
  -1  -2  -1   13.70    2.10
  -1  -2  -1    8.90    3.20
   0   2   1  869.11   44.40
   0   2   1  930.11   44.30
   0   2   1  772.42   41.00
   0   2   1  806.42   41.40
   0   2   1  904.71   42.30
   0  -2  -1  834.72   42.50
   0  -2  -1  853.21   42.80
   0  -2  -1  823.52   41.00
   0  -2  -1  885.71   41.50
   0  -2  -1  873.71   42.20
  -1   2   1 5980.90  294.37
  -1   2   1 6488.05  292.07
  -1   2   1 6279.67  292.07
  -1   2   1 6062.89  293.17
  -1   2   1 6285.37  294.77
  -1   2   1 6296.67  293.47
   1  -2  -1 5732.43  293.17
   1  -2  -1 6021.60  292.07
   1  -2  -1 6305.47  294.77
   1  -2  -1 6572.54  293.57
   1  -2  -1 6118.99  292.07
  -2   2   1    1.80    3.00
  -2   2   1    4.80    2.30
  -2   2   1    5.50    4.90
  -2   2   1    2.20    3.10
  -2   2   1    3.30    5.40
  -2   2   1   -2.10    2.40
   2  -2  -1    1.60    3.40
   2  -2  -1   -3.70    4.50
  -3   2   1 1712.13   82.49
  -3   2   1 1642.74   81.69
  -3   2   1 1552.74   82.19
  -3   2   1 1653.63   83.59
  -3   2   1 1724.43   83.79
  -3   2   1 1726.33   85.79
  -3   2   1 1720.13   85.79
   3  -2  -1 1656.83   82.39
   3  -2  -1 1692.73   85.69
  -4   2   1   18.40    6.50
  -4   2   1   33.20    9.90
  -4   2   1   25.90    7.40
  -4   2   1   23.30   11.60
  -4   2   1   35.30   10.80
  -4   2   1   31.20    8.00
  -4   2   1   45.50   13.40
  -4   2   1   25.50    7.70
  -4   2   1    7.40    6.50
  -5   2   1  632.34   37.80
  -5   2   1  603.14   37.00
  -5   2   1  575.94   35.50
  -5   2   1  545.15   41.30
  -5   2   1  587.24   35.70
  -5   2   1  576.54   35.70
  -5   2   1  592.64   34.80
  -5   2   1  615.14   48.60
  -6   2   1   14.60   15.10
  -6   2   1   -5.50   11.20
  -6   2   1   26.80   19.30
  -6   2   1    7.40   10.40
  -6   2   1   -2.90   11.60
  -6   2   1   -4.70   16.10
  -7   2   1  190.78   26.40
  -7   2   1  187.98   34.30
  -7   2   1  134.39   27.70
  -7   2   1  163.48   21.50
  -7   2   1  177.88   23.80
  -8   2   1  103.79   34.60
  -8   2   1   62.39   34.30
  -8   2   1   25.90   36.90
  -8   2   1  -18.80   28.30
  -8   2   1   53.89   26.60
  -8  -3  -1   97.59   31.50
  -8  -3  -1  125.89   34.80
   7   3   1    5.70   24.80
  -7  -3  -1   30.10   18.60
  -7  -3  -1   12.60   21.70
  -7  -3  -1   35.70   23.80
   6   3   1  224.68   27.40
   6   3   1  222.58   26.20
  -6  -3  -1  181.88   23.60
  -6  -3  -1  212.38   26.00
  -6  -3  -1  226.48   29.70
   5   3   1  165.98   21.40
   5   3   1  176.88   19.80
  -5  -3  -1  181.88   18.00
  -5  -3  -1  216.58   43.30
  -5  -3  -1  150.78   21.10
  -5  -3  -1  179.58   19.40
   4   3   1  303.37   24.20
   4   3   1  317.37   23.50
   4   3   1  308.27   19.40
   4   3   1  306.97   22.70
  -4  -3  -1  321.07   24.80
  -4  -3  -1  325.87   22.10
  -4  -3  -1  343.27   40.50
  -4  -3  -1  329.47   23.20
  -4  -3  -1  333.47   24.80
  -4  -3  -1  302.47   25.70
   3   3   1   88.99   11.20
   3   3   1  106.09   12.40
   3   3   1  101.19    8.30
   3   3   1  102.49   12.00
  -3  -3  -1   89.39   10.80
  -3  -3  -1  100.49   13.50
  -3  -3  -1  103.79   11.00
  -3  -3  -1   61.79   22.60
  -3  -3  -1  116.69   14.40
   2   3   1 3688.63  171.18
   2   3   1 3421.36  173.58
   2   3   1 3413.26  173.18
   2   3   1 3778.42  175.38
   2   3   1 3574.84  173.98
  -2  -3  -1 3637.84  173.28
  -2  -3  -1 3560.54  171.88
  -2  -3  -1 3576.94  173.48
  -2  -3  -1 3607.04  174.28
  -2  -3  -1 3781.72  173.98
   1   3   1  422.36   23.60
   1   3   1  410.96   23.50
   1   3   1  419.56   22.70
   1   3   1  411.06   23.20
  -1  -3  -1  448.26   23.70
  -1  -3  -1  436.76   22.10
  -1  -3  -1  463.35   28.60
  -1  -3  -1  404.46   23.50
   0   3   1 2494.65  118.29
   0   3   1 2419.66  122.49
   0   3   1 2756.12  116.59
   0   3   1 2387.76  118.19
   0   3   1 2241.98  117.09
   0  -3  -1 2513.35  116.49
   0  -3  -1 2425.26  118.49
   0  -3  -1 2437.06  119.29
   0  -3  -1 2376.26  117.19
  -1   3   1    7.60    1.60
  -1   3   1    4.20    3.40
  -1   3   1    9.10    3.90
  -1   3   1    7.90    2.30
  -1   3   1    9.90    4.70
  -1   3   1    2.00    4.30
   1  -3  -1    5.40    1.60
   1  -3  -1    9.30    2.30
   1  -3  -1    8.50    3.60
   1  -3  -1    0.90    3.20
   1  -3  -1   11.80    5.40
  -2   3   1  422.86   25.70
  -2   3   1  412.46   23.70
  -2   3   1  434.36   25.60
  -2   3   1  401.56   21.20
   2  -3  -1  401.36   21.20
   2  -3  -1  399.16   23.60
  -3   3   1    6.80    5.20
  -3   3   1    9.90    7.80
  -3   3   1    5.50    9.10
  -3   3   1   17.00    9.70
  -3   3   1   10.20    3.80
  -3   3   1   17.30    4.70
  -3   3   1   14.40    6.40
  -3   3   1    6.80    5.50
   3  -3  -1   12.10    5.40
  -4   3   1  820.12   43.80
  -4   3   1  828.52   49.20
  -4   3   1  802.92   50.09
  -4   3   1  874.71   44.80
  -4   3   1  842.42   46.50
  -4   3   1  881.71   50.59
  -4   3   1  785.12   46.60
  -4   3   1  737.53   43.20
  -4   3   1  844.02   46.00
  -4   3   1  905.61   44.50
   4  -3  -1  866.81   44.90
  -5   3   1  -13.30   11.00
  -5   3   1   11.80   11.60
  -5   3   1    2.90   11.40
  -5   3   1    5.80   11.00
  -5   3   1   -1.00    8.40
  -5   3   1  -12.00    8.40
  -5   3   1    8.60   10.50
  -6   3   1  121.09   17.10
  -6   3   1  163.38   26.60
  -6   3   1  130.49   16.20
  -6   3   1  123.99   21.70
  -6   3   1  134.49   20.50
  -6   3   1   98.19   22.90
  -6   3   1  147.59   19.00
  -7   3   1    0.00   15.90
  -7   3   1   16.10   27.20
  -7   3   1   12.60   15.90
  -7   3   1  -20.10   21.00
  -7   3   1   -3.70   23.40
  -8   3   1  103.49   34.70
  -8   3   1   30.70   36.30
  -8   3   1   99.99   42.10
  -8   3   1   13.30   31.70
   7   4   1   56.29   29.10
  -7  -4  -1   63.59   27.00
  -7  -4  -1   55.19   25.30
  -7  -4  -1   82.59   22.80
   6   4   1   37.60   19.40
   6   4   1   10.20   18.00
  -6  -4  -1   11.30   14.50
  -6  -4  -1  -12.40   15.50
  -6  -4  -1   -3.90   17.00
   5   4   1  510.85   36.90
   5   4   1  488.65   35.30
  -5  -4  -1  518.15   35.40
  -5  -4  -1  473.35   33.20
   4   4   1   31.30   10.10
   4   4   1   28.70   11.10
   4   4   1   36.80    6.50
   4   4   1   21.70   10.40
  -4  -4  -1   22.90   13.10
  -4  -4  -1  -28.30   30.80
  -4  -4  -1   39.30   11.40
  -4  -4  -1   60.19   11.30
   3   4   1 1359.06   64.49
   3   4   1 1302.87   68.49
   3   4   1 1309.37   68.89
   3   4   1 1320.17   70.09
  -3  -4  -1 1290.87   69.49
  -3  -4  -1 1340.57   68.09
  -3  -4  -1 1311.67   64.79
  -3  -4  -1 1279.77   68.09
  -3  -4  -1 1354.46   68.99
   2   4   1  338.27   21.70
   2   4   1  303.17   17.80
   2   4   1  330.57   25.50
   2   4   1  322.07   21.50
   2   4   1  299.07   20.30
  -2  -4  -1  329.17   20.70
  -2  -4  -1  313.27   17.60
  -2  -4  -1  326.57   20.80
  -2  -4  -1  323.47   20.30
  -2  -4  -1  331.77   26.70
   1   4   1 2264.07  112.69
   1   4   1 2231.88  111.39
   1   4   1 2172.88  111.99
   1   4   1 2294.97  112.79
  -1  -4  -1 2528.65  110.89
  -1  -4  -1 2139.39  111.59
  -1  -4  -1 2342.77  112.29
  -1  -4  -1 2358.86  120.89
   0   4   1   17.90    5.70
   0   4   1   25.00    6.10
   0   4   1    1.20   11.00
   0   4   1   17.80    4.60
   0   4   1    9.50   13.00
   0   4   1   18.70    3.30
   0  -4  -1   23.40    3.70
   0  -4  -1   16.90    5.30
   0  -4  -1   25.10    7.90
   0  -4  -1   35.90    5.20
  -1   4   1 5458.05  278.87
  -1   4   1 5799.32  278.77
  -1   4   1 5590.74  280.07
  -1   4   1 6179.98  276.97
  -1   4   1 5946.31  281.17
   1  -4  -1 5855.41  280.97
   1  -4  -1 5448.35  276.77
   1  -4  -1 6479.25  275.47
  -2   4   1  309.97   21.80
  -2   4   1  273.27   19.80
  -2   4   1  308.77   17.10
  -2   4   1  289.87   22.90
  -2   4   1  330.07   19.60
  -2   4   1  305.27   16.20
   2  -4  -1  349.67   19.80
   2  -4  -1  325.17   20.00
   2  -4  -1  317.37   17.10
  -3   4   1 1069.99   52.89
  -3   4   1 1073.89   52.99
  -3   4   1 1034.60   55.79
  -3   4   1 1059.19   58.99
  -3   4   1 1158.48   59.69
  -3   4   1  999.90   52.69
  -3   4   1 1042.00   55.49
   3  -4  -1 1081.19   55.59
  -4   4   1    6.30   15.40
  -4   4   1    3.00    6.70
  -4   4   1    8.60    7.00
  -4   4   1    3.30    7.30
  -4   4   1   16.70   10.00
  -4   4   1    5.20    8.80
  -4   4   1   24.00   10.80
   4  -4  -1    7.60    7.30
  -5   4   1  514.65   30.20
  -5   4   1  522.55   31.80
  -5   4   1  473.55   32.60
  -5   4   1  491.45   35.20
  -5   4   1  464.25   33.40
  -5   4   1  521.75   35.00
  -5   4   1  528.55   38.00
  -6   4   1  -14.70   20.30
  -6   4   1    7.90   11.40
  -6   4   1   43.80   17.90
  -6   4   1   15.40   13.00
  -7   4   1   70.89   19.90
  -7   4   1   90.99   33.10
  -7   4   1   88.09   29.90
  -7   4   1   57.39   20.40
  -7   4   1   68.39   30.70
  -7   4   1   66.29   20.70
   7   5   1   -2.40   27.10
   7   5   1    8.30   31.10
  -7  -5  -1   -2.30   26.00
  -7  -5  -1   21.60   24.70
  -7  -5  -1    6.20   24.50
   6   5   1  153.68   33.30
   6   5   1  223.78   29.30
  -6  -5  -1  194.48   24.70
  -6  -5  -1  132.89   24.60
  -6  -5  -1  151.28   25.90
   5   5   1   47.00   15.40
   5   5   1   47.60   15.90
  -5  -5  -1   37.00   12.60
  -5  -5  -1   38.40    7.30
  -5  -5  -1   31.40   13.50
  -5  -5  -1   44.30   14.50
   4   5   1  315.27   28.00
   4   5   1  312.77   18.20
   4   5   1  351.56   28.10
   4   5   1  311.07   25.30
  -4  -5  -1  349.67   26.00
  -4  -5  -1  323.47   18.70
  -4  -5  -1  345.87   25.90
   3   5   1   30.50   11.00
   3   5   1   27.00   10.90
   3   5   1   33.00   11.40
   3   5   1   12.70    8.20
   3   5   1   16.70    4.70
  -3  -5  -1   23.00    5.20
  -3  -5  -1   29.30   10.80
  -3  -5  -1   26.00    9.00
  -3  -5  -1   37.60    9.50
  -3  -5  -1   16.10   16.20
  -3  -5  -1    5.50   26.50
   2   5   1 1050.29   55.59
   2   5   1 1024.30   55.69
   2   5   1  942.41   65.79
   2   5   1 1064.39   55.89
  -2  -5  -1 1095.19   54.59
  -2  -5  -1 1022.70   66.79
  -2  -5  -1 1163.18   56.09
  -2  -5  -1  995.10   55.29
   1   5   1   12.50    5.80
   1   5   1   20.20    9.10
   1   5   1   19.10    9.70
   1   5   1   33.00    7.30
   1   5   1    8.70   15.10
  -1  -5  -1   21.50   16.70
  -1  -5  -1   19.90    5.50
  -1  -5  -1   32.70    7.40
  -1  -5  -1   31.70   14.80
   0   5   1  473.55   27.30
   0   5   1  498.85   34.00
   0   5   1  488.05   28.40
   0  -5  -1  465.95   27.30
   0  -5  -1  410.06   26.80
   0  -5  -1  449.66   23.70
   0  -5  -1  498.45   29.90
   0  -5  -1  423.96   25.40
  -1   5   1  206.78   18.40
  -1   5   1  213.28   17.30
  -1   5   1  216.18   18.70
  -1   5   1  219.68   17.00
  -1   5   1  184.68   13.20
  -1   5   1  206.28   17.80
   1  -5  -1  202.78   19.80
   1  -5  -1  224.58   15.90
   1  -5  -1  209.08   13.20
   1  -5  -1  182.48   15.70
  -2   5   1  954.10   47.50
  -2   5   1  876.01   53.09
  -2   5   1  977.00   53.89
  -2   5   1  954.70   50.29
  -2   5   1  883.51   50.89
   2  -5  -1 1047.60   54.79
   2  -5  -1  984.60   50.69
   2  -5  -1 1056.99   51.19
   2  -5  -1  888.41   47.50
  -3   5   1    5.50    8.70
  -3   5   1    3.40    4.10
  -3   5   1   19.70    8.10
  -3   5   1   11.20    5.20
  -3   5   1    0.60    9.80
  -3   5   1    8.80    4.40
  -3   5   1    5.00   11.60
   3  -5  -1    8.70   10.90
   3  -5  -1   15.10    5.10
   3  -5  -1   22.90    7.90
  -4   5   1  265.47   21.10
  -4   5   1  245.58   22.90
  -4   5   1  241.98   24.30
  -4   5   1  212.88   17.10
  -4   5   1  215.18   16.90
  -4   5   1  229.98   17.20
   4  -5  -1  254.37   19.30
  -5   5   1    9.00   10.00
  -5   5   1   35.40   11.70
  -5   5   1   32.10   16.90
  -5   5   1   20.30    8.90
  -5   5   1   14.00   13.20
  -5   5   1    6.40   13.00
   5  -5  -1   23.70   11.50
  -6   5   1  116.69   29.70
  -6   5   1  151.28   25.20
  -6   5   1  148.79   18.90
  -6   5   1  137.79   16.10
  -6   5   1  104.19   28.70
  -7   5   1   -3.60   20.40
  -7   5   1   20.00   28.10
  -7   5   1  -23.10   32.50
  -7   5   1   -6.40   31.10
   7   6   1   45.40   30.80
   7   6   1  104.39   36.80
  -7  -6  -1   40.90   29.20
  -7  -6  -1   22.50   28.40
  -7  -6  -1   84.49   30.70
   6   6   1   24.70   26.30
   6   6   1    7.20   23.60
  -6  -6  -1    9.00   18.70
  -6  -6  -1   -3.50   20.10
  -6  -6  -1    6.80   21.40
   5   6   1  250.57   29.90
   5   6   1  254.17   30.10
  -5  -6  -1  228.58   27.90
  -5  -6  -1  230.18   26.90
  -5  -6  -1  215.28   26.70
   4   6   1   60.19   17.00
   4   6   1   59.89   15.00
  -4  -6  -1   69.69   15.00
  -4  -6  -1   61.49   14.00
   3   6   1  604.74   37.10
   3   6   1  588.84   38.20
   3   6   1  628.04   31.60
   3   6   1  607.54   39.60
  -3  -6  -1  547.75   36.80
  -3  -6  -1  609.14   37.10
  -3  -6  -1  554.04   36.20
   2   6   1  -15.00   22.70
   2   6   1   66.69   13.30
   2   6   1   44.50   11.70
   2   6   1   13.40   25.30
   2   6   1   53.49   11.10
  -2  -6  -1   47.30    9.90
  -2  -6  -1   43.20   10.10
  -2  -6  -1   27.40   30.10
  -2  -6  -1   61.79   11.30
  -2  -6  -1   31.30   26.40
   1   6   1 1285.57   67.69
   1   6   1 1282.67   65.29
   1   6   1 1205.08   64.49
   1   6   1 1129.19   65.19
  -1  -6  -1 1328.37   69.39
  -1  -6  -1 1228.68   65.39
  -1  -6  -1 1226.18   70.49
  -1  -6  -1 1342.87   62.89
  -1  -6  -1 1192.18   63.89
   0   6   1   -5.30    7.40
   0   6   1   -4.90   16.00
   0   6   1    1.30    6.40
   0   6   1   -7.20   10.60
   0   6   1   -9.50    8.60
   0   6   1    6.20    6.90
   0  -6  -1    0.90    6.50
   0  -6  -1    2.60   10.50
   0  -6  -1   14.00    9.80
   0  -6  -1   -2.20    5.20
   0  -6  -1    3.30    3.50
  -1   6   1  636.14   40.70
  -1   6   1  802.22   44.70
  -1   6   1  841.32   46.20
  -1   6   1  806.52   44.20
  -1   6   1  733.13   48.80
  -1   6   1  770.42   50.59
   1  -6  -1  930.51   44.40
   1  -6  -1  765.32   46.40
   1  -6  -1  741.13   40.30
   1  -6  -1  774.72   43.60
  -2   6   1   44.70   10.40
  -2   6   1   55.49    7.40
  -2   6   1   39.60   11.90
  -2   6   1   52.09   13.90
  -2   6   1   56.09   12.40
  -2   6   1   34.80   10.40
   2  -6  -1   44.30    7.20
   2  -6  -1   55.69   12.10
   2  -6  -1   36.60    9.00
   2  -6  -1   59.99   15.50
  -3   6   1  630.14   37.20
  -3   6   1  603.54   39.20
  -3   6   1  602.94   40.90
  -3   6   1  623.54   41.20
  -3   6   1  614.14   33.10
   3  -6  -1  637.34   38.10
   3  -6  -1  646.24   37.60
  -4   6   1   42.20    7.30
  -4   6   1   49.60   14.00
  -4   6   1   48.00    7.60
  -4   6   1   64.49   16.70
  -4   6   1   23.10   11.70
  -4   6   1   63.79   16.60
   4  -6  -1   41.50   11.60
  -5   6   1  305.87   29.60
  -5   6   1  333.97   22.10
  -5   6   1  360.06   35.80
  -5   6   1  277.77   35.20
   5  -6  -1  309.87   27.80
  -6   6   1    8.00   14.00
  -6   6   1   32.60   27.40
  -6   6   1   38.50   29.20
  -6   6   1   24.00   21.40
  -7   6   1   98.69   37.10
  -7   6   1   90.29   38.50
  -7   6   1   79.39   32.60
   6   7   1  106.79   30.10
   6   7   1  109.89   32.70
  -6  -7  -1  127.59   28.20
  -6  -7  -1  123.99   28.70
  -6  -7  -1  152.78   27.50
   5   7   1  -11.50   21.70
   5   7   1   -0.80   21.20
  -5  -7  -1  -16.30   17.90
  -5  -7  -1  -10.20   16.30
  -5  -7  -1   39.20   19.20
   4   7   1  208.48   28.40
   4   7   1  154.98   22.50
  -4  -7  -1  179.98   23.60
  -4  -7  -1  159.68   23.00
  -4  -7  -1  167.98   20.10
   3   7   1  190.08   25.80
   3   7   1  158.58   20.30
   3   7   1  175.08   14.80
  -3  -7  -1  177.18   20.10
  -3  -7  -1  210.58   20.90
   2   7   1  332.37   25.40
   2   7   1  282.57   26.80
   2   7   1  299.87   45.00
  -2  -7  -1  354.96   25.30
  -2  -7  -1  353.96   25.00
  -2  -7  -1  339.77   24.70
   1   7   1   11.30   14.20
   1   7   1   15.40   13.80
   1   7   1   21.20    9.60
   1   7   1    6.40    7.20
   1   7   1    6.30    9.00
   1   7   1   -0.10   25.40
  -1  -7  -1   14.30    9.10
  -1  -7  -1    1.60   16.30
  -1  -7  -1    1.40    7.00
  -1  -7  -1   14.80    7.30
  -1  -7  -1   18.80   15.70
   0   7   1  597.04   37.20
   0   7   1  513.75   38.70
   0   7   1  539.75   35.10
   0   7   1  644.44   34.70
   0   7   1  522.45   37.00
   0  -7  -1  535.95   39.30
   0  -7  -1  595.84   32.90
   0  -7  -1  582.24   35.30
   0  -7  -1  579.84   29.70
   0  -7  -1  579.24   35.70
  -1   7   1   21.00    9.80
  -1   7   1   28.20    8.60
  -1   7   1   12.20   12.40
  -1   7   1   51.89   23.00
  -1   7   1   46.40   14.00
  -1   7   1   17.10   19.90
   1  -7  -1   21.10   10.70
   1  -7  -1   12.10   16.50
   1  -7  -1   18.20    9.60
   1  -7  -1   24.20    6.80
  -2   7   1  671.33   44.40
  -2   7   1  586.74   34.20
  -2   7   1  579.54   42.30
  -2   7   1  667.53   41.00
   2  -7  -1  618.34   38.30
   2  -7  -1  666.33   33.90
   2  -7  -1  616.34   38.20
  -3   7   1   99.29   17.10
  -3   7   1   87.09   14.90
  -3   7   1   80.19   17.70
   3  -7  -1   62.89   13.60
   3  -7  -1   99.29   17.10
   3  -7  -1   87.09    9.70
  -4   7   1  216.68   31.30
  -4   7   1  204.98   23.20
   4  -7  -1  203.88   23.10
  -5   7   1  -18.20   16.90
  -5   7   1   32.40   25.40
  -5   7   1   38.30   10.70
  -5   7   1    8.50   22.30
   5  -7  -1   19.00   15.70
  -6   7   1   96.79   35.50
  -6   7   1  114.79   33.80
  -6   7   1   87.19   27.00
   6  -7  -1   88.59   26.00
   6   8   1   37.20   31.40
   6   8   1    3.80   34.50
  -6  -8  -1   71.29   30.40
  -6  -8  -1   -6.40   24.40
  -6  -8  -1   85.19   28.70
   5   8   1  187.48   31.20
   5   8   1  160.48   33.70
  -5  -8  -1  196.78   30.20
  -5  -8  -1  202.78   31.10
  -5  -8  -1  146.19   24.80
   4   8   1    5.90   21.60
   4   8   1   -4.50   17.40
  -4  -8  -1   18.60   17.90
  -4  -8  -1   -5.40   17.80
  -4  -8  -1    1.30   13.80
   3   8   1  355.16   30.00
   3   8   1  316.87   21.70
   3   8   1  337.37   35.30
   3   8   1  298.17   22.00
  -3  -8  -1  312.97   25.10
  -3  -8  -1  358.36   28.40
  -3  -8  -1  280.17   27.60
   2   8   1    7.90   11.80
   2   8   1   13.40   10.50
   2   8   1    4.70   21.60
   2   8   1   35.10   32.00
  -2  -8  -1    9.20   10.80
  -2  -8  -1   -0.50   11.10
  -2  -8  -1   10.00    7.70
  -2  -8  -1  -10.80   11.30
   1   8   1  389.76   28.00
   1   8   1  366.86   29.40
   1   8   1  310.07   38.80
   1   8   1  327.07   29.70
  -1  -8  -1  391.16   28.40
  -1  -8  -1  411.76   24.30
  -1  -8  -1  418.26   27.10
  -1  -8  -1  384.56   23.30
   0   8   1   15.80   10.70
   0   8   1    6.80   10.50
   0   8   1   33.00   26.60
   0   8   1   14.70   12.50
   0   8   1   37.20   14.40
   0  -8  -1    8.50    8.20
   0  -8  -1   29.30   15.60
   0  -8  -1   35.90   11.90
   0  -8  -1   24.70    6.10
   0  -8  -1   16.50    5.90
  -1   8   1  352.06   27.90
  -1   8   1  310.87   25.00
  -1   8   1  322.27   40.70
   1  -8  -1  324.77   21.60
   1  -8  -1  320.57   26.40
   1  -8  -1  321.47   28.90
  -2   8   1   47.90   25.40
  -2   8   1   20.30    9.90
  -2   8   1  -10.50   22.00
  -2   8   1   16.70   12.40
   2  -8  -1   17.80    7.20
   2  -8  -1   27.20   15.60
   2  -8  -1    7.00   11.30
  -3   8   1  199.88   17.90
  -3   8   1  199.08   27.70
  -3   8   1  255.67   34.10
  -3   8   1  237.08   27.90
   3  -8  -1  229.18   16.80
   3  -8  -1  189.18   24.50
  -4   8   1   32.30   17.00
  -4   8   1    4.60   22.10
  -4   8   1    7.80   20.80
   4  -8  -1   23.40   17.90
  -5   8   1   77.59   30.70
  -5   8   1  124.19   24.30
  -5   8   1   93.29   29.00
   5  -8  -1  133.69   23.70
  -6   8   1    1.60   37.20
  -6   8   1   58.29   28.70
  -6   8   1    8.70   32.30
   6  -8  -1   55.29   28.30
   5   9   1  -23.00   26.40
   5   9   1  -13.30   30.30
  -5  -9  -1   47.50   23.90
  -5  -9  -1  -29.90   25.90
  -5  -9  -1  -38.60   22.10
   4   9   1  142.29   27.90
   4   9   1  197.18   36.00
  -4  -9  -1  241.38   31.30
  -4  -9  -1  174.48   23.60
  -4  -9  -1  167.78   28.30
   3   9   1  -10.40   17.50
   3   9   1  -28.70   23.50
   3   9   1    8.20   10.70
  -3  -9  -1  -18.90   11.50
  -3  -9  -1   -2.10   15.20
  -3  -9  -1   26.60   17.50
   2   9   1  261.17   27.10
   2   9   1  287.07   69.99
   2   9   1  280.47   29.10
  -2  -9  -1  190.98   29.60
  -2  -9  -1  266.17   25.40
  -2  -9  -1  285.07   27.00
  -2  -9  -1  269.57   22.10
   1   9   1    6.20   12.90
   1   9   1   -7.10   15.00
   1   9   1   19.70   26.30
   1   9   1   49.40   41.60
  -1  -9  -1   -6.60   13.70
  -1  -9  -1   -3.20   11.10
  -1  -9  -1   -5.10   10.50
  -1  -9  -1    0.60    7.50
   0   9   1  442.46   32.60
   0   9   1  461.95   35.00
   0   9   1  545.35   35.20
   0  -9  -1  437.26   23.90
   0  -9  -1  520.55   36.00
   0  -9  -1  475.15   30.10
   0  -9  -1  364.66   23.20
  -1   9   1   -4.70   30.00
  -1   9   1   21.30   21.10
  -1   9   1   12.30   12.10
  -1   9   1   16.50   14.00
   1  -9  -1    6.70    9.80
   1  -9  -1   37.10   15.60
  -2   9   1  219.98   44.20
  -2   9   1  236.88   29.60
  -2   9   1  226.38   23.50
   2  -9  -1  263.07   19.50
   2  -9  -1  218.08   32.30
  -3   9   1  -22.50   21.40
  -3   9   1  -17.60   31.60
  -3   9   1   32.70   28.50
   3  -9  -1   -4.30   19.50
   3  -9  -1   15.20    9.10
  -4   9   1  126.39   32.70
  -4   9   1  203.28   36.60
  -4   9   1  174.48   37.80
   4  -9  -1  188.78   29.60
  -5   9   1   15.80   30.70
  -5   9   1  -27.50   28.40
  -5   9   1   -5.40   30.60
   5  -9  -1   28.00   25.50
   5  10   1   38.00   37.10
   5  10   1   72.89   38.10
  -5 -10  -1   68.89   27.30
  -5 -10  -1    1.00   34.60
  -5 -10  -1    7.30   32.30
   4  10   1   43.00   30.00
   4  10   1  -41.90   32.30
  -4 -10  -1  -10.40   20.70
  -4 -10  -1   -3.20   25.20
  -4 -10  -1   30.20   28.00
   3  10   1   23.00   25.80
   3  10   1    9.70   33.10
  -3 -10  -1   35.60   23.90
  -3 -10  -1   33.50   15.90
  -3 -10  -1   40.00   21.40
   2  10   1   20.60   64.59
   2  10   1   43.30   37.90
   2  10   1    3.30   19.00
  -2 -10  -1   14.00   19.90
  -2 -10  -1  -20.40   11.70
  -2 -10  -1  -13.30   17.50
   1  10   1   16.50   55.39
   1  10   1   45.40   35.40
   1  10   1  127.59   25.30
  -1 -10  -1   95.19   18.20
  -1 -10  -1  130.99   14.70
  -1 -10  -1  129.59   24.60
   0  10   1    1.40   14.80
   0  10   1  -13.90   49.20
   0  10   1   -1.00   19.80
   0 -10  -1   -1.80   12.30
   0 -10  -1   10.10   17.60
  -1  10   1  131.29   26.40
  -1  10   1  119.19   23.60
  -1  10   1   97.99   51.79
   1 -10  -1  138.39   17.00
   1 -10  -1  131.19   26.40
  -2  10   1  -54.79   33.20
  -2  10   1    8.20   49.00
  -2  10   1   -4.90   20.90
   2 -10  -1   12.20   11.60
   2 -10  -1   -6.30   18.20
  -3  10   1   54.59   26.50
  -3  10   1    8.20   54.59
  -3  10   1  -18.70   48.40
   3 -10  -1   -2.50   24.10
  -4  10   1    0.70   47.30
  -4  10   1   75.59   31.70
  -4  10   1   12.60   47.80
   4 -10  -1   30.30   26.00
  -5  10   1   62.09   41.10
  -5  10   1   82.09   51.49
  -5  10   1   54.89   56.49
   5 -10  -1   63.89   30.10
   4  11   1  142.29   40.80
   4  11   1  144.69   37.60
  -4 -11  -1   70.29   37.00
  -4 -11  -1   11.90   29.50
  -4 -11  -1   69.19   27.70
   3  11   1    2.40   36.50
   3  11   1   -1.00   29.60
  -3 -11  -1  -28.80   23.60
  -3 -11  -1   10.70   26.20
   2  11   1  181.98   72.59
   2  11   1  154.28   29.20
  -2 -11  -1  140.89   27.90
  -2 -11  -1  138.89   30.70
   1  11   1    0.10   23.30
   1  11   1   79.89   71.19
   1  11   1  -32.40   43.30
  -1 -11  -1   -8.80   21.40
  -1 -11  -1   10.30   23.20
   0  11   1   37.20   72.09
   0  11   1   69.59   41.00
   0  11   1  110.29   24.30
   0 -11  -1   93.29   18.20
   0 -11  -1   55.59   26.00
  -1  11   1   16.40   58.39
  -1  11   1   19.70   21.50
  -1  11   1   10.10   23.70
   1 -11  -1   -3.20   23.90
   1 -11  -1    6.90   15.00
  -2  11   1  -63.39   65.49
  -2  11   1  181.18   40.20
  -2  11   1  164.58   34.80
   2 -11  -1  115.79   28.00
  -3  11   1  155.48   68.09
  -3  11   1   49.99   56.39
   3 -11  -1   75.19   30.10
  -4  11   1   66.69   84.39
  -4  11   1   34.00   77.09
  -4  11   1   62.19   40.50
   4 -11  -1  107.69   31.70
   2  12   1   27.70   70.69
   2  12   1   39.80   31.10
  -2 -12  -1  -14.50   26.20
  -2 -12  -1   27.00   34.50
   1  12   1   25.90   29.20
   1  12   1   76.29   92.39
  -1 -12  -1   41.00   24.40
  -1 -12  -1   67.09   30.10
   0  12   1  -32.70   87.59
   0  12   1    6.60   58.69
   0  12   1   -5.50   25.80
   0 -12  -1   22.40   27.80
  -1  12   1   79.99   82.69
  -1  12   1   45.90   27.50
  -1  12   1  -30.00   38.50
   1 -12  -1  142.79   32.60
  -2  12   1    9.30   85.89
  -2  12   1  -30.90   32.40
  -2  12   1  -35.30   29.40
   2 -12  -1   19.50   31.90
   2 -12   2   38.30   32.60
  -2  12  -2  113.09   93.59
  -2  12  -2   68.79   40.90
   1 -12   2   36.80   28.80
  -1  12  -2   72.59   81.49
  -1  12  -2  -33.90   57.49
  -1  12  -2  -10.60   25.10
   0 -12   2   45.20   28.90
   0 -12   2   68.19   24.40
   0  12  -2  110.59   29.30
   0  12  -2   44.20   79.29
   0  12  -2   74.69   67.79
  -1 -12   2  -22.80   22.50
  -1 -12   2  -34.50   28.50
   1  12  -2   44.30   89.09
   1  12  -2  -50.99   63.59
   1  12  -2   29.20   27.50
  -2 -12   2   43.10   28.40
  -2 -12   2   73.79   34.00
   2  12  -2   49.70   66.59
   2  12  -2   62.29   35.60
   4 -11   2    5.70   34.70
  -4  11  -2    3.40   37.70
  -4  11  -2   19.80   91.39
   3 -11   2   -6.10   28.50
  -3  11  -2   89.09   32.30
  -3  11  -2   19.00   67.09
  -3  11  -2    0.40   36.10
   2 -11   2   -5.00   24.40
  -2  11  -2   26.20   65.59
  -2  11  -2  -34.60   27.50
  -2  11  -2   -6.10   21.50
   1 -11   2   58.49   25.10
   1 -11   2   72.99   17.80
  -1  11  -2   36.00   67.29
  -1  11  -2   74.79   20.40
  -1  11  -2   48.50   36.20
   0 -11   2   37.50   17.00
   0 -11   2    2.40   22.90
   0  11  -2   20.20   48.40
   0  11  -2   43.30   68.59
  -1 -11   2  113.09   30.00
  -1 -11   2  105.09   23.40
   1  11  -2   37.60   79.69
   1  11  -2    7.80   48.70
   1  11  -2   84.69   23.50
  -2 -11   2   -0.60   22.00
  -2 -11   2   16.20   24.40
   2  11  -2   -4.60   47.50
   2  11  -2   71.49   61.89
   2  11  -2   33.40   25.80
  -3 -11   2   78.29   28.50
  -3 -11   2   44.40   27.10
   3  11  -2   53.69   29.60
   3  11  -2   30.00   35.30
  -4 -11   2  -10.00   25.90
  -4 -11   2    9.20   31.30
  -4 -11   2   56.69   31.00
   4  11  -2  -16.90   41.80
   4  11  -2   12.30   32.20
   5 -10   2   26.90   30.50
  -5  10  -2  -94.59   67.89
  -5  10  -2  -41.90   36.50
   4 -10   2   64.19   30.20
  -4  10  -2  121.79   54.79
  -4  10  -2  142.99   61.19
  -4  10  -2   46.90   30.10
   3 -10   2  -24.70   21.80
   3 -10   2   19.90   17.50
  -3  10  -2   41.20   58.59
  -3  10  -2  -26.60   36.90
  -3  10  -2   -0.70   26.40
   2 -10   2  167.28   28.10
   2 -10   2  181.08   19.10
  -2  10  -2   -6.20   50.19
  -2  10  -2  140.69   29.30
  -2  10  -2   89.99   27.20
   1 -10   2    3.30   19.90
   1 -10   2   29.40   13.60
  -1  10  -2   29.80   15.80
  -1  10  -2  -21.30   48.90
   0 -10   2   90.89   23.40
   0 -10   2  103.69   16.60
   0  10  -2   81.09   34.80
   0  10  -2   49.90   55.99
   0  10  -2   81.79   17.20
  -1 -10   2   28.40   22.30
  -1 -10   2   16.40   15.30
  -1 -10   2   13.20    9.30
   1  10  -2  -24.00   56.09
   1  10  -2   60.39   18.10
   1  10  -2   39.30   37.70
  -2 -10   2  258.07   32.10
  -2 -10   2  191.08   21.50
  -2 -10   2  239.88   30.80
   2  10  -2  152.68   60.39
   2  10  -2  121.19   43.00
   2  10  -2  221.08   27.40
  -3 -10   2    7.70   16.00
  -3 -10   2    6.10   22.30
  -3 -10   2   21.60   24.90
   3  10  -2  -21.20   30.00
   3  10  -2  -10.70   22.70
  -4 -10   2   96.29   23.10
  -4 -10   2   54.29   25.20
  -4 -10   2   26.80   28.60
   4  10  -2  102.59   40.10
   4  10  -2   54.69   27.90
  -5 -10   2   48.80   30.80
  -5 -10   2   19.10   25.70
  -5 -10   2  -33.50   32.10
   5  10  -2   -7.90   35.20
   5  10  -2   43.70   39.00
   5  -9   2  120.39   28.80
  -5   9  -2   63.69   32.50
  -5   9  -2  100.29   33.60
  -5   9  -2   99.89   41.80
   4  -9   2   31.80   24.40
  -4   9  -2    9.80   26.00
  -4   9  -2    5.10   29.90
  -4   9  -2   -6.40   32.20
   3  -9   2  223.38   29.30
   3  -9   2  173.58   19.70
  -3   9  -2  195.98   31.70
  -3   9  -2   96.69   46.80
  -3   9  -2  220.18   41.70
   2  -9   2   17.80   17.60
   2  -9   2    7.80   18.30
   2  -9   2   23.20   11.00
  -2   9  -2  -44.90   34.00
  -2   9  -2   -4.20   14.00
  -2   9  -2   18.60   17.00
  -2   9  -2   11.80   25.20
   1  -9   2  405.36   33.90
   1  -9   2  369.56   31.20
   1  -9   2  340.07   26.40
  -1   9  -2  358.26   32.00
  -1   9  -2  461.05   33.20
  -1   9  -2  347.87   31.40
   0  -9   2   36.40   11.60
   0  -9   2   45.20   15.30
   0   9  -2   44.20   21.10
   0   9  -2   38.00   12.20
   0   9  -2   -8.40   35.80
  -1  -9   2  239.78   18.10
  -1  -9   2  278.87   20.60
  -1  -9   2  260.87   24.20
  -1  -9   2  270.17   27.70
   1   9  -2  323.97   27.10
  -2  -9   2   13.80    9.90
  -2  -9   2    0.70   12.90
  -2  -9   2   14.20   14.70
   2   9  -2   35.00   15.10
   2   9  -2   19.30   30.60
   2   9  -2   37.50   44.60
  -3  -9   2  215.18   27.70
  -3  -9   2  185.78   22.00
  -3  -9   2  158.48   23.40
   3   9  -2  167.58   22.80
   3   9  -2  198.88   34.80
   3   9  -2  229.58   27.50
  -4  -9   2  -12.30   22.40
  -4  -9   2   -8.20   16.40
  -4  -9   2   -5.20   19.70
   4   9  -2   11.30   21.60
   4   9  -2   38.00   28.70
  -5  -9   2   99.69   29.80
  -5  -9   2   52.39   24.80
  -5  -9   2   32.60   24.10
   5   9  -2   25.90   29.00
   5   9  -2   66.29   35.70
   6  -8   2   18.80   28.00
  -6   8  -2  -10.70   31.40
  -6   8  -2   21.90   26.80
  -6   8  -2   99.19   37.70
   5  -8   2   12.50   21.90
  -5   8  -2  -28.40   18.50
  -5   8  -2  -11.90   25.80
  -5   8  -2  -21.20   26.60
   4  -8   2  228.68   19.70
   4  -8   2  220.88   27.40
  -4   8  -2  187.68   32.20
  -4   8  -2  222.38   34.70
  -4   8  -2  231.78   30.40
   3  -8   2    1.60   15.10
   3  -8   2   13.40   13.90
   3  -8   2   21.10    9.10
  -3   8  -2   10.90   15.90
  -3   8  -2   22.70   20.80
  -3   8  -2   48.90   21.30
  -3   8  -2   17.90   12.60
   2  -8   2  419.26   25.90
   2  -8   2  372.46   29.20
   2  -8   2  421.96   30.20
  -2   8  -2  447.16   48.30
  -2   8  -2  402.96   32.90
  -2   8  -2  326.57   28.10
   1  -8   2    1.70    8.60
   1  -8   2    2.50   11.50
   1  -8   2  -11.90    9.10
  -1   8  -2   13.60   11.30
  -1   8  -2    3.90   10.90
  -1   8  -2  -29.10   25.60
  -1   8  -2   25.90   16.60
   0  -8   2  485.15   33.20
   0  -8   2  537.15   33.30
   0  -8   2  459.15   25.00
   0  -8   2  461.05   25.20
   0  -8   2  530.45   31.50
   0   8  -2  476.05   31.70
   0   8  -2  547.55   37.90
   0   8  -2  487.05   33.00
  -1  -8   2  149.19   17.60
  -1  -8   2  135.89   13.80
  -1  -8   2  144.99   12.20
  -1  -8   2  130.19   23.40
  -1  -8   2  129.29   16.60
   1   8  -2   66.59   27.10
   1   8  -2  156.38   17.90
  -2  -8   2  189.08   19.50
  -2  -8   2  174.38   21.40
  -2  -8   2  159.58   16.40
  -2  -8   2  181.38   19.40
   2   8  -2   94.79   29.20
   2   8  -2  189.18   38.60
   2   8  -2  177.28   20.70
  -3  -8   2   30.60   14.70
  -3  -8   2   -8.70   11.70
  -3  -8   2   29.10   11.20
   3   8  -2   15.10   18.50
   3   8  -2   22.40   10.80
   3   8  -2   65.59   16.60
  -4  -8   2  167.88   21.20
  -4  -8   2  150.38   23.10
   4   8  -2  130.49   24.20
   4   8  -2  115.09   14.50
   4   8  -2  175.48   29.10
  -5  -8   2   25.50   19.60
  -5  -8   2   21.40   23.50
  -5  -8   2   13.90   21.90
   5   8  -2   -5.30   27.10
   5   8  -2   21.00   24.20
  -6  -8   2   45.10   30.30
  -6  -8   2   49.40   25.50
  -6  -8   2   68.19   27.90
   6   8  -2    6.70   32.90
   6   8  -2   73.39   30.50
   6  -7   2    5.00   24.10
  -6   7  -2   53.59   32.20
  -6   7  -2   16.20   21.80
  -6   7  -2   14.40   29.90
   5  -7   2  170.88   25.40
  -5   7  -2  199.08   33.50
  -5   7  -2  186.08   23.40
  -5   7  -2  208.88   33.90
   4  -7   2   47.00    9.30
   4  -7   2   26.30   14.00
  -4   7  -2   61.89   14.40
  -4   7  -2   53.29   14.60
  -4   7  -2   54.09   18.50
   3  -7   2  248.98   23.10
   3  -7   2  259.97   17.90
   3  -7   2  221.88   22.80
  -3   7  -2  263.57   27.60
  -3   7  -2  232.58   24.30
  -3   7  -2  233.08   21.90
  -3   7  -2  277.17   26.60
   2  -7   2   61.89   11.90
   2  -7   2   60.29    9.70
   2  -7   2   70.39   13.40
  -2   7  -2   51.69   11.60
  -2   7  -2   67.99   15.50
  -2   7  -2   74.99   19.50
  -2   7  -2   65.39   20.70
   1  -7   2  409.16   27.90
   1  -7   2  378.96   24.80
   1  -7   2  403.56   27.70
  -1   7  -2  422.66   28.00
  -1   7  -2  420.76   36.00
  -1   7  -2  401.26   29.40
   0  -7   2   51.49   10.80
   0  -7   2   32.40    5.40
   0  -7   2   62.99   13.20
   0  -7   2   51.49    9.70
   0  -7   2   66.29   16.90
   0  -7   2   50.49    6.20
   0   7  -2   55.79   13.60
   0   7  -2   63.89   10.90
   0   7  -2   65.09   12.90
   0   7  -2   -8.60   18.70
   0   7  -2   60.19   12.40
  -1  -7   2  929.31   45.60
  -1  -7   2  786.92   48.90
  -1  -7   2  879.01   59.99
  -1  -7   2  872.01   56.39
  -1  -7   2  926.31   48.70
  -1  -7   2  823.42   45.10
   1   7  -2  840.52   48.90
   1   7  -2  845.92   49.80
   1   7  -2  961.10   49.20
  -2  -7   2    7.60    7.60
  -2  -7   2    0.00    9.30
  -2  -7   2   34.50   10.50
  -2  -7   2   24.70   33.00
  -2  -7   2   -4.60    9.60
   2   7  -2    2.80    9.60
   2   7  -2   17.00   20.60
   2   7  -2    2.40   22.50
  -3  -7   2  722.23   44.50
  -3  -7   2  690.63   44.90
  -3  -7   2  718.83   44.50
  -3  -7   2  734.23   42.20
  -3  -7   2  742.93   42.60
   3   7  -2  754.82   41.50
   3   7  -2  732.23   48.80
   3   7  -2  781.72   45.50
  -4  -7   2   13.80   10.90
  -4  -7   2   28.40   12.30
  -4  -7   2  -12.00   12.60
  -4  -7   2  -15.70   22.70
   4   7  -2    7.40   13.30
   4   7  -2   -4.00    8.40
   4   7  -2    6.80   17.40
  -5  -7   2  215.78   28.30
  -5  -7   2  216.38   28.30
  -5  -7   2  229.48   28.40
   5   7  -2  194.38   28.50
   5   7  -2  205.08   33.30
  -6  -7   2   -8.20   23.90
  -6  -7   2   44.20   24.90
  -6  -7   2   21.00   22.50
   6   7  -2   15.00   31.50
   6   7  -2   46.40   26.40
  -7   6  -2   18.10   35.10
  -7   6  -2   16.60   37.00
  -7   6  -2   27.30   28.00
  -6   6  -2  111.09   17.00
  -6   6  -2   47.90   29.20
  -6   6  -2   98.29   27.60
  -6   6  -2   51.19   20.20
   5  -6   2   15.10   13.90
  -5   6  -2   -1.10   14.60
  -5   6  -2   15.30   18.30
  -5   6  -2   24.50   23.40
  -5   6  -2   14.90   13.00
  -5   6  -2   -8.10    9.10
   4  -6   2  314.67   21.10
   4  -6   2  334.97   25.80
  -4   6  -2  294.67   25.50
  -4   6  -2  351.46   29.40
  -4   6  -2  303.77   17.30
  -4   6  -2  342.97   25.00
  -4   6  -2  339.27   29.50
  -4   6  -2  276.17   17.20
   3  -6   2   -1.40   10.70
   3  -6   2   19.40    6.40
   3  -6   2   17.50    9.40
  -3   6  -2   30.40    8.90
  -3   6  -2    1.30   10.40
  -3   6  -2    8.60   13.70
  -3   6  -2   21.90   11.00
  -3   6  -2   19.00    8.60
   2  -6   2  803.72   47.10
   2  -6   2  831.92   44.40
   2  -6   2  866.01   45.90
   2  -6   2  826.82   50.39
  -2   6  -2  837.02   44.70
  -2   6  -2  872.71   51.39
  -2   6  -2  863.71   47.80
  -2   6  -2  891.31   51.09
  -2   6  -2  836.22   49.80
  -2   6  -2  869.01   48.10
   1  -6   2  194.98   15.20
   1  -6   2  180.68   18.90
   1  -6   2  180.88   16.40
   1  -6   2  172.58   13.50
  -1   6  -2  161.28   14.20
  -1   6  -2  136.09   16.70
  -1   6  -2  174.98   17.60
  -1   6  -2  174.28   23.90
   0  -6   2  688.33   37.10
   0  -6   2  657.43   36.00
   0  -6   2  606.84   38.90
   0  -6   2  663.33   31.30
   0  -6   2  634.34   34.80
   0  -6   2  558.54   31.00
   0   6  -2  580.64   36.60
   0   6  -2  642.74   35.50
   0   6  -2  609.54   35.70
   0   6  -2  598.54   36.70
  -1  -6   2   -6.20    5.20
  -1  -6   2   -2.20    5.50
  -1  -6   2  -10.30   18.50
  -1  -6   2   20.00    8.40
  -1  -6   2    5.00    4.70
  -1  -6   2   38.20   18.30
  -1  -6   2   -4.90    6.90
   1   6  -2  -11.30   13.10
   1   6  -2   -3.10    8.40
   1   6  -2   -2.80    6.60
   1   6  -2   12.90   18.10
   1   6  -2   19.20    8.30
  -2  -6   2  325.07   21.70
  -2  -6   2  300.37   19.90
  -2  -6   2  317.27   21.80
  -2  -6   2  297.27   22.40
  -2  -6   2  325.37   22.20
  -2  -6   2  355.66   43.40
   2   6  -2  227.68   32.50
   2   6  -2  294.27   22.10
   2   6  -2  255.07   37.00
   2   6  -2  290.77   22.90
   2   6  -2  267.47   21.70
  -3  -6   2   34.20    9.20
  -3  -6   2   21.90    9.10
  -3  -6   2   18.70    9.20
  -3  -6   2   20.70    9.40
  -3  -6   2   26.20   11.60
   3   6  -2   26.60   10.60
   3   6  -2   31.30    8.30
   3   6  -2   34.20   14.90
   3   6  -2   32.00   12.00
  -4  -6   2  355.56   27.50
  -4  -6   2  361.66   26.20
  -4  -6   2  308.17   23.30
  -4  -6   2  331.77   25.00
   4   6  -2  305.47   28.80
   4   6  -2  291.77   25.90
   4   6  -2  324.37   21.80
  -5  -6   2   22.40   14.10
  -5  -6   2   12.90   13.20
  -5  -6   2   27.20   16.30
   5   6  -2    1.60    9.30
   5   6  -2   36.50   18.10
   5   6  -2   -1.00   17.00
  -6  -6   2  121.39   22.10
  -6  -6   2   70.69   22.40
  -6  -6   2  114.99   26.40
   6   6  -2   95.29   27.50
   6   6  -2  106.99   31.60
  -7  -6   2   21.50   26.00
  -7  -6   2   16.60   27.90
  -7  -6   2  -41.50   24.70
   7   6  -2    5.00   32.40
   7   6  -2   50.79   34.90
  -7   5  -2   41.10   32.10
  -7   5  -2   83.59   29.30
  -7   5  -2   38.80   35.80
  -6   5  -2   37.50   23.70
  -6   5  -2   13.70   13.70
  -6   5  -2   17.40   17.70
  -6   5  -2    3.50   22.30
  -6   5  -2   -3.20   13.50
   5  -5   2  411.36   30.90
  -5   5  -2  439.26   31.60
  -5   5  -2  425.26   27.40
  -5   5  -2  420.06   30.90
  -5   5  -2  503.85   39.50
  -5   5  -2  483.45   38.50
  -5   5  -2  475.55   30.50
  -5   5  -2  381.66   36.10
   4  -5   2    8.50    6.50
   4  -5   2    1.00    9.00
  -4   5  -2   -2.60   10.90
  -4   5  -2   30.40   10.70
  -4   5  -2   -6.30    6.60
  -4   5  -2    3.20   12.00
  -4   5  -2   13.50   14.40
  -4   5  -2    2.20    6.80
  -4   5  -2   11.70   10.50
   3  -5   2  546.45   33.50
   3  -5   2  598.84   30.90
  -3   5  -2  597.64   31.60
  -3   5  -2  580.74   32.20
  -3   5  -2  558.24   36.80
  -3   5  -2  518.25   27.90
  -3   5  -2  534.45   27.70
  -3   5  -2  580.04   34.40
  -3   5  -2  573.64   36.40
  -3   5  -2  481.65   37.40
   2  -5   2  183.48   13.70
   2  -5   2  201.18   15.90
   2  -5   2  204.68   15.50
   2  -5   2  198.58   19.70
  -2   5  -2  213.68   20.00
  -2   5  -2  195.98   14.80
  -2   5  -2  217.08   14.80
  -2   5  -2  195.98   17.70
  -2   5  -2  187.48   18.30
  -2   5  -2  225.78   18.90
   1  -5   2  885.01   51.09
   1  -5   2 1031.30   50.59
   1  -5   2 1034.60   52.39
   1  -5   2 1049.30   55.29
  -1   5  -2  941.71   58.59
  -1   5  -2  991.10   52.49
  -1   5  -2 1008.00   50.39
  -1   5  -2  972.20   53.49
  -1   5  -2  978.90   55.99
   0  -5   2    5.70    6.70
   0  -5   2   11.10    5.60
   0  -5   2    6.60    2.90
   0  -5   2   10.00    6.20
   0  -5   2   10.00    2.90
   0  -5   2   13.60    9.40
   0   5  -2    4.10    5.50
   0   5  -2    3.90   14.40
   0   5  -2    9.80    6.00
   0   5  -2   -0.90    7.10
   0   5  -2    7.70    5.70
  -1  -5   2 2607.74  123.89
  -1  -5   2 2636.14  121.89
  -1  -5   2 2342.97  121.69
  -1  -5   2 2427.66  132.09
  -1  -5   2 2456.75  123.59
   1   5  -2 2431.16  123.59
   1   5  -2 2574.74  124.49
   1   5  -2 2697.83  123.69
  -2  -5   2   -1.30    5.10
  -2  -5   2    8.60    7.30
  -2  -5   2   17.50   24.30
  -2  -5   2    9.70    5.80
  -2  -5   2   11.90    6.70
  -2  -5   2    4.30    6.30
  -2  -5   2   11.30   14.90
   2   5  -2   -5.40   12.10
   2   5  -2    4.80    7.10
   2   5  -2    9.60    8.90
   2   5  -2    6.70    6.20
   2   5  -2   -7.70   11.90
  -3  -5   2  650.03   38.80
  -3  -5   2  668.43   38.00
  -3  -5   2  646.64   38.20
  -3  -5   2  603.24   37.80
  -3  -5   2  650.83   40.80
  -3  -5   2  682.93   36.90
   3   5  -2  671.33   36.50
   3   5  -2  664.93   39.30
   3   5  -2  696.43   40.30
   3   5  -2  692.03   39.10
   3   5  -2  662.33   41.40
  -4  -5   2   18.00   17.70
  -4  -5   2   32.40   10.50
  -4  -5   2   38.10   10.60
  -4  -5   2   33.70   10.50
   4   5  -2   19.00   13.70
   4   5  -2   57.19   13.80
   4   5  -2   22.00   11.70
   4   5  -2   24.40    8.10
  -5  -5   2  268.77   36.90
  -5  -5   2  386.96   28.30
  -5  -5   2  400.26   29.50
  -5  -5   2  409.26   32.10
   5   5  -2  340.17   23.70
   5   5  -2  374.36   31.80
   5   5  -2  371.06   32.70
  -6  -5   2    4.50   18.20
  -6  -5   2   -5.70   15.30
  -6  -5   2    8.70   17.70
   6   5  -2   11.60   11.30
   6   5  -2  -14.50   20.20
   6   5  -2   62.39   25.90
  -7  -5   2  113.79   24.60
  -7  -5   2   90.59   27.60
  -7  -5   2   68.19   26.60
   7   5  -2  103.69   34.40
  -7   4  -2   33.30   25.70
  -7   4  -2   18.70   26.90
  -7   4  -2  -14.10   20.80
  -7   4  -2   14.00   18.50
  -7   4  -2  -19.50   16.90
  -7   4  -2  -14.30   29.50
  -6   4  -2  262.17   24.70
  -6   4  -2  216.98   32.60
  -6   4  -2  210.88   30.60
  -6   4  -2  236.38   27.20
  -6   4  -2  197.08   23.40
  -5   4  -2   10.00   11.20
  -5   4  -2   10.20   12.00
  -5   4  -2   17.60   13.40
  -5   4  -2   21.50   13.30
  -5   4  -2   24.10   12.30
  -5   4  -2    8.30    9.40
  -5   4  -2   16.50   16.20
   4  -4   2  375.56   24.80
  -4   4  -2  370.56   26.20
  -4   4  -2  375.96   28.10
  -4   4  -2  343.57   22.30
  -4   4  -2  341.47   27.90
  -4   4  -2  338.07   30.70
  -4   4  -2  350.66   24.60
  -4   4  -2  366.76   22.10
  -4   4  -2  379.66   31.40
  -4   4  -2  376.66   24.50
  -4   4  -2  336.87   26.40
   3  -4   2   17.60    5.40
   3  -4   2   16.50    6.80
  -3   4  -2    7.50    4.50
  -3   4  -2   13.20    9.00
  -3   4  -2    8.10    4.60
  -3   4  -2   26.80    6.50
  -3   4  -2   17.90    8.40
  -3   4  -2   18.50   11.10
  -3   4  -2   16.20    6.10
  -3   4  -2   16.10    8.80
   2  -4   2 4329.17  212.18
   2  -4   2 4213.88  208.58
   2  -4   2 4181.38  208.08
   2  -4   2 4391.16  210.18
  -2   4  -2 4338.97  212.08
  -2   4  -2 4725.43  205.88
  -2   4  -2 4865.61  213.18
  -2   4  -2 4364.46  208.68
  -2   4  -2 4416.86  208.38
  -2   4  -2 3976.10  209.88
  -2   4  -2 4186.98  211.98
   1  -4   2  252.87   15.10
   1  -4   2  260.57   18.60
   1  -4   2  272.77   16.40
  -1   4  -2  239.08   15.00
  -1   4  -2  240.98   17.60
  -1   4  -2  222.18   17.30
  -1   4  -2  249.18   19.80
  -1   4  -2  201.98   16.30
   0  -4   2 1709.03   91.39
   0  -4   2 1667.43   88.39
   0  -4   2 1758.52   89.79
   0  -4   2 2111.59   90.09
   0  -4   2 1767.02   86.39
   0  -4   2 1965.90   86.59
   0  -4   2 1800.62   91.39
   0   4  -2 1709.13   89.99
   0   4  -2 1864.41   88.39
   0   4  -2 1751.52   89.09
  -1  -4   2  434.96   23.30
  -1  -4   2  441.26   24.60
  -1  -4   2  409.06   24.20
  -1  -4   2  433.96   24.80
  -1  -4   2  461.65   31.20
   1   4  -2  392.66   24.20
   1   4  -2  443.36   24.80
   1   4  -2  410.26   24.60
  -2  -4   2 1430.16   70.29
  -2  -4   2 1487.25   69.09
  -2  -4   2 1385.06   69.49
  -2  -4   2 1354.86   68.89
  -2  -4   2 1378.56   68.99
  -2  -4   2 1243.28   68.19
   2   4  -2 1346.97   68.99
   2   4  -2 1307.27   69.19
   2   4  -2 1419.76   69.79
   2   4  -2 1300.07   69.29
   2   4  -2 1381.96   72.39
  -3  -4   2  133.79   13.40
  -3  -4   2  135.09   16.00
  -3  -4   2  140.39   12.90
  -3  -4   2  125.99   15.20
  -3  -4   2  133.99   14.10
   3   4  -2  139.49   15.30
   3   4  -2  113.09   13.00
   3   4  -2  145.89   16.00
   3   4  -2  120.69   15.70
   3   4  -2  124.29   11.30
  -4  -4   2  413.66   28.40
  -4  -4   2  402.26   26.20
  -4  -4   2  407.56   27.50
   4   4  -2  365.66   29.40
   4   4  -2  434.06   27.20
   4   4  -2  406.86   24.70
   4   4  -2  344.47   27.10
  -5  -4   2  -11.70   27.50
  -5  -4   2   -5.10   11.20
  -5  -4   2   22.10   10.70
  -5  -4   2   39.20   11.30
   5   4  -2   16.00    8.00
   5   4  -2   15.00   13.30
   5   4  -2    3.30   12.20
   5   4  -2   11.30   13.60
  -6  -4   2  129.99   18.90
  -6  -4   2  156.48   24.30
  -6  -4   2  136.59   22.10
   6   4  -2  132.39   23.50
   6   4  -2  138.89   17.00
  -7  -4   2  -12.30   23.50
  -7  -4   2  -25.20   24.30
  -7  -4   2   14.90   19.60
   7   4  -2   -9.90   27.40
  -8   3  -2   37.00   36.90
  -8   3  -2   50.49   29.60
  -8   3  -2  -22.10   38.40
  -8   3  -2   53.29   37.50
  -8   3  -2  -31.80   39.60
  -7   3  -2  107.99   21.20
  -7   3  -2   40.70   19.20
  -7   3  -2   97.99   29.10
  -7   3  -2  107.19   30.70
  -7   3  -2  106.59   25.90
  -6   3  -2   11.30   13.70
  -6   3  -2   40.30   17.90
  -6   3  -2    7.90   11.90
  -6   3  -2    4.50   11.40
  -6   3  -2   10.70   17.00
  -5   3  -2  436.76   30.40
  -5   3  -2  423.36   34.30
  -5   3  -2  452.55   30.80
  -5   3  -2  478.65   31.10
  -5   3  -2  461.25   32.40
  -5   3  -2  452.35   29.90
  -5   3  -2  461.45   34.40
   4  -3   2   17.30    8.10
  -4   3  -2   32.40   10.80
  -4   3  -2    9.30    6.50
  -4   3  -2   23.20    9.50
  -4   3  -2   17.40   13.00
  -4   3  -2   25.30   11.00
  -4   3  -2    8.40   12.50
  -4   3  -2   36.70    8.50
  -4   3  -2   24.90    7.50
  -4   3  -2   14.40    9.00
   3  -3   2 1030.90   56.99
   3  -3   2 1052.69   58.39
  -3   3  -2 1085.09   58.49
  -3   3  -2 1193.88   57.69
  -3   3  -2 1203.28   61.89
  -3   3  -2 1229.88   56.79
  -3   3  -2 1144.79   60.79
  -3   3  -2 1171.18   58.19
   2  -3   2  158.68   13.10
   2  -3   2  200.18   12.10
  -2   3  -2  163.68   10.20
  -2   3  -2  194.48   12.00
  -2   3  -2  191.18   12.30
  -2   3  -2  169.18   14.60
  -2   3  -2  204.68   13.80
  -2   3  -2  163.18   10.30
  -2   3  -2  185.58   15.30
  -2   3  -2  202.68   14.70
   1  -3   2  733.93   37.80
   1  -3   2  691.03   38.60
   1  -3   2  748.73   37.60
   1  -3   2  805.52   40.50
  -1   3  -2  766.62   39.20
  -1   3  -2  813.82   40.40
  -1   3  -2  730.23   37.60
  -1   3  -2  750.02   40.10
  -1   3  -2  740.23   37.80
   0  -3   2 1113.69   56.29
   0  -3   2  965.70   54.99
   0  -3   2  996.60   51.69
   0  -3   2 1171.88   51.89
   0  -3   2 1149.48   55.19
   0  -3   2  936.21   53.19
   0  -3   2 1116.69   54.39
   0   3  -2 1020.90   54.49
   0   3  -2 1119.59   54.29
   0   3  -2 1116.89   53.99
   0   3  -2 1168.48   53.49
  -1  -3   2 3136.29  152.78
  -1  -3   2 3163.28  152.58
  -1  -3   2 3176.98  153.48
  -1  -3   2 2842.12  153.18
  -1  -3   2 3121.19  153.78
  -1  -3   2 3358.16  153.88
   1   3  -2 3404.76  153.78
   1   3  -2 3381.46  153.68
  -2  -3   2   65.39    9.30
  -2  -3   2   50.79    7.80
  -2  -3   2   16.10   17.60
  -2  -3   2   18.60   12.10
  -2  -3   2   41.40    6.50
  -2  -3   2   50.99    7.60
  -2  -3   2   58.09    7.60
   2   3  -2   53.89    7.50
   2   3  -2   53.79    8.00
   2   3  -2   49.00    8.90
   2   3  -2   35.20    6.50
  -3  -3   2 1520.65   76.09
  -3  -3   2 1495.85   75.79
  -3  -3   2 1418.96   88.29
  -3  -3   2 1457.95   75.39
  -3  -3   2 1507.25   76.49
  -3  -3   2 1474.65   74.49
   3   3  -2 1519.65   74.69
   3   3  -2 1527.75   76.29
   3   3  -2 1500.85   77.59
   3   3  -2 1454.75   75.99
  -4  -3   2   16.20    7.30
  -4  -3   2   11.90   19.70
  -4  -3   2   36.50    9.30
  -4  -3   2   22.40   12.00
  -4  -3   2    9.30   11.10
  -4  -3   2    3.00   13.60
  -4  -3   2    6.10    7.20
   4   3  -2   25.00   10.00
   4   3  -2   26.60    9.90
   4   3  -2    6.00    8.90
   4   3  -2   24.90    7.10
  -5  -3   2  282.57   25.50
  -5  -3   2  379.16   27.50
  -5  -3   2  334.27   34.10
  -5  -3   2  356.46   25.30
   5   3  -2  328.87   23.50
   5   3  -2  386.66   30.00
   5   3  -2  358.16   27.20
  -6  -3   2   15.20   22.30
  -6  -3   2   14.10   12.90
  -6  -3   2   17.20   25.90
  -6  -3   2    2.10   14.40
   6   3  -2   22.40   17.60
   6   3  -2   18.10   12.50
  -7  -3   2  106.99   26.20
  -7  -3   2  126.29   26.60
  -7  -3   2  102.89   20.20
   7   3  -2  136.19   30.90
  -8  -3   2    2.50   31.60
  -8  -3   2  -28.40   30.00
   8   3  -2  -32.10   34.00
  -8   2  -2   83.79   30.70
  -8   2  -2   -4.60   32.80
  -8   2  -2   92.99   31.50
  -8   2  -2   57.39   39.80
  -8   2  -2  103.79   28.30
  -8   2  -2   42.60   34.60
  -7   2  -2   18.80   19.40
  -7   2  -2  -21.20   20.90
  -7   2  -2   28.30   22.10
  -7   2  -2   -6.70   23.90
  -7   2  -2   11.30   17.50
  -7   2  -2    0.30   16.10
  -6   2  -2  385.56   34.90
  -6   2  -2  394.76   30.00
  -6   2  -2  376.86   30.20
  -6   2  -2  403.56   30.20
  -6   2  -2  377.36   31.60
  -5   2  -2   49.30   13.20
  -5   2  -2   56.59   16.20
  -5   2  -2   54.19   11.30
  -5   2  -2   60.49   11.60
  -5   2  -2   67.79   13.50
  -5   2  -2   52.59   19.40
  -5   2  -2   41.40   15.40
  -5   2  -2   49.00   17.40
  -5   2  -2   69.89   14.30
  -5   2  -2   45.80   12.00
  -4   2  -2  584.24   34.70
  -4   2  -2  549.95   33.60
  -4   2  -2  638.24   33.30
  -4   2  -2  615.74   35.10
  -4   2  -2  584.94   37.30
  -4   2  -2  590.14   33.90
  -4   2  -2  544.35   36.50
  -4   2  -2  577.04   36.20
  -4   2  -2  566.64   33.70
   3  -2   2  238.78   16.50
  -3   2  -2  253.77   18.20
  -3   2  -2  261.77   16.70
  -3   2  -2  264.27   19.20
  -3   2  -2  239.78   18.40
  -3   2  -2  225.88   16.20
  -3   2  -2  245.18   17.00
  -3   2  -2  256.17   16.50
   2  -2   2 1925.31   88.99
   2  -2   2 1867.01   88.29
  -2   2  -2 1683.83   87.99
  -2   2  -2 1801.62   88.09
  -2   2  -2 1905.31   87.49
  -2   2  -2 1802.42   90.09
  -2   2  -2 2033.00   89.29
  -2   2  -2 1533.85   91.29
   1  -2   2 1301.87   62.19
   1  -2   2 1303.37   60.89
   1  -2   2 1311.17   63.49
   1  -2   2 1261.57   61.59
  -1   2  -2 1253.87   63.69
  -1   2  -2 1285.97   60.79
  -1   2  -2 1303.07   61.69
  -1   2  -2 1272.77   63.49
  -1   2  -2 1319.27   62.09
  -1   2  -2 1185.58   62.59
   0  -2   2 2185.98  102.59
   0  -2   2 1842.12  103.99
   0  -2   2 2072.69  100.99
   0  -2   2 1963.10   99.59
   0  -2   2 2292.37  101.69
   0  -2   2 2159.68  100.89
   0   2  -2 2201.58  101.09
   0   2  -2 1852.31   99.59
   0   2  -2 2222.98  101.69
   0   2  -2 2173.28  100.69
   0   2  -2 2180.48  100.69
  -1  -2   2  310.97   16.70
  -1  -2   2  287.77   17.10
  -1  -2   2  322.17   17.10
  -1  -2   2  299.77   16.70
   1   2  -2  334.07   17.30
   1   2  -2  289.47   17.00
   1   2  -2  284.47   16.60
   1   2  -2  326.07   20.70
  -2  -2   2 1779.12   83.99
  -2  -2   2 1734.43   88.89
  -2  -2   2 1686.03   83.79
  -2  -2   2 1625.24   85.19
  -2  -2   2 1718.23   82.79
  -2  -2   2 1668.33   83.49
   2   2  -2 1682.73   85.09
   2   2  -2 1762.72   84.09
   2   2  -2 1650.33   82.89
   2   2  -2 1724.33   83.79
   2   2  -2 1692.93   82.69
  -3  -2   2    7.30    7.30
  -3  -2   2    9.20    7.70
  -3  -2   2    7.90    5.20
  -3  -2   2    9.50    5.30
  -3  -2   2   12.50    8.90
  -3  -2   2    5.40    5.20
  -3  -2   2    7.70    5.50
   3   2  -2    9.80    6.10
   3   2  -2    3.40    4.60
   3   2  -2   13.40    5.70
   3   2  -2    8.40    6.20
   3   2  -2    3.20    7.30
  -4  -2   2 1645.84   83.59
  -4  -2   2 1615.14   84.09
  -4  -2   2 1631.84   83.49
  -4  -2   2 1609.14   82.49
  -4  -2   2 1623.54   81.19
  -4  -2   2 1651.13   86.09
  -4  -2   2 1652.73   83.19
   4   2  -2 1616.04   85.49
   4   2  -2 1626.54   82.19
   4   2  -2 1609.64   83.99
  -5  -2   2   -4.20   13.20
  -5  -2   2   -2.00    8.90
  -5  -2   2   19.80    8.80
  -5  -2   2    1.60    8.10
   5   2  -2   -3.70   11.50
   5   2  -2    4.20    8.20
  -6  -2   2  401.96   32.50
  -6  -2   2  453.65   34.60
  -6  -2   2  424.46   29.60
  -6  -2   2  403.46   35.70
   6   2  -2  439.86   32.00
   6   2  -2  468.25   36.80
  -7  -2   2   28.90   21.30
  -7  -2   2   19.50   20.90
  -7  -2   2    0.90   14.90
   7   2  -2   46.20   27.60
  -8  -2   2   27.90   29.80
  -8  -2   2    7.10   30.00
  -8   1  -2    3.60   26.00
  -8   1  -2   52.89   31.60
  -8   1  -2  -53.69   26.50
  -8   1  -2    6.10   30.70
  -8   1  -2    3.30   29.50
  -8   1  -2   52.99   36.80
  -7   1  -2  172.28   22.50
  -7   1  -2  114.69   22.80
  -7   1  -2   92.59   23.30
  -7   1  -2  198.18   29.50
  -7   1  -2  115.09   23.80
  -6   1  -2   43.10   12.80
  -6   1  -2   34.20   13.00
  -6   1  -2   17.60   12.30
  -5   1  -2  399.56   27.60
  -5   1  -2  407.06   28.20
  -5   1  -2  395.56   33.20
  -5   1  -2  451.35   29.30
  -5   1  -2  361.16   30.60
  -5   1  -2  401.16   31.80
  -5   1  -2  432.16   28.00
  -5   1  -2  405.16   31.40
  -5   1  -2  460.35   30.00
  -4   1  -2   -2.70    8.70
  -4   1  -2    0.80   10.20
  -4   1  -2   19.30    9.50
  -4   1  -2    4.80   10.40
  -4   1  -2    2.60    8.50
  -4   1  -2   -2.40    9.40
  -3   1  -2 2456.75  114.89
  -3   1  -2 2331.17  115.99
  -3   1  -2 2338.97  116.39
  -3   1  -2 2456.85  114.99
  -3   1  -2 2258.37  114.39
  -3   1  -2 2307.27  114.89
   2  -1   2   31.10    4.70
   2  -1   2   26.00    5.00
  -2   1  -2   32.80    6.20
  -2   1  -2   27.80    4.40
  -2   1  -2   31.50    5.80
  -2   1  -2   35.90    4.90
  -2   1  -2   32.30    5.20
  -2   1  -2   20.00    3.90
   1  -1   2 4801.92  223.68
   1  -1   2 4578.94  223.88
   1  -1   2 4777.22  223.08
  -1   1  -2 4546.04  224.48
  -1   1  -2 4622.54  223.58
  -1   1  -2 4886.11  224.28
  -1   1  -2 4541.25  223.98
  -1   1  -2 5041.40  223.18
   0  -1   2    2.90    1.10
   0  -1   2    1.80    3.50
   0  -1   2    3.10    1.40
   0  -1   2    0.40    0.80
   0   1  -2    0.30    2.50
   0   1  -2    1.80    4.00
   0   1  -2    1.50    1.20
  -1  -1   2 3406.36  166.38
  -1  -1   2 3410.56  165.48
  -1  -1   2 3776.02  165.78
  -1  -1   2 3418.06  164.88
  -1  -1   2 3380.06  165.98
  -1  -1   2 3601.94  165.68
   1   1  -2 3527.45  166.38
   1   1  -2 3437.06  165.68
   1   1  -2 3432.16  165.58
   1   1  -2 3405.66  164.88
   1   1  -2 3520.75  165.68
  -2  -1   2  623.24   33.80
  -2  -1   2  646.34   32.60
  -2  -1   2  632.64   33.70
  -2  -1   2  662.43   35.00
  -2  -1   2  676.13   33.80
   2   1  -2  659.53   33.90
   2   1  -2  658.73   35.10
   2   1  -2  630.64   32.50
   2   1  -2  659.33   33.60
   2   1  -2  641.54   34.00
  -3  -1   2  532.65   29.40
  -3  -1   2  502.25   28.80
  -3  -1   2  528.75   29.30
  -3  -1   2  512.85   29.20
  -3  -1   2  503.25   29.90
  -3  -1   2  494.55   30.90
   3   1  -2  528.65   29.90
   3   1  -2  522.25   29.30
   3   1  -2  527.75   31.00
  -4  -1   2    9.30    9.30
  -4  -1   2   -5.10    6.50
  -4  -1   2   10.30    7.90
  -4  -1   2    4.60    5.90
  -4  -1   2    9.60    9.00
  -4  -1   2   14.10   11.00
  -4  -1   2    1.90    5.60
   4   1  -2   13.50    6.40
   4   1  -2   17.00    9.40
  -5  -1   2  102.49   14.10
  -5  -1   2  138.29   16.80
  -5  -1   2  123.29   16.60
  -5  -1   2  109.59   17.40
  -5  -1   2  129.39   25.70
  -5  -1   2  112.49   14.10
   5   1  -2  114.39   16.00
   5   1  -2   98.79   16.30
  -6  -1   2    1.70   11.50
  -6  -1   2    2.80   13.70
  -6  -1   2   -5.20   10.00
  -6  -1   2    5.70   13.10
  -6  -1   2   11.60   19.10
   6   1  -2    8.90   14.70
  -7  -1   2   84.49   24.10
  -7  -1   2  101.99   17.20
  -7  -1   2  113.79   22.70
  -8  -1   2   11.00   27.70
  -8  -1   2  -18.70   27.60
  -8  -1   2    3.50   31.10
  -8   0  -2   81.69   29.70
  -8   0  -2   85.49   27.10
  -8   0  -2   86.19   31.60
  -8   0  -2   28.20   30.10
  -7   0  -2   25.60   17.40
  -7   0  -2   14.00   17.60
  -7   0  -2   39.50   21.80
  -7   0  -2    0.50   17.40
  -6   0  -2  242.28   31.10
  -6   0  -2  213.58   22.90
  -6   0  -2  207.38   22.30
  -6   0  -2  206.08   23.70
  -5   0  -2   12.70   14.20
  -5   0  -2   -6.30   14.60
  -5   0  -2   12.80   14.40
  -5   0  -2    8.70   10.70
  -5   0  -2   16.70    8.90
  -5   0  -2   -5.50   12.40
  -5   0  -2   10.20   11.70
  -5   0  -2   -4.50    7.80
   4   0   2 1308.77   69.79
  -4   0  -2 1306.57   68.39
  -4   0  -2 1328.47   70.89
  -4   0  -2 1328.77   67.89
  -4   0  -2 1325.47   68.99
  -4   0  -2 1320.87   68.49
  -4   0  -2 1353.56   69.19
  -4   0  -2 1362.26   69.39
  -4   0  -2 1356.66   68.79
   3   0   2    6.50    4.90
   3   0   2   -1.20    4.70
  -3   0  -2    2.70    4.00
  -3   0  -2    1.70    4.90
  -3   0  -2   -3.20    5.00
  -3   0  -2   10.70    5.80
  -3   0  -2   -4.30    4.70
  -3   0  -2   -3.60    5.50
  -3   0  -2    3.10    5.30
   2   0   2 1923.31   94.89
   2   0   2 1880.31   94.39
   2   0   2 1918.01   94.49
  -2   0  -2 2041.20   95.09
  -2   0  -2 1947.11   94.39
  -2   0  -2 1964.90   94.49
  -2   0  -2 1982.90   94.49
  -2   0  -2 1946.61   94.39
   1   0   2    0.90    1.50
   1   0   2    2.00    1.60
   1   0   2    3.10    1.80
   1   0   2   -0.30    1.50
  -1   0  -2    0.70    1.60
  -1   0  -2    0.80    1.60
  -1   0  -2    0.90    1.60
  -1   0  -2    2.50    1.60
  -1   0  -2   -0.40    1.50
  -1   0   2    0.60    0.80
  -1   0   2    1.70    1.40
  -1   0   2    1.80    2.20
  -1   0   2   -1.30    1.60
  -1   0   2    0.30    1.70
   1   0  -2   -1.30    2.40
   1   0  -2    2.80    2.00
   1   0  -2    0.70    1.30
   1   0  -2    1.80    1.70
  -2   0   2 4012.30  196.88
  -2   0   2 4248.17  198.98
  -2   0   2 4125.09  198.08
  -2   0   2 3982.50  196.08
  -2   0   2 4354.96  197.88
  -2   0   2 4013.80  196.18
   2   0  -2 4248.67  198.28
  -3   0   2   -4.60    4.30
  -3   0   2    2.60    5.30
  -3   0   2    3.30    3.80
  -3   0   2    4.40    3.80
  -3   0   2    6.00    3.90
  -3   0   2    2.20    5.80
  -3   0   2   11.90    7.10
   3   0  -2    9.00    5.60
   3   0  -2    9.90    6.50
  -4   0   2 2712.13  136.39
  -4   0   2 2630.24  131.79
  -4   0   2 2855.31  134.29
  -4   0   2 2745.03  131.89
  -4   0   2 2821.22  133.29
  -4   0   2 2650.53  134.19
  -4   0   2 2729.53  134.79
  -4   0   2 2694.03  133.69
   4   0  -2 2648.54  135.89
   4   0  -2 2715.43  134.79
  -5   0   2   23.40   17.60
  -5   0   2   16.00   11.00
  -5   0   2   -1.20    8.40
  -5   0   2    4.00   10.00
  -5   0   2    5.10    7.20
  -5   0   2   -5.60    7.40
  -5   0   2   12.90   12.40
   5   0  -2    5.90   10.20
   5   0  -2    0.60    9.50
  -6   0   2  326.77   27.30
  -6   0   2  349.87   25.50
  -6   0   2  334.97   28.80
  -6   0   2  296.37   26.90
  -7   0   2   16.90   14.80
  -7   0   2  -12.50   17.70
  -7   0   2   37.60   23.30
  -8   0   2   57.99   27.90
  -8   0   2  131.09   29.80
  -8   0   2   62.19   31.30
  -8  -1  -2    8.50   29.00
  -8  -1  -2    5.20   24.40
  -8  -1  -2    1.80   29.50
  -7  -1  -2  146.99   26.30
  -7  -1  -2  150.58   22.00
  -7  -1  -2  118.79   21.00
  -7  -1  -2  111.79   25.10
   6   1   2   24.00   14.50
  -6  -1  -2   43.50   16.50
  -6  -1  -2   31.30   13.30
  -6  -1  -2   35.20   12.30
  -6  -1  -2   20.30   13.20
   5   1   2  412.86   29.30
   5   1   2  407.46   28.60
  -5  -1  -2  424.16   30.10
  -5  -1  -2  407.26   29.20
  -5  -1  -2  433.76   28.90
  -5  -1  -2  427.76   27.90
  -5  -1  -2  373.96   32.70
   4   1   2   13.20    7.30
   4   1   2   16.80    7.60
  -4  -1  -2    4.40    5.90
  -4  -1  -2   -0.10    6.20
  -4  -1  -2   10.20    9.00
  -4  -1  -2   27.30   11.70
  -4  -1  -2   15.00    8.40
  -4  -1  -2    6.00    8.60
  -4  -1  -2   -3.80    5.80
   3   1   2 2175.98  113.69
   3   1   2 2261.57  113.29
  -3  -1  -2 2413.86  113.49
  -3  -1  -2 2315.87  113.09
  -3  -1  -2 2433.56  112.19
  -3  -1  -2 2339.67  113.29
  -3  -1  -2 2298.57  112.79
  -3  -1  -2 2235.28  113.69
   2   1   2   23.10    3.60
   2   1   2   25.40    4.80
   2   1   2   33.00    5.20
   2   1   2   23.10    5.00
   2   1   2   27.20    4.90
  -2  -1  -2   17.80    4.50
  -2  -1  -2   24.30    3.80
  -2  -1  -2   26.30    5.30
  -2  -1  -2   27.50    4.80
  -2  -1  -2   25.50    5.20
  -2  -1  -2   21.30    4.60
   1   1   2 5236.08  226.28
   1   1   2 4725.73  226.08
   1   1   2 4863.71  225.98
   1   1   2 4493.65  225.78
  -1  -1  -2 4969.80  226.18
  -1  -1  -2 4347.77  227.68
  -1  -1  -2 4844.42  226.18
  -1  -1  -2 4668.63  225.78
   0   1   2    2.30    2.00
   0   1   2    3.60    1.70
   0   1   2   -0.30    1.00
   0  -1  -2    2.20    1.40
   0  -1  -2   -0.50    1.00
  -1   1   2 3403.06  160.68
  -1   1   2 3569.54  159.28
  -1   1   2 3412.26  159.98
  -1   1   2 3136.89  161.08
  -1   1   2 3174.08  159.18
  -1   1   2 3298.27  159.78
   1  -1  -2 3286.07  159.68
   1  -1  -2 3576.94  160.08
   1  -1  -2 3512.35  161.38
   1  -1  -2 3391.56  160.68
  -2   1   2  630.94   32.20
  -2   1   2  699.33   35.20
  -2   1   2  581.94   34.30
  -2   1   2  614.14   32.80
  -2   1   2  698.03   32.40
  -2   1   2  652.63   33.90
  -2   1   2  622.64   32.10
   2  -1  -2  633.54   32.20
   2  -1  -2  669.83   35.10
  -3   1   2  492.75   30.70
  -3   1   2  554.94   30.60
  -3   1   2  459.95   26.90
  -3   1   2  476.15   26.90
  -3   1   2  480.05   27.80
  -3   1   2  536.65   27.10
  -3   1   2  556.14   29.60
   3  -1  -2  491.95   29.70
  -4   1   2    9.30    9.30
  -4   1   2   -0.20    6.50
  -4   1   2    6.80    6.60
  -4   1   2   12.40   11.10
  -4   1   2   13.70    9.40
  -4   1   2    1.90   10.90
  -4   1   2    9.10    5.20
  -4   1   2   17.80    7.10
  -4   1   2   16.60    5.90
   4  -1  -2   10.00    7.80
  -5   1   2  119.29   18.70
  -5   1   2  135.19   19.10
  -5   1   2   94.09   14.30
  -5   1   2  132.39   16.00
  -5   1   2  140.09   16.80
  -5   1   2  137.69   17.40
  -5   1   2  139.79   15.40
  -5   1   2  115.89   13.50
   5  -1  -2  110.39   17.00
  -6   1   2    1.10   14.70
  -6   1   2   11.80   12.40
  -6   1   2    5.00   10.90
  -6   1   2    2.40   14.40
  -6   1   2    0.10   10.60
  -7   1   2  109.49   24.70
  -7   1   2  123.29   21.60
  -7   1   2  115.69   18.50
  -7   1   2  101.09   25.30
  -8   1   2   -5.90   28.90
  -8   1   2   17.30   29.30
  -8   1   2   -4.70   24.60
  -8  -2  -2   56.59   26.70
  -8  -2  -2  100.49   30.70
  -8  -2  -2  115.39   32.10
   7   2   2   18.00   23.20
  -7  -2  -2  -16.70   16.80
  -7  -2  -2   -1.20   19.80
  -7  -2  -2  -15.50   15.60
  -7  -2  -2   -1.20   20.80
   6   2   2  373.76   31.10
  -6  -2  -2  335.57   30.40
  -6  -2  -2  375.26   31.90
  -6  -2  -2  388.16   29.30
   5   2   2   56.49   13.40
   5   2   2   57.59   13.50
  -5  -2  -2   53.49   17.80
  -5  -2  -2   50.29   12.00
  -5  -2  -2   50.59   11.90
  -5  -2  -2   44.40   11.00
   4   2   2  583.14   36.00
   4   2   2  621.44   35.40
  -4  -2  -2  568.64   35.20
  -4  -2  -2  575.34   32.60
  -4  -2  -2  623.04   36.40
  -4  -2  -2  590.84   34.20
  -4  -2  -2  582.34   34.80
  -4  -2  -2  610.44   37.70
   3   2   2  249.28   17.20
   3   2   2  227.38   17.60
   3   2   2  285.07   17.50
   3   2   2  255.17   14.80
  -3  -2  -2  258.07   19.60
  -3  -2  -2  242.28   17.20
  -3  -2  -2  251.57   18.70
  -3  -2  -2  227.18   17.90
  -3  -2  -2  246.28   16.80
  -3  -2  -2  239.58   14.70
   2   2   2 1743.83   84.39
   2   2   2 1865.71   87.49
   2   2   2 1809.02   86.79
   2   2   2 1650.73   88.49
   2   2   2 1838.02   86.99
  -2  -2  -2 1819.82   86.89
  -2  -2  -2 1882.11   86.99
  -2  -2  -2 1688.33   84.99
  -2  -2  -2 1854.51   87.39
  -2  -2  -2 1854.31   87.29
  -2  -2  -2 1475.15   91.39
   1   2   2 1253.37   64.89
   1   2   2 1328.17   65.69
   1   2   2 1222.78   65.09
   1   2   2 1435.46   65.79
  -1  -2  -2 1381.56   65.39
  -1  -2  -2 1358.26   65.49
  -1  -2  -2 1365.26   67.69
  -1  -2  -2 1358.86   65.19
   0   2   2 2213.18  107.99
   0   2   2 2089.89  106.29
   0   2   2 2315.27  107.09
   0   2   2 2253.67  106.29
   0   2   2 2291.17  108.99
   0   2   2 2442.96  107.39
   0  -2  -2 2115.69  106.29
   0  -2  -2 2246.88  107.79
   0  -2  -2 2278.37  107.49
   0  -2  -2 2128.49  106.19
  -1   2   2  286.57   14.40
  -1   2   2  286.07   17.20
  -1   2   2  275.57   17.50
  -1   2   2  311.17   16.00
  -1   2   2  295.17   16.60
  -1   2   2  281.47   15.00
   1  -2  -2  310.77   15.20
   1  -2  -2  301.87   16.10
   1  -2  -2  272.87   17.30
   1  -2  -2  317.27   16.70
   1  -2  -2  293.77   14.40
  -2   2   2 1721.63   80.29
  -2   2   2 1629.44   82.99
  -2   2   2 1599.74   81.39
  -2   2   2 1626.04   79.39
  -2   2   2 1750.32   83.49
  -2   2   2 1667.53   80.49
  -2   2   2 1567.84   82.69
   2  -2  -2 1664.83   80.69
   2  -2  -2 1694.93   83.29
  -3   2   2   10.40    4.70
  -3   2   2   14.30    9.30
  -3   2   2    4.20    8.00
  -3   2   2    1.10    3.70
  -3   2   2   10.40    4.40
  -3   2   2   12.50    5.20
  -3   2   2    3.00    4.20
   3  -2  -2    4.70    6.90
   3  -2  -2   11.90    4.50
  -4   2   2 1615.64   81.49
  -4   2   2 1650.53   83.29
  -4   2   2 1557.74   80.49
  -4   2   2 1727.93   82.19
  -4   2   2 1427.26   84.59
  -4   2   2 1703.73   80.79
  -4   2   2 1663.63   83.29
  -4   2   2 1642.74   80.79
  -4   2   2 1621.54   85.79
   4  -2  -2 1602.14   85.09
  -5   2   2    0.60    7.90
  -5   2   2   -5.50   12.00
  -5   2   2   11.70    8.40
  -5   2   2   -4.10   10.10
  -5   2   2   14.50   10.70
  -5   2   2   22.50   10.90
  -6   2   2  435.46   32.90
  -6   2   2  431.46   30.10
  -6   2   2  441.46   30.80
  -6   2   2  469.65   32.80
  -6   2   2  435.56   34.80
  -6   2   2  470.25   35.70
  -7   2   2   17.50   15.00
  -7   2   2   20.00   17.00
  -7   2   2   23.00   22.00
  -7   2   2   -4.60   17.60
  -7   2   2   21.50   26.70
  -8   2   2  128.69   34.40
  -8   2   2  142.49   30.20
  -8   2   2   92.69   39.80
  -8  -3  -2   23.70   31.40
  -8  -3  -2    8.40   33.10
  -8  -3  -2   32.30   30.40
   7   3   2   96.19   28.40
  -7  -3  -2   76.99   24.40
  -7  -3  -2  118.39   26.50
   6   3   2    3.60   15.10
   6   3   2    9.50   16.40
  -6  -3  -2   -1.00   15.00
  -6  -3  -2    4.70   18.70
  -6  -3  -2    4.10   12.00
  -6  -3  -2    7.50   14.90
   5   3   2  432.86   31.30
   5   3   2  468.05   32.80
  -5  -3  -2  438.66   55.59
  -5  -3  -2  443.06   29.90
  -5  -3  -2  396.16   31.40
  -5  -3  -2  427.86   30.60
   4   3   2   21.80    9.70
   4   3   2   36.30   11.10
   4   3   2   21.80    8.60
  -4  -3  -2   29.00    9.40
  -4  -3  -2   45.50   13.40
  -4  -3  -2   32.30   25.20
  -4  -3  -2   22.00    8.20
  -4  -3  -2   29.10   10.20
  -4  -3  -2   44.40   12.50
   3   3   2 1111.59   55.29
   3   3   2 1121.09   59.49
   3   3   2 1125.29   60.09
   3   3   2 1129.89   58.99
  -3  -3  -2 1131.79   58.49
  -3  -3  -2 1126.09   59.39
  -3  -3  -2 1212.18   59.89
  -3  -3  -2 1151.38   60.19
   2   3   2  181.58   15.70
   2   3   2  180.98   14.00
   2   3   2  178.08   10.00
   2   3   2  182.08   13.20
   2   3   2  204.38   14.40
  -2  -3  -2  190.28   13.70
  -2  -3  -2  196.18   13.80
  -2  -3  -2  188.08   16.10
  -2  -3  -2  189.18   13.70
  -2  -3  -2  198.38   10.30
   1   3   2  741.23   36.90
   1   3   2  739.33   36.50
   1   3   2  731.83   37.40
   1   3   2  717.63   37.80
   1   3   2  745.23   38.20
  -1  -3  -2  718.23   44.60
  -1  -3  -2  690.93   37.80
  -1  -3  -2  738.93   36.90
  -1  -3  -2  713.33   37.50
   0   3   2  975.60   56.89
   0   3   2  935.91   50.59
   0   3   2 1044.80   56.19
   0   3   2  991.30   51.79
   0   3   2 1155.38   52.09
   0   3   2  927.51   50.19
   0  -3  -2 1085.99   50.79
   0  -3  -2 1134.49   52.49
   0  -3  -2 1057.49   50.29
   0  -3  -2 1080.49   53.09
  -1   3   2 3718.53  157.68
  -1   3   2 3232.38  159.38
  -1   3   2 3244.88  155.58
  -1   3   2 3497.65  155.68
  -1   3   2 3337.37  158.88
   1  -3  -2 3053.59  160.58
   1  -3  -2 3200.58  157.58
   1  -3  -2 3004.60  155.48
  -2   3   2   71.49    7.80
  -2   3   2   75.19   10.90
  -2   3   2   52.89    8.70
  -2   3   2   71.09    8.10
  -2   3   2   45.00    4.60
  -2   3   2   43.70    5.50
   2  -3  -2   53.59    7.90
   2  -3  -2   45.10    4.50
   2  -3  -2   50.99    6.90
  -3   3   2 1457.95   74.89
  -3   3   2 1471.05   77.99
  -3   3   2 1500.35   73.89
  -3   3   2 1496.85   72.99
  -3   3   2 1473.95   77.79
  -3   3   2 1505.55   77.79
  -3   3   2 1445.56   71.99
   3  -3  -2 1486.65   73.69
  -4   3   2   17.20    9.70
  -4   3   2   16.40    9.50
  -4   3   2   16.00    6.30
  -4   3   2   32.40    9.30
  -4   3   2   12.30    6.40
  -4   3   2   11.90   14.50
  -4   3   2    3.20   13.20
  -4   3   2   16.30    6.60
  -4   3   2    3.40    9.00
  -4   3   2   17.40    9.80
   4  -3  -2   23.10    7.30
  -5   3   2  314.37   26.00
  -5   3   2  350.56   27.00
  -5   3   2  339.57   30.40
  -5   3   2  319.77   22.50
  -5   3   2  321.77   26.80
  -5   3   2  364.46   26.30
  -5   3   2  343.17   24.20
  -6   3   2    2.60   18.50
  -6   3   2   12.60   15.00
  -6   3   2   20.40   11.30
  -6   3   2   21.30   14.50
  -6   3   2   10.20   13.30
  -6   3   2   27.90   12.30
  -6   3   2  -15.70   18.40
  -7   3   2   89.69   23.30
  -7   3   2   88.39   17.40
  -7   3   2  169.08   33.90
  -7   3   2  104.59   18.90
  -7   3   2   96.29   28.70
  -8   3   2   60.59   40.40
  -8   3   2  -12.90   30.10
  -8   3   2  -13.10   33.10
  -8   3   2    4.00   34.30
   7   4   2   29.40   25.50
   7   4   2   66.19   29.10
  -7  -4  -2   12.50   22.10
  -7  -4  -2   41.80   22.90
  -7  -4  -2  -34.70   20.20
   6   4   2  223.38   30.50
   6   4   2  258.37   33.00
  -6  -4  -2  185.18   20.60
  -6  -4  -2  250.17   31.10
  -6  -4  -2  252.47   30.70
  -6  -4  -2  259.87   27.20
   5   4   2    3.70   11.80
   5   4   2    6.90   11.20
  -5  -4  -2   -5.40   12.50
  -5  -4  -2    4.90   15.80
  -5  -4  -2    8.70   11.10
   4   4   2  330.07   25.60
   4   4   2  340.47   25.20
   4   4   2  316.97   24.10
  -4  -4  -2  262.67   22.20
  -4  -4  -2  338.57   24.00
  -4  -4  -2  361.86   23.50
   3   4   2    3.30    8.50
   3   4   2    3.30    7.40
   3   4   2    8.00    3.00
   3   4   2   24.70    8.80
  -3  -4  -2   12.00    6.40
  -3  -4  -2   -4.30    9.90
  -3  -4  -2    8.00    7.00
  -3  -4  -2    9.90    3.30
  -3  -4  -2   -4.60   24.10
  -3  -4  -2    9.90    8.60
   2   4   2 4074.09  211.68
   2   4   2 4406.56  212.48
   2   4   2 4409.06  212.18
   2   4   2 5012.40  211.88
   2   4   2 4582.84  217.68
   2   4   2 4065.69  208.58
  -2  -4  -2 4797.82  212.48
  -2  -4  -2 4069.69  210.78
  -2  -4  -2 4472.25  217.58
  -2  -4  -2 4167.28  211.88
   1   4   2  234.48   16.70
   1   4   2  237.28   16.30
   1   4   2  193.78   13.90
   1   4   2  236.18   15.30
   1   4   2  225.88   14.40
  -1  -4  -2  228.48   14.90
  -1  -4  -2  247.28   23.80
  -1  -4  -2  227.88   14.40
  -1  -4  -2  230.68   15.90
  -1  -4  -2  252.57   27.10
   0   4   2 1661.23   85.99
   0   4   2 1751.22   83.69
   0   4   2 1852.61   84.59
   0   4   2 1693.13   92.89
   0  -4  -2 1702.93   84.49
   0  -4  -2 1826.52   86.49
   0  -4  -2 1775.22   83.69
   0  -4  -2 1772.62   87.59
   0  -4  -2 1619.54   85.79
  -1   4   2  412.36   22.20
  -1   4   2  447.26   21.50
  -1   4   2  438.06   25.00
  -1   4   2  393.26   25.70
  -1   4   2  416.56   25.10
  -1   4   2  421.66   26.80
   1  -4  -2  464.15   24.90
   1  -4  -2  445.26   24.90
   1  -4  -2  427.26   22.20
   1  -4  -2  412.46   26.80
   1  -4  -2  446.16   21.50
  -2   4   2 1450.55   68.69
  -2   4   2 1362.96   65.59
  -2   4   2 1370.36   68.89
  -2   4   2 1322.27   71.09
  -2   4   2 1271.67   65.59
  -2   4   2 1394.66   71.49
   2  -4  -2 1405.56   68.99
   2  -4  -2 1328.07   65.59
   2  -4  -2 1361.86   68.19
  -3   4   2  137.09   15.90
  -3   4   2  126.29   17.40
  -3   4   2  124.49   12.50
  -3   4   2  143.49   14.20
  -3   4   2  121.09    9.70
  -3   4   2  122.19   10.20
   3  -4  -2  126.89   12.20
  -4   4   2  337.27   26.10
  -4   4   2  409.86   36.10
  -4   4   2  370.86   23.70
  -4   4   2  360.46   23.00
  -4   4   2  392.36   22.70
  -4   4   2  403.16   30.10
  -4   4   2  371.06   26.10
   4  -4  -2  386.06   24.40
  -5   4   2    9.00   12.20
  -5   4   2   33.40   15.00
  -5   4   2   11.40   10.30
  -5   4   2   38.20   14.50
  -5   4   2   15.80   11.10
  -5   4   2   21.90    8.50
  -5   4   2   40.00   13.30
  -6   4   2  130.99   19.20
  -6   4   2  167.48   24.60
  -6   4   2  139.29   16.90
  -6   4   2  153.78   29.20
  -7   4   2   15.20   18.00
  -7   4   2    2.80   26.50
  -7   4   2  -21.10   30.40
  -7   4   2   12.10   15.80
  -7   4   2   10.60   20.20
   7   5   2   93.39   32.80
   7   5   2   53.49   28.90
  -7  -5  -2   79.89   28.30
  -7  -5  -2  112.09   24.40
  -7  -5  -2  131.69   30.20
   6   5   2   14.30   19.60
  -6  -5  -2   22.00   19.50
  -6  -5  -2   -2.60   16.30
  -6  -5  -2   45.90   18.40
   5   5   2  453.25   35.10
   5   5   2  433.36   34.60
  -5  -5  -2  449.56   32.20
  -5  -5  -2  454.65   34.90
   4   5   2    4.20    9.60
   4   5   2  -20.90   11.30
   4   5   2   35.20   16.00
  -4  -5  -2   -2.70   38.60
  -4  -5  -2   19.80   10.40
  -4  -5  -2    6.50    9.50
   3   5   2  567.74   36.60
   3   5   2  563.34   35.10
   3   5   2  626.94   36.20
   3   5   2  595.24   29.00
  -3  -5  -2  577.44   34.70
  -3  -5  -2  583.84   45.40
  -3  -5  -2  510.45   34.20
  -3  -5  -2  620.04   35.90
   2   5   2  244.38   33.60
   2   5   2  166.88   19.30
   2   5   2  175.38   18.00
   2   5   2  215.88   18.70
   2   5   2  236.38   18.00
  -2  -5  -2  223.58   17.20
  -2  -5  -2  205.18   17.00
  -2  -5  -2  224.78   16.90
  -2  -5  -2  310.57   37.30
   1   5   2  968.60   50.49
   1   5   2  971.50   52.79
   1   5   2  998.70   53.09
   1   5   2  989.70   51.89
   1   5   2  990.80   51.89
  -1  -5  -2 1064.69   60.59
  -1  -5  -2 1027.60   53.09
  -1  -5  -2 1043.30   51.89
  -1  -5  -2  974.00   51.09
  -1  -5  -2 1015.20   55.79
   0   5   2    6.70   11.30
   0   5   2    9.40    4.80
   0   5   2    6.90    5.80
   0   5   2   11.40    5.30
   0   5   2    9.80    8.00
   0   5   2    5.80   11.70
   0   5   2    9.70    3.70
   0  -5  -2   14.80    5.90
   0  -5  -2   10.40    4.40
   0  -5  -2    8.30    6.40
   0  -5  -2   12.10    3.50
   0  -5  -2    0.40    8.70
  -1   5   2 2477.65  125.19
  -1   5   2 2563.64  118.19
  -1   5   2 2495.75  124.39
  -1   5   2 2365.06  123.49
  -1   5   2 2669.53  124.19
  -1   5   2 2404.46  119.59
  -1   5   2 2873.91  123.39
   1  -5  -2 2424.76  118.19
   1  -5  -2 2230.68  122.09
   1  -5  -2 2460.65  122.09
   1  -5  -2 2558.54  125.19
   1  -5  -2 2407.36  119.59
  -2   5   2   11.20    3.80
  -2   5   2    2.10    8.40
  -2   5   2   14.40    6.10
  -2   5   2    2.10    2.30
  -2   5   2    5.00    7.90
  -2   5   2    4.50    7.30
   2  -5  -2    9.30    3.70
   2  -5  -2   -4.10    6.00
   2  -5  -2    2.00    8.20
   2  -5  -2    7.90   10.70
  -3   5   2  604.94   33.20
  -3   5   2  655.83   38.00
  -3   5   2  630.74   40.60
  -3   5   2  663.03   42.10
  -3   5   2  661.53   33.30
  -3   5   2  705.73   38.20
  -3   5   2  622.04   33.20
   3  -5  -2  683.43   39.00
   3  -5  -2  666.53   37.50
  -4   5   2    9.20   10.80
  -4   5   2   24.50    7.00
  -4   5   2   16.70    7.50
  -4   5   2   18.20   12.30
  -4   5   2   24.40   10.80
  -4   5   2   29.30    8.20
   4  -5  -2    7.90    8.70
  -5   5   2  359.46   25.70
  -5   5   2  375.26   30.10
  -5   5   2  365.06   34.70
  -5   5   2  390.16   28.60
  -5   5   2  374.46   24.10
  -5   5   2  357.26   24.70
   5  -5  -2  436.46   28.00
  -6   5   2   45.90   25.40
  -6   5   2   20.40   15.00
  -6   5   2   18.30   10.90
  -7   5   2   71.99   33.50
  -7   5   2  133.49   23.10
  -7   5   2  109.69   37.90
  -7   5   2  130.89   32.00
   7   6   2  -30.60   29.70
   7   6   2  -37.80   30.90
  -7  -6  -2  -42.30   27.30
  -7  -6  -2    0.50   25.60
  -7  -6  -2   -0.40   28.40
   6   6   2   90.29   26.10
   6   6   2   56.19   27.50
  -6  -6  -2   94.29   23.60
  -6  -6  -2   70.59   22.70
  -6  -6  -2   94.49   24.10
   5   6   2  -11.80   14.90
   5   6   2   27.20   18.20
  -5  -6  -2   13.60   14.80
  -5  -6  -2   -9.60   15.50
   4   6   2  312.67   27.50
   4   6   2  290.57   28.50
  -4  -6  -2  368.46   27.40
  -4  -6  -2  320.07   26.90
   3   6   2   12.40    4.20
   3   6   2   18.00   12.30
   3   6   2   19.90    9.80
  -3  -6  -2   -9.50   11.20
  -3  -6  -2   18.90    9.10
  -3  -6  -2   23.40    8.70
  -3  -6  -2   14.10   33.10
   2   6   2  772.12   45.80
   2   6   2  850.71   47.00
   2   6   2  879.11   46.20
  -2  -6  -2  817.72   65.29
  -2  -6  -2  901.91   46.00
  -2  -6  -2  725.63   45.10
  -2  -6  -2  701.93   58.79
  -2  -6  -2  837.92   45.00
   1   6   2  185.28   16.40
   1   6   2  177.78   16.00
   1   6   2  204.88   18.20
   1   6   2  178.28   17.70
   1   6   2  154.38   14.50
  -1  -6  -2  217.28   21.50
  -1  -6  -2  161.58   15.90
  -1  -6  -2  187.08   24.20
  -1  -6  -2  158.38   14.40
  -1  -6  -2  163.08   13.80
   0   6   2  657.53   37.90
   0   6   2  604.24   34.50
   0   6   2  595.64   36.30
   0   6   2  675.43   44.60
   0   6   2  623.14   36.90
   0  -6  -2  649.24   40.30
   0  -6  -2  657.93   37.10
   0  -6  -2  625.24   32.50
   0  -6  -2  641.84   34.60
   0  -6  -2  670.43   37.60
  -1   6   2    1.70    8.40
  -1   6   2    6.00   11.90
  -1   6   2   -1.10    5.60
  -1   6   2   -2.90    6.40
  -1   6   2   16.40   10.30
  -1   6   2   31.10   12.40
   1  -6  -2   -2.80    8.50
   1  -6  -2    2.50    4.80
   1  -6  -2    1.10    7.00
   1  -6  -2   -1.50   10.80
   1  -6  -2    3.40    2.20
  -2   6   2  317.07   23.20
  -2   6   2  315.07   26.50
  -2   6   2  316.37   24.40
  -2   6   2  277.77   22.90
  -2   6   2  314.37   24.70
  -2   6   2  273.67   18.00
   2  -6  -2  322.87   22.00
   2  -6  -2  310.17   27.90
   2  -6  -2  321.17   24.10
   2  -6  -2  315.37   17.90
  -3   6   2   19.70    3.90
  -3   6   2   16.20    5.60
  -3   6   2   22.00    3.60
  -3   6   2   14.70   12.10
  -3   6   2   38.10   13.00
  -3   6   2   28.50    9.90
   3  -6  -2   29.20    5.80
   3  -6  -2   25.10   10.30
   3  -6  -2   45.40   12.00
  -4   6   2  307.67   25.30
  -4   6   2  215.88   18.80
  -4   6   2  280.77   28.50
  -4   6   2  289.77   18.10
  -4   6   2  268.97   17.80
   4  -6  -2  284.77   23.40
  -5   6   2   13.50   18.60
  -5   6   2    7.00   14.50
  -5   6   2    6.10    9.10
  -5   6   2    3.00    8.90
   5  -6  -2   12.80   12.60
  -6   6   2  101.69   16.40
  -6   6   2   87.39   29.30
  -6   6   2   46.00   28.30
  -6   6   2   78.79   23.80
  -7   6   2   -1.80   30.40
  -7   6   2  -15.40   36.30
  -7   6   2   40.40   37.50
   6   7   2    8.90   29.00
   6   7   2   49.99   26.90
  -6  -7  -2   10.10   22.30
  -6  -7  -2   42.00   24.70
  -6  -7  -2   21.20   25.10
   5   7   2  151.68   31.00
   5   7   2  153.68   28.00
  -5  -7  -2  191.58   25.40
  -5  -7  -2  167.98   26.80
  -5  -7  -2  153.98   24.30
   4   7   2   50.29   17.80
   4   7   2   41.80   21.60
  -4  -7  -2   32.00   14.40
  -4  -7  -2   33.30   15.40
   3   7   2  231.08   27.70
   3   7   2  235.68   15.60
   3   7   2  238.78   15.40
   3   7   2  225.18   22.80
  -3  -7  -2  291.17   23.10
  -3  -7  -2  279.77   23.60
   2   7   2   39.60   14.70
   2   7   2   71.89   12.70
   2   7   2   54.49   29.60
   2   7   2   18.00   22.00
   2   7   2   49.60   13.20
  -2  -7  -2   62.89   12.20
  -2  -7  -2   74.89   13.20
  -2  -7  -2   54.59   11.90
   1   7   2  419.56   27.50
   1   7   2  407.76   30.40
   1   7   2  460.95   28.60
   1   7   2  450.95   29.00
  -1  -7  -2  433.96   29.20
  -1  -7  -2  409.06   25.40
  -1  -7  -2  395.16   33.20
  -1  -7  -2  445.96   26.80
  -1  -7  -2  356.06   33.60
   0   7   2   34.80   12.60
   0   7   2   46.80   15.90
   0   7   2   59.19   13.90
   0   7   2   -4.30   20.70
   0   7   2   60.79   11.00
   0   7   2   69.49   11.90
   0  -7  -2   45.20   12.30
   0  -7  -2   69.49    9.70
   0  -7  -2   50.29    7.20
   0  -7  -2   87.89   19.00
   0  -7  -2   70.79   11.70
  -1   7   2  837.42   49.40
  -1   7   2  837.82   60.29
  -1   7   2  827.82   48.90
  -1   7   2  874.11   44.00
  -1   7   2  872.81   48.80
   1  -7  -2  882.71   47.70
   1  -7  -2  759.72   53.89
   1  -7  -2  744.13   47.30
   1  -7  -2  849.61   43.60
  -2   7   2    9.20    7.00
  -2   7   2    8.10    9.80
  -2   7   2    4.30   12.60
  -2   7   2  -11.20   10.10
   2  -7  -2    9.30    5.90
   2  -7  -2   11.20   11.30
   2  -7  -2   22.70    8.90
  -3   7   2  720.73   42.40
  -3   7   2  707.93   45.60
  -3   7   2  684.83   46.70
  -3   7   2  631.74   35.80
   3  -7  -2  795.62   42.80
   3  -7  -2  645.34   35.30
   3  -7  -2  665.53   44.20
  -4   7   2    7.10    7.00
  -4   7   2   12.70   13.10
  -4   7   2    5.40   20.70
   4  -7  -2   24.30   12.20
  -5   7   2  232.98   33.40
  -5   7   2  209.18   27.10
  -5   7   2  214.28   35.00
   5  -7  -2  176.88   24.40
  -6   7   2    1.80   25.00
  -6   7   2   16.30   31.70
  -6   7   2    6.50   31.00
   6  -7  -2    9.50   21.40
   6   8   2  119.69   32.10
   6   8   2   26.50   33.00
  -6  -8  -2   32.30   24.60
  -6  -8  -2   61.39   31.90
  -6  -8  -2   55.49   29.20
   5   8   2    1.00   25.70
   5   8   2   -6.20   22.30
  -5  -8  -2   22.50   24.10
  -5  -8  -2   -7.00   19.70
  -5  -8  -2   -3.00   21.50
   4   8   2  241.58   29.10
  -4  -8  -2  240.08   28.70
  -4  -8  -2  242.48   28.30
  -4  -8  -2  233.68   26.30
   3   8   2    2.60   14.40
   3   8   2   10.00    7.50
   3   8   2    8.50   18.20
   3   8   2    1.20    7.90
  -3  -8  -2   -0.40   12.40
  -3  -8  -2   29.60   13.80
   2   8   2  417.56   30.80
   2   8   2  395.86   27.00
   2   8   2  307.87   52.49
  -2  -8  -2  409.46   28.60
  -2  -8  -2  441.56   29.60
  -2  -8  -2  410.56   30.00
   1   8   2   16.60   10.40
   1   8   2    5.60   12.10
   1   8   2   -6.30   15.40
   1   8   2   -3.40   29.10
   1   8   2   27.40   13.00
  -1  -8  -2   22.10   11.90
  -1  -8  -2    0.70    9.00
  -1  -8  -2   35.10   10.60
   0   8   2  475.75   33.90
   0   8   2  478.65   32.90
   0   8   2  504.85   37.00
   0   8   2  462.25   30.70
   0  -8  -2  441.96   32.30
   0  -8  -2  468.85   29.60
   0  -8  -2  566.44   40.90
   0  -8  -2  476.25   26.10
  -1   8   2  126.99   18.20
  -1   8   2  225.28   41.10
  -1   8   2  119.79   14.40
  -1   8   2   56.29   26.90
  -1   8   2  199.08   34.30
   1  -8  -2  116.49   19.40
   1  -8  -2  157.38   19.20
   1  -8  -2  117.09   13.10
  -2   8   2  195.88   31.00
  -2   8   2  171.38   16.00
  -2   8   2  147.49   22.20
  -2   8   2  161.78   29.50
   2  -8  -2  184.38   20.20
   2  -8  -2  154.98   14.20
  -3   8   2   24.20    8.40
  -3   8   2   17.80   17.00
  -3   8   2   11.50   23.90
  -3   8   2   32.90   15.80
   3  -8  -2   41.60   14.00
  -4   8   2  111.59   28.00
  -4   8   2  148.29   22.10
  -4   8   2   97.29   25.50
   4  -8  -2  121.09   20.90
  -5   8   2  -15.10   24.90
  -5   8   2   17.60   26.30
  -5   8   2    7.70   25.60
   5  -8  -2   45.20   20.80
  -6   8   2   92.39   41.50
  -6   8   2   86.59   32.40
  -6   8   2   98.59   31.50
   6  -8  -2  143.29   29.60
   5   9   2   36.00   34.70
   5   9   2   91.79   29.00
  -5  -9  -2   98.29   28.40
  -5  -9  -2  118.39   26.00
  -5  -9  -2  138.79   31.10
   4   9   2   -5.70   23.60
   4   9   2   33.00   27.30
  -4  -9  -2   48.90   23.00
  -4  -9  -2  -14.20   17.10
  -4  -9  -2    9.10   21.40
   3   9   2  154.48   34.90
   3   9   2  163.18   26.80
  -3  -9  -2  180.48   25.70
  -3  -9  -2  170.48   20.30
  -3  -9  -2  188.08   23.60
   2   9   2   14.70   16.70
   2   9   2  -20.10   13.60
   2   9   2   39.30   44.80
   2   9   2   -4.60   27.20
  -2  -9  -2   -2.80   15.10
  -2  -9  -2    2.60   10.50
  -2  -9  -2   13.70   13.20
  -2  -9  -2   18.10   16.00
   1   9   2  397.16   31.40
   1   9   2  370.86   30.60
   1   9   2  316.07   42.60
  -1  -9  -2  406.36   23.70
  -1  -9  -2  341.17   31.60
  -1  -9  -2  382.96   26.90
  -1  -9  -2  346.37   27.80
   0   9   2   48.80   15.10
   0   9   2   38.90   21.20
   0   9   2   38.60   35.70
   0   9   2   60.49   14.30
   0   9   2   26.60   14.60
   0  -9  -2   36.70   15.50
   0  -9  -2   42.60    7.90
   0  -9  -2   37.70   11.00
   0  -9  -2   39.40    7.70
  -1   9   2  290.07   24.20
  -1   9   2  315.17   38.80
  -1   9   2  319.07   28.10
   1  -9  -2  322.17   28.80
   1  -9  -2  255.57   21.90
  -2   9   2   25.20   10.70
  -2   9   2   10.50   33.40
  -2   9   2   -5.10   34.40
  -2   9   2   15.20   15.60
   2  -9  -2   -5.40   17.40
   2  -9  -2   16.60    8.70
  -3   9   2  196.58   38.80
  -3   9   2  210.58   36.60
  -3   9   2  154.38   27.90
   3  -9  -2  172.18   26.10
  -4   9   2   -1.70   25.00
  -4   9   2   -6.60   27.70
  -4   9   2   24.30   30.70
   4  -9  -2   32.80   22.10
  -5   9   2   52.99   29.30
  -5   9   2   51.19   32.90
  -5   9   2   15.30   32.20
   5  -9  -2   69.49   27.60
   5  10   2   33.00   37.10
   5  10   2   -4.10   36.10
  -5 -10  -2  -22.30   25.00
  -5 -10  -2   34.60   32.10
  -5 -10  -2   25.70   30.40
   4  10   2   36.40   33.60
   4  10   2   38.00   29.30
  -4 -10  -2   75.29   26.60
  -4 -10  -2   70.19   22.80
  -4 -10  -2   68.69   29.60
   3  10   2    8.80   25.70
   3  10   2  -21.10   34.60
  -3 -10  -2   24.00   15.50
  -3 -10  -2   40.90   22.00
  -3 -10  -2    7.30   22.00
   2  10   2  189.28   27.80
   2  10   2  104.59   39.70
   2  10   2  143.69   71.79
  -2 -10  -2  136.49   17.50
  -2 -10  -2  125.69   29.50
  -2 -10  -2  102.99   24.50
   1  10   2   16.90   34.80
   1  10   2   -1.80   57.19
  -1 -10  -2   17.40   19.30
  -1 -10  -2    8.30    9.60
  -1 -10  -2   25.50   13.50
   0  10   2  101.09   22.20
   0  10   2   -0.20   51.89
   0  10   2  110.39   21.50
   0 -10  -2  100.99   15.80
   0 -10  -2  114.19   22.30
  -1  10   2   27.70   19.20
  -1  10   2    5.70   23.20
  -1  10   2  -27.10   49.30
   1 -10  -2    7.90   18.90
   1 -10  -2   34.40   12.00
  -2  10   2  128.09   43.70
  -2  10   2  192.98   30.30
   2 -10  -2  204.28   19.30
   2 -10  -2  218.28   29.60
  -3  10   2   23.90   27.10
  -3  10   2   91.49   53.69
   3 -10  -2   26.30   25.60
  -4  10   2  106.39   50.39
  -4  10   2  110.29   34.90
  -4  10   2  105.89   45.20
   4 -10  -2   52.29   28.20
  -5  10   2  -59.19   43.10
  -5  10   2  -28.90   52.99
  -5  10   2  -17.60   39.70
   5 -10  -2   37.70   28.90
   4  11   2   15.50   35.10
   4  11   2  -63.59   37.10
  -4 -11  -2   25.40   34.40
  -4 -11  -2  -15.10   26.50
  -4 -11  -2   59.09   27.80
   3  11   2   -4.80   28.70
   3  11   2   98.29   43.50
  -3 -11  -2   19.80   19.80
  -3 -11  -2  -10.40   26.50
  -3 -11  -2   84.69   26.30
   2  11   2   -9.60   25.00
   2  11   2   58.19   72.39
  -2 -11  -2   -3.90   22.70
  -2 -11  -2   -4.60   25.00
   1  11   2    1.00   44.20
   1  11   2   41.60   75.59
   1  11   2   87.19   25.80
  -1 -11  -2   63.59   25.80
   0  11   2   33.10   68.39
   0  11   2   18.10   22.10
   0  11   2   33.30   34.70
   0 -11  -2    6.60   14.50
   0 -11  -2   -4.30   21.90
  -1  11   2  102.59   27.30
  -1  11   2   68.29   25.50
  -1  11   2   43.50   65.69
   1 -11  -2  127.99   19.30
   1 -11  -2  148.29   29.00
  -2  11   2   36.00   28.30
  -2  11   2   31.20   65.39
  -2  11   2   25.70   40.20
   2 -11  -2   32.60   24.40
  -3  11   2   22.00   66.39
  -3  11   2  106.89   63.39
  -3  11   2   35.20   30.80
   3 -11  -2   47.80   31.60
  -4  11   2   -7.90   38.50
  -4  11   2   22.00   76.49
  -4  11   2  100.59   82.79
   4 -11  -2   -2.90   31.60
   2  12   2   82.99   31.60
   2  12   2    1.20   73.69
  -2 -12  -2   81.29   26.80
  -2 -12  -2   28.00   32.70
   1  12   2   20.50   28.60
   1  12   2  139.29   95.49
  -1 -12  -2   12.40   27.20
  -1 -12  -2   55.69   24.30
   0  12   2   -9.60   60.09
   0  12   2  134.09   83.49
   0  12   2   81.39   30.20
   0 -12  -2  106.19   31.40
  -1  12   2   57.29   30.20
  -1  12   2    6.20   35.70
  -1  12   2  -10.50   84.89
   1 -12  -2  -15.00   28.40
  -2  12   2   91.19   33.90
  -2  12   2   92.99   93.09
  -2  12   2  111.09   38.80
   2 -12  -2   99.39   33.20
   2 -12   3   -7.00   37.20
  -2  12  -3   22.20   90.19
  -2  12  -3   13.10   44.10
   1 -12   3  -10.50   27.20
  -1  12  -3   79.19   26.30
  -1  12  -3   94.99   63.99
  -1  12  -3  -53.19   78.19
   0 -12   3   20.00   24.00
   0 -12   3   18.30   26.70
   0  12  -3   20.80   69.19
   0  12  -3   13.70   26.30
   0  12  -3  172.38   86.99
  -1 -12   3   89.49   26.40
  -1 -12   3   54.49   27.20
   1  12  -3  -78.79   64.59
   1  12  -3  100.19   29.60
   1  12  -3   99.59   87.59
  -2 -12   3   18.00   27.20
  -2 -12   3  -27.60   35.20
   2  12  -3    7.00   60.59
   2  12  -3  -19.20   32.00
   4 -11   3   46.20   36.50
  -4  11  -3   94.39   87.89
  -4  11  -3   25.40   39.10
   3 -11   3   56.19   27.90
  -3  11  -3   23.20   30.30
  -3  11  -3  -35.10   67.59
   2 -11   3   79.99   18.80
   2 -11   3  112.59   30.70
  -2  11  -3   63.09   21.50
  -2  11  -3   90.29   32.20
  -2  11  -3   73.39   68.29
   1 -11   3  -14.60   20.60
   1 -11   3   21.20   16.50
  -1  11  -3   16.70   18.80
  -1  11  -3  -11.50   40.00
  -1  11  -3   20.90   67.29
   0 -11   3  122.19   27.30
   0 -11   3  113.39   35.40
   0  11  -3  -33.00   67.49
   0  11  -3   56.59   54.39
   0  11  -3  151.28   24.10
  -1 -11   3   23.20   20.30
  -1 -11   3   -2.70   23.50
   1  11  -3   -9.70   19.50
   1  11  -3   88.09   76.69
   1  11  -3    3.20   51.49
  -2 -11   3  128.89   29.90
  -2 -11   3  182.18   28.10
   2  11  -3  151.88   53.39
   2  11  -3  118.09   59.29
   2  11  -3  148.39   29.80
  -3 -11   3  -19.20   27.30
  -3 -11   3   24.20   27.20
   3  11  -3   23.20   34.40
   3  11  -3  -21.80   27.50
  -4 -11   3   54.79   34.90
  -4 -11   3   12.20   31.60
  -4 -11   3   84.49   34.20
   4  11  -3   42.10   35.60
   4  11  -3  112.69   46.30
   5 -10   3   46.40   30.30
  -5  10  -3  118.69   73.39
  -5  10  -3    4.80   37.50
   4 -10   3   21.50   31.30
  -4  10  -3    5.00   57.19
  -4  10  -3  -10.20   31.00
  -4  10  -3   55.99   65.59
   3 -10   3   90.09   27.40
   3 -10   3   91.29   17.30
  -3  10  -3   95.19   31.80
  -3  10  -3   42.90   33.40
  -3  10  -3   36.20   53.59
   2 -10   3   42.60   20.60
   2 -10   3   32.50   14.20
  -2  10  -3  -18.30   45.40
  -2  10  -3   15.30   19.50
  -2  10  -3   65.89   24.80
   1 -10   3  127.09   23.90
   1 -10   3  152.68   20.50
  -1  10  -3   72.59   52.19
  -1  10  -3   60.09   31.90
  -1  10  -3  136.59   20.40
   0 -10   3   -4.10   12.00
   0 -10   3    5.30   17.40
   0  10  -3   17.80   35.10
   0  10  -3  -18.00   13.30
   0  10  -3   11.30   52.09
  -1 -10   3  106.99   12.60
  -1 -10   3  157.88   25.00
  -1 -10   3  151.68   21.40
   1  10  -3  165.48   21.60
   1  10  -3   80.49   40.30
   1  10  -3   32.10   59.29
  -2 -10   3   18.40   18.00
  -2 -10   3   18.20   21.20
  -2 -10   3   16.80   12.00
   2  10  -3   35.50   49.40
   2  10  -3  -23.50   38.70
   2  10  -3  -17.30   17.90
  -3 -10   3   80.99   25.50
  -3 -10   3   67.69   17.90
  -3 -10   3  110.09   25.80
   3  10  -3   76.49   22.20
   3  10  -3   62.19   30.60
   3  10  -3   94.39   26.40
  -4 -10   3   21.90   27.70
  -4 -10   3   19.40   26.10
  -4 -10   3   30.80   22.60
   4  10  -3   43.40   34.80
   4  10  -3   38.30   26.80
  -5 -10   3   50.79   32.60
  -5 -10   3  130.09   28.60
  -5 -10   3   51.69   33.30
   5  10  -3   48.10   36.20
   5  10  -3  107.29   41.50
   5  -9   3   51.39   27.50
  -5   9  -3   84.99   40.00
  -5   9  -3   65.79   39.00
  -5   9  -3   45.70   33.10
   4  -9   3  202.08   32.10
   4  -9   3  188.88   23.90
  -4   9  -3  245.48   40.10
  -4   9  -3  245.78   39.00
  -4   9  -3  250.87   54.99
   3  -9   3   -0.80   10.90
   3  -9   3   24.70   19.30
  -3   9  -3    5.70   23.10
  -3   9  -3   41.20   43.70
  -3   9  -3  -19.40   33.10
   2  -9   3  178.88   24.50
   2  -9   3  150.08   19.50
   2  -9   3  203.78   24.30
  -2   9  -3  180.08   34.30
  -2   9  -3  159.48   21.40
  -2   9  -3  122.99   29.30
   1  -9   3    6.10   10.80
   1  -9   3   -5.00   12.90
   1  -9   3   17.00   17.40
  -1   9  -3   28.00   17.20
  -1   9  -3    4.50   14.30
  -1   9  -3   11.80   13.00
  -1   9  -3   22.70   39.70
   0  -9   3  263.97   27.40
   0  -9   3  292.47   24.10
   0   9  -3  281.17   24.30
   0   9  -3  225.58   38.30
  -1  -9   3   -3.60    9.10
  -1  -9   3    5.40    7.30
  -1  -9   3   -4.40   14.70
  -1  -9   3   -5.10   11.10
   1   9  -3   26.10   40.70
   1   9  -3   37.00   29.20
   1   9  -3    3.90   13.70
  -2  -9   3  290.27   27.60
  -2  -9   3  266.07   22.70
  -2  -9   3  289.77   27.50
   2   9  -3  317.57   28.70
   2   9  -3  292.57   54.39
  -3  -9   3   21.50   18.20
  -3  -9   3   32.40   12.80
  -3  -9   3    9.50   18.70
   3   9  -3   34.80   24.40
   3   9  -3   15.50   14.00
   3   9  -3   27.90   18.20
  -4  -9   3  132.69   26.90
  -4  -9   3  100.59   21.20
  -4  -9   3   93.09   24.60
   4   9  -3   89.99   25.80
   4   9  -3  131.99   34.90
  -5  -9   3   -6.20   22.50
  -5  -9   3    6.40   24.20
  -5  -9   3   22.90   27.40
   5   9  -3   -7.90   33.80
   5   9  -3   27.30   29.10
   6  -8   3   20.80   29.40
  -6   8  -3   43.50   34.00
  -6   8  -3   49.60   38.50
   5  -8   3  114.49   24.70
  -5   8  -3  158.18   36.00
  -5   8  -3   89.09   21.70
  -5   8  -3   69.69   29.10
   4  -8   3   16.20   17.80
   4  -8   3   -2.10   10.90
  -4   8  -3    7.40   23.30
  -4   8  -3   17.90   18.30
  -4   8  -3   41.80   22.70
   3  -8   3  197.68   24.70
   3  -8   3  204.48   19.40
   3  -8   3  222.88   25.20
  -3   8  -3  204.58   22.10
  -3   8  -3  230.08   37.20
  -3   8  -3  252.77   34.90
  -3   8  -3  255.87   31.70
   2  -8   3  119.89   16.20
   2  -8   3  130.99   17.70
   2  -8   3  133.79   18.90
  -2   8  -3  167.48   18.00
  -2   8  -3  208.98   22.90
  -2   8  -3  157.98   31.90
   1  -8   3 1144.59   65.89
   1  -8   3 1439.06   69.09
   1  -8   3 1148.29   64.79
  -1   8  -3 1117.99   68.09
  -1   8  -3 1231.08   65.99
  -1   8  -3 1362.16   70.99
   0  -8   3   73.79   13.20
   0  -8   3   55.39   11.00
   0  -8   3   67.39   14.70
   0  -8   3   62.29    6.30
   0   8  -3   51.59   11.10
   0   8  -3   27.50   27.40
   0   8  -3   60.29   14.60
   0   8  -3   37.10   19.80
  -1  -8   3  234.78   20.70
  -1  -8   3  258.57   29.60
  -1  -8   3  207.98   17.80
  -1  -8   3  189.78   15.10
  -1  -8   3  207.68   21.40
   1   8  -3  239.28   21.10
  -2  -8   3   -0.60    8.10
  -2  -8   3    1.00   11.30
  -2  -8   3   -0.20    9.80
  -2  -8   3   -3.50   12.20
   2   8  -3   15.00   25.20
   2   8  -3   11.60   26.20
   2   8  -3  -10.20   10.50
  -3  -8   3  208.08   21.00
  -3  -8   3  230.68   24.80
  -3  -8   3  261.97   25.60
   3   8  -3  270.97   31.70
   3   8  -3  189.98   22.10
   3   8  -3  236.48   26.10
  -4  -8   3   25.00   13.00
  -4  -8   3   46.90   19.40
  -4  -8   3    9.20   18.20
   4   8  -3   14.80   11.20
   4   8  -3   27.70   23.80
   4   8  -3    7.00   16.90
  -5  -8   3  119.49   25.90
  -5  -8   3   74.99   23.90
  -5  -8   3  112.49   23.60
   5   8  -3   70.39   31.70
   5   8  -3   79.39   26.10
  -6  -8   3  -13.90   26.60
  -6  -8   3   32.20   29.40
  -6  -8   3   10.80   25.00
   6   8  -3   -5.60   26.70
   6   8  -3   58.69   33.90
   6  -7   3  112.79   28.60
  -6   7  -3   89.09   32.80
  -6   7  -3  121.29   24.70
   5  -7   3    2.10   17.50
  -5   7  -3   29.80   15.60
  -5   7  -3    2.30   24.60
  -5   7  -3   17.70   24.60
   4  -7   3  391.26   26.50
   4  -7   3  467.75   31.80
  -4   7  -3  399.16   29.30
  -4   7  -3  285.57   50.49
  -4   7  -3  396.16   36.10
  -4   7  -3  370.26   29.70
   3  -7   3   67.79   10.30
   3  -7   3   44.10   11.80
   3  -7   3   18.80   12.70
  -3   7  -3   34.80   14.60
  -3   7  -3   61.99   17.90
  -3   7  -3   35.50   13.90
  -3   7  -3   51.89   12.90
   2  -7   3  154.08   14.60
   2  -7   3  155.48   18.90
   2  -7   3  149.39   19.50
  -2   7  -3  145.99   19.30
  -2   7  -3  161.98   29.90
  -2   7  -3  159.78   17.70
  -2   7  -3  134.99   24.80
   1  -7   3    5.80    6.50
   1  -7   3   14.50    9.10
   1  -7   3    6.10   10.10
  -1   7  -3   13.80   22.90
  -1   7  -3   15.20   12.70
  -1   7  -3    2.80    9.10
  -1   7  -3    8.50    9.90
   0  -7   3  216.38   13.50
   0  -7   3  246.58   27.70
   0  -7   3  231.38   20.30
   0  -7   3  251.77   18.80
   0  -7   3  247.88   13.60
   0  -7   3  242.08   21.70
   0   7  -3  194.38   19.60
   0   7  -3  212.88   22.90
   0   7  -3  259.37   18.60
   0   7  -3  218.98   21.50
  -1  -7   3   61.69   11.70
  -1  -7   3   59.39   11.60
  -1  -7   3   55.59    7.90
  -1  -7   3   74.39   23.50
  -1  -7   3   32.60    8.70
   1   7  -3   52.69   11.30
   1   7  -3   39.60   23.70
   1   7  -3   60.89   12.90
   1   7  -3   55.69   13.90
   1   7  -3   75.69   30.00
  -2  -7   3  873.11   49.20
  -2  -7   3  705.33   72.49
  -2  -7   3  865.61   46.00
  -2  -7   3  880.51   46.80
  -2  -7   3  839.92   47.60
  -2  -7   3  856.21   49.10
   2   7  -3  823.82   63.59
   2   7  -3  818.82   48.20
  -3  -7   3   48.30   12.80
  -3  -7   3   41.90   10.50
  -3  -7   3   19.90   15.80
  -3  -7   3   65.49   14.30
  -3  -7   3   35.30   12.40
   3   7  -3   51.39   16.60
   3   7  -3   52.59   11.10
   3   7  -3   53.99   13.90
  -4  -7   3  141.19   19.80
  -4  -7   3  170.28   20.90
  -4  -7   3  171.08   22.30
   4   7  -3  183.58   23.60
   4   7  -3  141.39   16.00
   4   7  -3  139.39   25.30
  -5  -7   3  -21.10   18.90
  -5  -7   3   42.70   17.50
  -5  -7   3   19.10   17.70
   5   7  -3    5.70   21.30
   5   7  -3   10.30   12.30
   5   7  -3   43.70   25.40
  -6  -7   3  124.79   27.40
  -6  -7   3  196.08   28.10
  -6  -7   3  210.98   33.20
   6   7  -3  136.19   31.70
   6   7  -3  248.98   40.20
  -7   6  -3   72.09   37.00
  -7   6  -3   85.29   29.20
  -7   6  -3  157.18   44.40
  -6   6  -3  -13.40   18.00
  -6   6  -3   18.50   27.90
  -6   6  -3  -12.30   24.40
  -6   6  -3    4.70   14.00
   5  -6   3  170.28   21.50
  -5   6  -3  181.68   21.00
  -5   6  -3  209.78   30.60
  -5   6  -3  169.98   17.30
  -5   6  -3  174.28   28.60
  -5   6  -3  175.78   21.00
   4  -6   3   10.00    8.00
   4  -6   3   20.10   10.50
  -4   6  -3    6.30   13.30
  -4   6  -3    2.60   10.40
  -4   6  -3    3.60    4.90
  -4   6  -3  -10.20   12.90
  -4   6  -3    9.90    4.80
  -4   6  -3    2.70   13.20
   3  -6   3  237.78   17.20
   3  -6   3  261.27   21.30
  -3   6  -3  221.18   22.60
  -3   6  -3  226.58   18.40
  -3   6  -3  234.88   19.80
  -3   6  -3  207.28   22.90
   2  -6   3    9.30    5.50
   2  -6   3    6.80    7.10
   2  -6   3  -12.00   12.50
   2  -6   3   -4.20    7.30
  -2   6  -3    5.00    9.60
  -2   6  -3  -14.10   12.10
  -2   6  -3    7.50    7.50
  -2   6  -3   18.70   11.20
  -2   6  -3   12.70   11.50
  -2   6  -3    6.50    9.40
   1  -6   3 1446.76   72.89
   1  -6   3 1441.86   77.79
   1  -6   3 1385.96   74.69
   1  -6   3 1469.75   73.29
  -1   6  -3 1312.87   78.99
  -1   6  -3 1417.56   72.89
  -1   6  -3 1444.36   75.19
  -1   6  -3 1662.43   78.09
   0  -6   3  114.89   13.80
   0  -6   3  102.89   11.50
   0  -6   3  124.79   16.80
   0  -6   3  101.59    8.00
   0  -6   3  114.89    7.90
   0  -6   3  129.79   15.20
   0   6  -3  110.89   13.90
   0   6  -3  113.59   15.20
   0   6  -3  132.99   15.60
   0   6  -3   91.19   11.10
  -1  -6   3  774.62   42.80
  -1  -6   3  719.33   52.99
  -1  -6   3  771.72   54.69
  -1  -6   3  772.42   43.10
  -1  -6   3  709.33   41.50
  -1  -6   3  761.82   39.30
  -1  -6   3  798.12   39.50
   1   6  -3  694.73   42.00
   1   6  -3  747.73   42.90
   1   6  -3  764.72   41.30
  -2  -6   3   59.69   10.50
  -2  -6   3   54.39   10.80
  -2  -6   3   75.39   11.70
  -2  -6   3   61.39   24.50
  -2  -6   3   53.09    9.00
  -2  -6   3  -37.10   28.40
  -2  -6   3   48.00    9.80
   2   6  -3   49.00   12.20
   2   6  -3   46.50   10.20
   2   6  -3  102.39   13.90
   2   6  -3   41.40   18.30
   2   6  -3   47.70   24.20
  -3  -6   3  958.00   51.69
  -3  -6   3  945.21   50.39
  -3  -6   3  857.41   51.69
  -3  -6   3  975.30   51.19
  -3  -6   3  986.10   51.69
   3   6  -3  845.52   52.49
   3   6  -3  914.11   52.09
   3   6  -3  898.61   54.69
   3   6  -3  936.11   49.90
  -4  -6   3   -6.90   11.00
  -4  -6   3   19.60   11.60
  -4  -6   3   17.70   11.30
  -4  -6   3   -8.10    9.00
   4   6  -3    7.60    7.70
   4   6  -3   -5.10   14.00
   4   6  -3   29.70   12.30
  -5  -6   3  342.47   31.00
  -5  -6   3  277.47   27.50
  -5  -6   3  275.37   28.10
   5   6  -3  299.67   22.20
   5   6  -3  241.48   31.30
  -6  -6   3    6.70   17.70
  -6  -6   3   16.70   19.90
  -6  -6   3   20.00   21.40
   6   6  -3   32.00   28.00
   6   6  -3   39.60   23.30
  -7  -6   3   32.90   26.70
  -7  -6   3   15.40   27.80
  -7  -6   3   30.30   28.00
   7   6  -3   36.50   34.00
  -7   5  -3   26.20   26.10
  -7   5  -3  -22.80   30.30
  -7   5  -3   -5.50   19.60
  -7   5  -3  -21.70   29.00
  -6   5  -3  133.79   30.10
  -6   5  -3  193.18   22.70
  -6   5  -3  200.58   23.10
  -6   5  -3  154.28   29.30
  -6   5  -3  180.38   24.80
   5  -5   3   23.30   11.90
  -5   5  -3   21.40   12.60
  -5   5  -3   37.50   16.70
  -5   5  -3   21.80   13.90
  -5   5  -3   14.40   12.60
  -5   5  -3   30.90   15.00
  -5   5  -3   11.90    9.10
  -5   5  -3   -2.40   18.70
   4  -5   3  717.33   40.60
   4  -5   3  641.54   37.00
  -4   5  -3  740.93   35.90
  -4   5  -3  656.83   35.60
  -4   5  -3  658.13   43.90
  -4   5  -3  686.43   39.20
  -4   5  -3  635.34   39.80
  -4   5  -3  674.73   40.20
  -4   5  -3  645.74   43.60
   3  -5   3   31.20    8.90
   3  -5   3   25.00    6.90
  -3   5  -3   41.20   11.50
  -3   5  -3   23.30    7.20
  -3   5  -3   20.00   11.00
  -3   5  -3   20.00    9.90
  -3   5  -3   20.80   14.50
  -3   5  -3   16.90    4.20
  -3   5  -3   36.20    8.60
  -3   5  -3   16.00    3.80
   2  -5   3 1301.67   65.99
   2  -5   3 1254.07   63.19
   2  -5   3 1266.87   67.79
   2  -5   3 1192.28   63.19
  -2   5  -3 1231.48   63.29
  -2   5  -3 1330.37   65.79
  -2   5  -3 1309.97   67.99
  -2   5  -3 1192.38   67.49
  -2   5  -3 1249.57   63.49
   1  -5   3  233.28   21.60
   1  -5   3  240.28   15.30
   1  -5   3  245.28   15.70
   1  -5   3  214.38   16.20
  -1   5  -3  227.28   18.20
  -1   5  -3  233.68   15.80
  -1   5  -3  180.38   25.50
  -1   5  -3  223.58   22.30
  -1   5  -3  219.98   17.40
   0  -5   3  976.90   50.59
   0  -5   3 1062.09   51.79
   0  -5   3  958.70   52.39
   0  -5   3  997.60   47.80
   0  -5   3 1020.80   55.09
   0  -5   3  890.21   51.39
   0  -5   3  845.62   47.60
   0   5  -3  932.71   51.99
   0   5  -3 1037.00   53.09
   0   5  -3 1061.89   50.89
   0   5  -3 1021.30   50.69
  -1  -5   3  110.69   11.20
  -1  -5   3  113.89   10.30
  -1  -5   3   90.59   25.80
  -1  -5   3  134.69   13.20
  -1  -5   3  124.19   12.00
  -1  -5   3  134.69   24.10
  -1  -5   3  111.69   10.20
   1   5  -3  147.69   11.60
   1   5  -3  117.99   13.60
   1   5  -3  134.89   13.90
  -2  -5   3  852.61   42.70
  -2  -5   3  831.62   43.10
  -2  -5   3  758.92   47.90
  -2  -5   3  759.72   43.20
  -2  -5   3  798.12   43.20
  -2  -5   3  789.52   43.90
   2   5  -3  828.62   44.40
   2   5  -3  738.93   49.60
   2   5  -3  841.42   50.89
   2   5  -3  772.82   43.90
  -3  -5   3   25.70   29.30
  -3  -5   3   33.80   11.40
  -3  -5   3   27.30    8.60
  -3  -5   3   29.20   11.80
  -3  -5   3   34.30    9.00
  -3  -5   3   32.80   10.90
  -3  -5   3   34.90    9.90
   3   5  -3   45.70   12.50
   3   5  -3   34.00    8.20
   3   5  -3   29.60    8.40
   3   5  -3   30.00   11.10
   3   5  -3   21.00   11.10
  -4  -5   3  197.98   19.70
  -4  -5   3  194.68   18.30
  -4  -5   3  148.39   28.00
  -4  -5   3  219.98   19.70
   4   5  -3  203.28   22.90
   4   5  -3  189.48   20.40
   4   5  -3  202.08   16.60
   4   5  -3  207.78   20.90
  -5  -5   3   18.10   12.20
  -5  -5   3   28.70   12.00
  -5  -5   3  -12.90   28.10
  -5  -5   3    3.80   14.70
   5   5  -3   21.30   16.30
   5   5  -3    6.70    9.60
   5   5  -3   -5.50   13.00
  -6  -5   3  126.99   23.10
  -6  -5   3  132.29   19.80
  -6  -5   3   69.09   23.40
   6   5  -3  115.19   26.80
   6   5  -3  157.68   32.00
   6   5  -3  119.39   16.70
  -7  -5   3    3.90   24.30
  -7  -5   3   18.80   22.50
  -7  -5   3   -1.00   25.40
   7   5  -3  -12.10   30.50
  -7   4  -3  100.99   31.20
  -7   4  -3  103.89   32.20
  -7   4  -3   92.79   21.00
  -7   4  -3   87.59   23.80
  -7   4  -3  114.09   21.00
  -7   4  -3   93.49   27.00
  -6   4  -3  -19.70   17.30
  -6   4  -3   17.40   15.40
  -6   4  -3   11.40   19.40
  -6   4  -3   -0.50   12.60
  -6   4  -3   10.50   12.90
  -5   4  -3  258.17   23.00
  -5   4  -3  249.48   27.80
  -5   4  -3  233.28   25.90
  -5   4  -3  247.28   27.20
  -5   4  -3  230.28   26.40
  -5   4  -3  233.38   22.70
  -5   4  -3  245.48   20.50
   4  -4   3   58.29   10.80
   4  -4   3   59.89    9.20
  -4   4  -3   69.19   14.20
  -4   4  -3   69.79   13.70
  -4   4  -3   47.30   16.90
  -4   4  -3   57.79    8.90
  -4   4  -3   50.19    9.40
  -4   4  -3   62.29   20.00
  -4   4  -3   49.30   13.10
  -4   4  -3   58.89   12.80
  -4   4  -3   62.79   11.00
  -4   4  -3   61.59   13.80
   3  -4   3 1525.75   73.39
   3  -4   3 1542.35   75.39
  -3   4  -3 1336.67   71.19
  -3   4  -3 1548.74   73.59
  -3   4  -3 1700.93   76.09
  -3   4  -3 1383.46   73.09
  -3   4  -3 1413.66   76.99
  -3   4  -3 1424.26   71.49
  -3   4  -3 1457.75   78.19
  -3   4  -3 1356.76   77.29
   2  -4   3  360.16   20.90
   2  -4   3  372.56   21.40
   2  -4   3  358.96   22.80
   2  -4   3  387.96   25.70
  -2   4  -3  319.57   24.10
  -2   4  -3  371.96   24.50
  -2   4  -3  395.46   23.80
  -2   4  -3  378.96   18.20
  -2   4  -3  345.47   18.10
   1  -4   3 2954.60  138.89
   1  -4   3 2964.30  139.59
   1  -4   3 3136.49  142.69
  -1   4  -3 2900.41  139.49
  -1   4  -3 2880.61  141.29
  -1   4  -3 3022.00  145.19
  -1   4  -3 2726.73  141.89
  -1   4  -3 2583.14  140.39
   0  -4   3   89.29    9.60
   0  -4   3  116.49   14.20
   0  -4   3   79.29    6.20
   0  -4   3  131.09   16.80
   0  -4   3   93.29    9.60
   0  -4   3   81.89   10.20
   0  -4   3   83.89    6.10
   0   4  -3   85.39   10.30
   0   4  -3   97.99   10.80
   0   4  -3   29.60   18.50
   0   4  -3   85.49    9.50
   0   4  -3  115.29   12.20
  -1  -4   3 2295.67  123.79
  -1  -4   3 2706.43  122.89
  -1  -4   3 2292.27  124.29
  -1  -4   3 2788.92  124.89
  -1  -4   3 2920.91  127.79
   1   4  -3 2322.97  123.79
   1   4  -3 2642.64  124.39
   1   4  -3 2468.35  123.69
  -2  -4   3  131.09   12.10
  -2  -4   3  130.79   13.40
  -2  -4   3  128.19   15.40
  -2  -4   3  121.19   11.80
  -2  -4   3  125.89   11.30
  -2  -4   3  116.99   10.90
   2   4  -3  118.69   11.90
   2   4  -3  110.59   13.80
   2   4  -3  138.29   12.20
   2   4  -3  119.49   12.50
   2   4  -3  145.79   14.90
  -3  -4   3  607.24   34.40
  -3  -4   3  579.54   35.70
  -3  -4   3  531.25   33.00
  -3  -4   3  598.44   35.10
  -3  -4   3  607.34   35.40
   3   4  -3  599.54   37.30
   3   4  -3  598.04   33.40
   3   4  -3  655.73   36.00
   3   4  -3  605.24   34.50
  -4  -4   3   62.49   12.10
  -4  -4   3   30.30   21.50
  -4  -4   3   49.70   10.70
  -4  -4   3   47.70   10.30
  -4  -4   3   34.30   37.90
   4   4  -3   65.59   12.90
   4   4  -3   52.69   11.60
   4   4  -3   34.50    8.70
   4   4  -3   56.09   13.00
  -5  -4   3  455.75   29.30
  -5  -4   3  416.86   31.30
  -5  -4   3  404.26   30.80
   5   4  -3  419.96   33.70
   5   4  -3  402.46   30.50
   5   4  -3  435.66   32.40
   5   4  -3  410.46   27.40
  -6  -4   3   22.30   17.50
  -6  -4   3   37.00   17.40
  -6  -4   3    8.40   13.10
   6   4  -3   69.59   21.30
   6   4  -3   25.70   12.80
   6   4  -3   12.40   20.50
  -7  -4   3   72.69   24.80
  -7  -4   3   44.30   20.30
  -7  -4   3   90.99   27.00
   7   4  -3   91.79   32.70
  -8   3  -3   51.69   36.60
  -8   3  -3   98.49   28.90
  -8   3  -3  151.18   39.10
  -8   3  -3   69.99   30.10
  -8   3  -3   69.09   30.90
  -8   3  -3   43.80   40.50
  -7   3  -3    8.40   22.30
  -7   3  -3   33.90   28.70
  -7   3  -3   -3.10   17.20
  -7   3  -3    0.50   28.70
  -7   3  -3  -27.30   25.00
  -6   3  -3  248.38   30.40
  -6   3  -3  284.87   25.50
  -6   3  -3  238.18   26.90
  -6   3  -3  238.78   30.60
  -6   3  -3  260.77   25.00
  -5   3  -3  126.89   19.90
  -5   3  -3  159.88   19.70
  -5   3  -3  125.59   16.80
  -5   3  -3  160.68   17.30
  -5   3  -3  161.28   18.10
  -5   3  -3  151.48   21.20
  -5   3  -3  159.98   21.60
  -5   3  -3  160.28   18.30
   4  -3   3  912.21   50.79
  -4   3  -3  919.61   53.59
  -4   3  -3  881.91   51.19
  -4   3  -3  948.81   50.99
  -4   3  -3  941.41   51.59
  -4   3  -3 1037.30   49.60
  -4   3  -3  886.81   54.19
  -4   3  -3  992.10   54.89
  -4   3  -3  934.01   50.29
  -4   3  -3  980.70   49.50
  -4   3  -3  940.01   53.89
   3  -3   3  249.88   17.30
   3  -3   3  230.68   16.20
  -3   3  -3  272.67   17.10
  -3   3  -3  224.58   19.30
  -3   3  -3  264.37   16.70
  -3   3  -3  236.08   15.40
  -3   3  -3  268.67   19.10
  -3   3  -3  222.78   16.50
  -3   3  -3  233.38   21.60
  -3   3  -3  277.47   19.00
   2  -3   3  374.56   23.60
   2  -3   3  370.56   20.90
   2  -3   3  397.46   22.60
  -2   3  -3  348.47   20.60
  -2   3  -3  360.36   19.30
  -2   3  -3  393.56   22.20
  -2   3  -3  395.46   24.00
  -2   3  -3  371.96   23.40
  -2   3  -3  375.86   21.10
   1  -3   3 1078.09   51.29
   1  -3   3 1077.69   54.09
   1  -3   3 1053.59   52.09
   1  -3   3 1051.99   52.99
  -1   3  -3 1050.19   54.19
  -1   3  -3 1066.59   52.09
  -1   3  -3 1039.90   51.49
  -1   3  -3  969.30   53.99
   0  -3   3 2643.54  127.29
   0  -3   3 2555.44  124.39
   0  -3   3 2459.95  123.59
   0  -3   3 2450.75  123.29
   0  -3   3 2382.76  122.49
   0   3  -3 2833.72  123.19
   0   3  -3 2502.05  121.89
   0   3  -3 2508.55  124.39
   0   3  -3 2598.74  122.59
  -1  -3   3    0.60    3.10
  -1  -3   3    5.60    4.70
  -1  -3   3    5.70    4.80
  -1  -3   3    0.80    3.20
  -1  -3   3    0.70    3.20
   1   3  -3   -9.30    8.70
   1   3  -3   -4.00   11.70
   1   3  -3    6.00    4.20
   1   3  -3    2.70    3.70
  -2  -3   3 3317.07  154.48
  -2  -3   3 3285.37  154.28
  -2  -3   3 2944.11  152.98
  -2  -3   3 3228.28  153.78
   2   3  -3 3346.47  154.38
   2   3  -3 3161.08  153.98
   2   3  -3 3181.48  153.68
   2   3  -3 3165.48  155.98
   2   3  -3 3044.30  153.28
  -3  -3   3  111.39   13.80
  -3  -3   3   95.69   11.00
  -3  -3   3   80.29   12.20
  -3  -3   3   66.59   21.80
  -3  -3   3   95.49   11.50
  -3  -3   3   98.09   10.20
  -3  -3   3   79.89   17.90
   3   3  -3  113.29   13.80
   3   3  -3   82.19   11.30
   3   3  -3   93.29   12.20
   3   3  -3   93.69    9.80
   3   3  -3   88.29   10.70
  -4  -3   3  935.21   49.00
  -4  -3   3  948.31   50.99
  -4  -3   3  963.50   60.89
  -4  -3   3  917.81   52.59
  -4  -3   3  964.10   51.19
  -4  -3   3  916.31   51.89
  -4  -3   3  849.22   56.69
   4   3  -3  868.01   51.19
   4   3  -3  937.91   53.79
   4   3  -3  928.11   51.49
   4   3  -3  947.31   49.50
   4   3  -3  916.81   49.60
  -5  -3   3    4.30    9.50
  -5  -3   3    8.80   24.40
  -5  -3   3   12.90   10.00
  -5  -3   3   12.40    9.90
   5   3  -3   34.20   14.10
   5   3  -3   25.50    8.80
   5   3  -3    9.90   11.80
  -6  -3   3  137.79   24.70
  -6  -3   3  171.08   24.50
  -6  -3   3  146.79   18.50
  -6  -3   3  135.29   32.80
   6   3  -3  131.09   25.30
   6   3  -3  164.48   20.30
  -7  -3   3   23.30   23.20
  -7  -3   3  -18.90   21.20
  -7  -3   3  -12.20   17.00
   7   3  -3  -20.50   26.60
  -8  -3   3    1.50   31.70
  -8  -3   3  100.99   32.20
   8   3  -3   28.40   36.80
  -8   2  -3   -2.60   32.10
  -8   2  -3  -20.00   31.50
  -8   2  -3  -41.90   29.10
  -8   2  -3  -16.80   25.90
  -8   2  -3   -3.70   38.70
  -8   2  -3   49.90   27.80
  -7   2  -3  121.79   22.40
  -7   2  -3  120.59   31.10
  -7   2  -3  137.99   29.60
  -7   2  -3  139.09   25.70
  -7   2  -3  138.59   24.50
  -6   2  -3    2.00   13.10
  -6   2  -3   -5.60   14.40
  -6   2  -3  -19.40   11.40
  -6   2  -3    3.20   15.20
  -6   2  -3  -15.90   13.00
  -6   2  -3   15.50   12.90
  -5   2  -3  343.27   25.50
  -5   2  -3  294.57   26.80
  -5   2  -3  317.87   26.00
  -5   2  -3  327.47   24.10
  -5   2  -3  296.87   31.80
  -5   2  -3  312.97   30.90
  -5   2  -3  349.17   27.30
  -5   2  -3  320.87   27.60
  -5   2  -3  322.27   24.60
  -4   2  -3  131.19   17.00
  -4   2  -3  145.09   13.90
  -4   2  -3  115.99   15.00
  -4   2  -3  125.79   15.70
  -4   2  -3  116.49   13.80
  -4   2  -3  144.59   19.50
  -4   2  -3  133.79   16.70
  -4   2  -3  119.29   15.80
   3  -2   3 1026.70   50.49
   3  -2   3  930.41   49.40
  -3   2  -3 1003.10   50.59
  -3   2  -3  915.21   49.60
  -3   2  -3 1001.00   51.79
  -3   2  -3  969.70   49.80
  -3   2  -3  818.22   49.70
  -3   2  -3 1024.10   49.80
  -3   2  -3 1035.60   52.49
  -3   2  -3  972.70   51.79
   2  -2   3  100.29    7.30
   2  -2   3   91.39    9.10
  -2   2  -3   90.79    9.70
  -2   2  -3   89.59    8.00
  -2   2  -3   95.49    7.70
  -2   2  -3   96.99   10.00
  -2   2  -3  115.09    7.80
  -2   2  -3   85.39    8.70
  -2   2  -3   97.19    7.10
   1  -2   3 4679.53  217.38
   1  -2   3 4505.35  216.28
   1  -2   3 4777.42  214.98
   1  -2   3 4120.99  215.18
   1  -2   3 4617.14  216.88
  -1   2  -3 4577.34  217.78
  -1   2  -3 4679.03  216.78
  -1   2  -3 4727.23  214.98
  -1   2  -3 4330.67  217.28
  -1   2  -3 4506.35  215.28
  -1   2  -3 4575.34  216.18
   0  -2   3 6094.19  268.17
   0  -2   3 5603.94  265.87
   0  -2   3 5229.08  266.97
   0  -2   3 5320.47  267.57
   0  -2   3 5637.84  266.97
   0   2  -3 5686.03  269.17
   0   2  -3 5717.93  267.07
   0   2  -3 5832.92  266.17
   0   2  -3 5627.84  265.87
   0   2  -3 5605.54  266.97
  -1  -2   3  713.63   36.80
  -1  -2   3  787.22   37.70
  -1  -2   3  771.32   37.40
  -1  -2   3  760.32   37.20
   1   2  -3  619.54   40.90
   1   2  -3  723.13   39.50
   1   2  -3  774.72   37.80
   1   2  -3  736.53   37.30
   1   2  -3  763.32   37.10
  -2  -2   3  210.58   17.70
  -2  -2   3  221.68   17.60
  -2  -2   3  240.08   14.70
  -2  -2   3  212.58   13.40
  -2  -2   3  222.08   14.70
  -2  -2   3  231.58   15.10
   2   2  -3  214.28   15.90
   2   2  -3  218.48   14.80
   2   2  -3  236.78   13.70
   2   2  -3  218.48   14.40
   2   2  -3  217.38   14.60
  -3  -2   3 1347.57   68.69
  -3  -2   3 1328.77   65.99
  -3  -2   3 1309.57   65.89
  -3  -2   3 1236.58   63.89
  -3  -2   3 1239.68   65.69
  -3  -2   3 1344.07   66.99
  -3  -2   3 1274.47   66.09
   3   2  -3 1300.47   64.09
   3   2  -3 1192.38   65.79
   3   2  -3 1299.77   66.09
   3   2  -3 1325.27   65.69
   3   2  -3 1299.77   67.99
  -4  -2   3   81.99   15.10
  -4  -2   3   46.00    7.70
  -4  -2   3   37.80   11.50
  -4  -2   3   31.80    8.40
  -4  -2   3   29.00   11.00
  -4  -2   3   46.10   10.10
  -4  -2   3   51.89   10.30
   4   2  -3   43.40    9.90
   4   2  -3   53.89   11.70
   4   2  -3   52.39    9.40
  -5  -2   3  529.35   35.40
  -5  -2   3  500.65   33.40
  -5  -2   3  503.55   30.30
  -5  -2   3  519.15   33.60
   5   2  -3  481.75   35.60
   5   2  -3  505.75   32.50
  -6  -2   3   -9.00   17.90
  -6  -2   3    4.20   12.50
  -6  -2   3   19.60   15.10
  -6  -2   3   -6.80   10.70
   6   2  -3    8.30   13.50
   6   2  -3   18.20   17.00
  -7  -2   3  160.48   27.80
  -7  -2   3  254.77   31.60
  -7  -2   3  198.48   25.80
   7   2  -3  255.57   37.50
  -8  -2   3  -51.79   29.30
  -8  -2   3   34.20   29.40
  -8   1  -3   51.79   33.30
  -8   1  -3   83.39   30.00
  -8   1  -3  102.49   37.60
  -8   1  -3   88.69   29.60
  -8   1  -3   89.39   33.20
  -8   1  -3   90.59   29.80
  -7   1  -3  -21.50   21.10
  -7   1  -3   45.30   17.60
  -7   1  -3   -4.60   19.00
  -7   1  -3   38.80   20.20
  -7   1  -3   30.50   17.90
  -7   1  -3  -23.00   22.30
  -6   1  -3  256.57   25.20
  -6   1  -3  244.48   25.10
  -6   1  -3  312.77   27.50
  -6   1  -3  249.68   24.30
  -5   1  -3    5.70   11.90
  -5   1  -3   15.00    8.90
  -5   1  -3   -6.30   14.30
  -5   1  -3   -2.30    8.50
  -5   1  -3  -14.90   11.50
  -5   1  -3   -0.90   11.00
  -5   1  -3    1.00   14.20
  -5   1  -3   14.70   13.00
  -4   1  -3 1170.68   62.89
  -4   1  -3 1122.19   59.89
  -4   1  -3 1105.19   60.29
  -4   1  -3 1199.98   60.79
  -4   1  -3 1162.28   61.99
  -4   1  -3 1121.89   59.89
  -3   1  -3   17.50    5.70
  -3   1  -3   10.80    5.50
  -3   1  -3   17.50    6.00
  -3   1  -3   16.60    6.70
  -3   1  -3   13.40    6.20
  -3   1  -3   20.20    7.00
   2  -1   3 3040.10  154.78
   2  -1   3 3063.99  155.28
   2  -1   3 3102.09  156.68
  -2   1  -3 3222.18  155.48
  -2   1  -3 3596.64  154.98
  -2   1  -3 3460.55  156.48
  -2   1  -3 3287.87  155.18
  -2   1  -3 3078.69  155.58
  -2   1  -3 3324.37  154.88
   1  -1   3 2075.99   99.29
   1  -1   3 2213.38   97.99
   1  -1   3 2079.29   98.79
   1  -1   3 2045.20   98.69
   1  -1   3 2056.79   98.59
  -1   1  -3 2069.29   97.89
  -1   1  -3 2111.39   99.39
  -1   1  -3 1958.60   98.69
  -1   1  -3 1912.21   98.39
  -1   1  -3 2052.59   98.69
  -1   1  -3 2050.79   97.59
   0  -1   3 5266.87  277.97
   0  -1   3 6074.69  278.37
   0   1  -3 5868.41  278.07
   0   1  -3 6353.66  278.37
  -1  -1   3 2888.71  143.99
  -1  -1   3 2939.31  142.69
  -1  -1   3 3026.50  142.69
  -1  -1   3 2889.51  141.79
  -1  -1   3 3262.67  142.89
  -1  -1   3 2878.91  143.59
   1   1  -3 3021.10  142.69
   1   1  -3 3250.37  143.89
   1   1  -3 3007.60  142.69
   1   1  -3 2885.61  143.09
   1   1  -3 3004.30  142.69
   1   1  -3 2884.11  141.79
  -2  -1   3 2473.75  119.09
  -2  -1   3 2493.75  119.09
  -2  -1   3 2190.88  119.89
  -2  -1   3 2560.64  120.29
  -2  -1   3 2430.36  117.19
  -2  -1   3 2610.44  119.09
   2   1  -3 2649.73  118.79
   2   1  -3 2426.96  120.19
   2   1  -3 2435.66  119.09
   2   1  -3 2426.06  118.99
   2   1  -3 2331.17  117.09
  -3  -1   3   19.90    8.50
  -3  -1   3   19.30    5.80
  -3  -1   3   23.30    8.20
  -3  -1   3   26.50    6.90
  -3  -1   3   26.30    5.40
  -3  -1   3   33.40    6.50
   3   1  -3   30.30    6.80
   3   1  -3   30.60    7.30
   3   1  -3   23.50    6.40
   3   1  -3   24.80    7.20
  -4  -1   3  741.43   39.70
  -4  -1   3  709.83   39.30
  -4  -1   3  660.23   36.50
  -4  -1   3  661.03   39.90
  -4  -1   3  675.23   38.40
  -4  -1   3  710.73   40.30
  -4  -1   3  682.03   42.40
   4   1  -3  674.13   41.30
   4   1  -3  676.93   39.00
  -5  -1   3   12.70   12.50
  -5  -1   3    2.60   10.40
  -5  -1   3   11.30    8.20
  -5  -1   3    7.30    8.80
  -5  -1   3    7.60    8.70
   5   1  -3    9.70    9.00
   5   1  -3    5.60   10.30
  -6  -1   3  342.57   30.20
  -6  -1   3  349.57   25.50
  -6  -1   3  337.57   27.50
  -6  -1   3  369.66   29.40
  -6  -1   3  395.76   41.50
   6   1  -3  349.57   32.50
   6   1  -3  349.37   29.00
  -7  -1   3   42.70   20.10
  -7  -1   3   21.40   13.70
  -7  -1   3   34.80   19.50
  -8  -1   3   39.50   28.00
  -8  -1   3  110.49   34.10
  -8  -1   3   46.50   29.50
  -8   0  -3   -8.10   26.00
  -8   0  -3   31.90   29.90
  -8   0  -3  -15.30   27.50
  -8   0  -3    6.40   31.60
  -7   0  -3  118.39   22.60
  -7   0  -3  107.89   22.00
  -7   0  -3  143.19   23.80
  -7   0  -3  114.69   24.50
  -6   0  -3    9.20   13.40
  -6   0  -3   -2.50   11.60
  -6   0  -3   -7.20   16.60
  -6   0  -3   23.80   12.80
  -6   0  -3  -13.90   12.10
  -5   0  -3  666.63   40.20
  -5   0  -3  685.03   42.00
  -5   0  -3  675.83   42.50
  -5   0  -3  646.84   40.60
  -5   0  -3  747.33   42.80
  -5   0  -3  645.54   39.30
  -5   0  -3  670.73   43.20
   4   0   3    0.60    7.10
   4   0   3    0.30    6.10
  -4   0  -3   -3.20    9.60
  -4   0  -3    3.30    7.90
  -4   0  -3   -7.60    7.20
  -4   0  -3    0.80    5.40
  -4   0  -3   13.70    8.60
  -4   0  -3   20.10   10.20
  -4   0  -3    2.20    6.50
  -4   0  -3   10.60   10.10
   3   0   3 1269.17   60.89
   3   0   3 1141.29   60.99
  -3   0  -3 1184.48   60.29
  -3   0  -3 1164.08   60.19
  -3   0  -3 1191.58   60.39
  -3   0  -3 1193.68   60.39
  -3   0  -3 1181.28   60.29
  -3   0  -3 1211.88   60.49
   2   0   3    2.30    3.10
   2   0   3   -1.50    3.10
  -2   0  -3    0.00    3.00
  -2   0  -3    0.70    2.70
  -2   0  -3   -1.20    2.80
  -2   0  -3    6.00    3.50
  -2   0  -3   -0.60    3.50
   1   0   3 3247.38  160.38
   1   0   3 3440.96  160.28
   1   0   3 3326.27  159.98
   1   0   3 3478.95  160.28
  -1   0  -3 3098.09  159.68
  -1   0  -3 3555.04  160.28
  -1   0  -3 3290.17  159.88
  -1   0  -3 3490.85  160.28
  -1   0  -3 3453.15  160.48
  -1   0   3 2049.70  100.89
  -1   0   3 1846.52   98.79
  -1   0   3 2133.19  101.19
  -1   0   3 2083.99   99.79
  -1   0   3 2277.27   98.89
  -1   0   3 2126.09  100.29
   1   0  -3 2083.19  100.89
   1   0  -3 2070.49  100.19
   1   0  -3 2200.28   99.89
  -2   0   3   -1.60    2.60
  -2   0   3    1.10    1.60
  -2   0   3    1.30    3.80
  -2   0   3    0.40    2.60
  -2   0   3    0.20    3.40
  -2   0   3    2.40    1.80
  -2   0   3    2.70    4.50
   2   0  -3    2.30    2.70
   2   0  -3    3.20    3.60
   2   0  -3    0.10    4.00
  -3   0   3 3010.40  151.78
  -3   0   3 3145.29  153.08
  -3   0   3 3057.79  151.68
  -3   0   3 3203.08  155.98
  -3   0   3 3315.67  154.88
  -3   0   3 3286.77  154.48
  -3   0   3 3205.18  153.98
   3   0  -3 3241.58  154.88
   3   0  -3 3148.98  155.78
  -4   0   3    6.90    6.10
  -4   0   3   -3.80   10.80
  -4   0   3    1.20    8.90
  -4   0   3    8.10    7.10
  -4   0   3   -6.70    8.90
  -4   0   3   -5.30    5.10
  -4   0   3   28.50   11.70
   4   0  -3   31.60    9.60
   4   0  -3    7.10    6.70
  -5   0   3  178.88   18.20
  -5   0   3  166.38   17.30
  -5   0   3  199.48   15.90
  -5   0   3  173.28   19.50
  -5   0   3  208.58   23.00
  -5   0   3  192.38   17.20
   5   0  -3  141.59   19.20
   5   0  -3  186.48   21.00
  -6   0   3  -21.90   13.10
  -6   0   3   -2.10   12.70
  -6   0   3   14.20   10.20
  -6   0   3    1.10   11.60
   6   0  -3   15.30   13.50
  -7   0   3  130.39   24.60
  -7   0   3  149.49   28.90
  -7   0   3  136.19   18.50
  -7   0   3  123.19   25.10
  -8   0   3   38.80   28.60
  -8   0   3  -51.79   29.40
  -8   0   3   23.70   27.60
  -8  -1  -3   98.19   30.80
  -8  -1  -3   71.19   25.80
  -8  -1  -3  107.19   32.00
  -7  -1  -3    4.90   17.40
  -7  -1  -3   12.00   19.60
  -7  -1  -3   19.10   20.10
  -7  -1  -3    3.50   17.30
  -6  -1  -3  243.58   25.50
  -6  -1  -3  237.68   24.50
  -6  -1  -3  271.77   24.90
  -6  -1  -3  246.48   26.90
   5   1   3    3.90    9.60
   5   1   3   -3.80    9.60
  -5  -1  -3   -4.00    9.20
  -5  -1  -3   -2.20   12.10
  -5  -1  -3    6.50   10.90
  -5  -1  -3   10.30    9.00
  -5  -1  -3    7.10   14.40
   4   1   3 1095.19   60.49
   4   1   3 1245.28   60.59
  -4  -1  -3 1090.99   61.39
  -4  -1  -3 1149.19   60.59
  -4  -1  -3 1106.09   58.99
  -4  -1  -3 1166.38   59.79
  -4  -1  -3 1169.08   60.79
  -4  -1  -3 1115.99   60.09
  -4  -1  -3 1146.29   60.19
   3   1   3   20.40    5.20
   3   1   3   19.00    6.50
   3   1   3   15.80    5.30
  -3  -1  -3   13.70    7.10
  -3  -1  -3   14.80    5.00
  -3  -1  -3   19.50    6.10
  -3  -1  -3   23.70    6.90
  -3  -1  -3    8.90    6.00
  -3  -1  -3   10.90    4.90
  -3  -1  -3   25.00    7.40
   2   1   3 3273.07  157.88
   2   1   3 3146.49  157.98
   2   1   3 3338.37  157.88
   2   1   3 3354.56  157.88
  -2  -1  -3 3067.99  157.48
  -2  -1  -3 3555.34  158.08
  -2  -1  -3 3190.08  157.88
  -2  -1  -3 3220.88  156.38
  -2  -1  -3 3386.36  157.98
  -2  -1  -3 3379.06  158.18
   1   1   3 1953.10   98.29
   1   1   3 1933.61   97.79
   1   1   3 1994.90   98.39
  -1  -1  -3 1982.10   98.49
  -1  -1  -3 2261.57   98.59
  -1  -1  -3 2169.48   99.19
  -1  -1  -3 2059.49   98.29
   0   1   3 5948.10  278.97
   0   1   3 5390.26  278.57
   0   1   3 5927.41  278.57
   0   1   3 5875.51  278.77
   0   1   3 6072.49  278.67
   0  -1  -3 5940.21  278.57
   0  -1  -3 5924.91  278.57
   0  -1  -3 5924.41  278.77
   0  -1  -3 5869.41  278.77
   0  -1  -3 6141.49  278.97
  -1   1   3 3011.30  145.49
  -1   1   3 3073.39  146.09
  -1   1   3 3200.48  145.09
  -1   1   3 3524.55  147.79
  -1   1   3 3074.79  146.79
   1  -1  -3 2603.34  145.39
   1  -1  -3 3022.50  146.69
   1  -1  -3 2929.11  147.29
   1  -1  -3 3104.89  146.09
   1  -1  -3 3208.68  145.09
  -2   1   3 2444.76  122.69
  -2   1   3 2608.14  122.09
  -2   1   3 2806.22  124.29
  -2   1   3 2644.64  124.29
  -2   1   3 2396.26  120.79
  -2   1   3 2421.06  121.09
   2  -1  -3 2459.85  120.89
   2  -1  -3 2613.84  123.79
   2  -1  -3 2469.95  121.89
  -3   1   3   20.50    8.40
  -3   1   3   29.10    7.20
  -3   1   3   21.80    7.40
  -3   1   3   19.00    5.30
  -3   1   3   34.20    7.70
  -3   1   3   22.50    4.60
  -3   1   3   31.90    5.10
   3  -1  -3   24.20    6.30
  -4   1   3  674.43   36.40
  -4   1   3  647.64   35.90
  -4   1   3  667.43   41.70
  -4   1   3  663.33   37.40
  -4   1   3  663.23   35.50
  -4   1   3  702.23   38.80
  -4   1   3  678.73   35.60
  -4   1   3  647.44   40.10
  -4   1   3  624.94   37.40
  -4   1   3  674.23   39.10
   4  -1  -3  672.33   39.60
  -5   1   3    3.40    8.80
  -5   1   3   21.90    9.70
  -5   1   3    4.70    8.40
  -5   1   3   32.40   14.40
  -5   1   3    1.10   10.60
  -5   1   3    8.30    9.00
  -5   1   3   18.10   13.90
  -5   1   3    9.20    6.90
   5  -1  -3   11.10   10.00
  -6   1   3  364.86   32.20
  -6   1   3  373.76   26.10
  -6   1   3  334.97   27.70
  -6   1   3  361.36   30.10
  -6   1   3  357.86   27.50
  -7   1   3   40.80   19.70
  -7   1   3   45.40   22.70
  -7   1   3    3.80   16.90
  -7   1   3   45.60   14.90
  -8   1   3   92.19   28.10
  -8   1   3   44.30   30.00
  -8   1   3   35.70   30.50
  -8  -2  -3   44.20   29.80
  -8  -2  -3   28.90   31.30
  -8  -2  -3   -6.10   25.70
  -7  -2  -3   89.99   22.10
  -7  -2  -3  136.09   25.90
  -7  -2  -3  126.19   24.80
  -7  -2  -3  137.09   20.70
   6   2   3    8.10   14.40
   6   2   3   25.40   14.20
  -6  -2  -3    2.00   17.00
  -6  -2  -3   10.10   13.10
  -6  -2  -3   19.10   11.40
  -6  -2  -3   -2.90   12.10
   5   2   3  303.87   24.90
   5   2   3  321.17   25.00
  -5  -2  -3  279.97   23.70
  -5  -2  -3  321.27   29.70
  -5  -2  -3  303.27   24.00
  -5  -2  -3  290.97   22.30
   4   2   3  133.39   14.80
   4   2   3  129.89   13.80
  -4  -2  -3  135.89   15.90
  -4  -2  -3  121.09   12.00
  -4  -2  -3  106.99   13.50
  -4  -2  -3  133.99   16.30
  -4  -2  -3  160.38   17.90
  -4  -2  -3  143.19   19.60
  -4  -2  -3  139.59   14.60
   3   2   3  951.90   51.79
   3   2   3 1049.79   52.69
   3   2   3  975.30   52.09
   3   2   3 1009.80   51.99
  -3  -2  -3 1019.60   52.79
  -3  -2  -3 1027.10   52.59
  -3  -2  -3  958.90   49.10
  -3  -2  -3  931.41   51.49
  -3  -2  -3  989.00   52.29
  -3  -2  -3 1059.29   54.79
   2   2   3   82.79    9.70
   2   2   3   96.79    9.30
   2   2   3  101.59    9.10
   2   2   3   98.69    8.90
  -2  -2  -3   92.89    8.80
  -2  -2  -3   50.99   12.70
  -2  -2  -3   82.59    8.60
  -2  -2  -3   82.49    5.70
  -2  -2  -3   94.69    9.50
  -2  -2  -3  105.29    9.00
   1   2   3 4562.84  220.08
   1   2   3 4710.33  219.48
   1   2   3 4589.94  219.78
  -1  -2  -3 4879.31  223.98
  -1  -2  -3 4731.73  219.38
  -1  -2  -3 4247.88  219.58
   0   2   3 6182.18  268.17
   0   2   3 5690.83  269.37
   0   2   3 5894.51  270.27
   0   2   3 5442.46  268.67
   0   2   3 5700.13  268.67
   0  -2  -3 5727.33  268.87
   0  -2  -3 5032.30  267.67
   0  -2  -3 5708.43  269.07
   0  -2  -3 5699.03  268.67
   0  -2  -3 5651.93  269.27
   0  -2  -3 5673.83  268.07
  -1   2   3  762.22   39.00
  -1   2   3  754.32   38.80
  -1   2   3  779.42   38.10
  -1   2   3  774.62   36.70
  -1   2   3  744.93   37.00
   1  -2  -3  737.83   37.10
   1  -2  -3  647.94   38.40
   1  -2  -3  729.63   36.60
   1  -2  -3  789.02   38.10
  -2   2   3  219.58   13.30
  -2   2   3  206.28   15.80
  -2   2   3  221.08   11.90
  -2   2   3  230.58   15.10
  -2   2   3  197.18   12.90
  -2   2   3  230.58   11.90
  -2   2   3  238.48   16.50
   2  -2  -3  232.78   13.30
   2  -2  -3  213.18   13.10
  -3   2   3 1335.37   63.09
  -3   2   3 1254.57   65.39
  -3   2   3 1286.07   63.89
  -3   2   3 1265.77   67.59
  -3   2   3 1323.97   63.39
  -3   2   3 1266.37   62.79
  -3   2   3 1228.18   67.39
   3  -2  -3 1277.07   67.29
   3  -2  -3 1271.97   63.69
  -4   2   3   54.79   15.20
  -4   2   3   37.50    8.90
  -4   2   3   29.20    9.60
  -4   2   3   38.50   13.20
  -4   2   3   44.20    7.50
  -4   2   3   44.00    8.30
  -4   2   3   56.69   11.80
  -4   2   3   47.30    8.80
  -4   2   3   38.30    8.00
   4  -2  -3   49.30   12.50
  -5   2   3  517.45   33.60
  -5   2   3  537.95   30.50
  -5   2   3  511.35   32.80
  -5   2   3  531.65   32.20
  -5   2   3  529.75   34.60
  -5   2   3  469.35   31.90
  -5   2   3  481.25   30.40
  -6   2   3   -1.90   13.30
  -6   2   3   -0.20   16.70
  -6   2   3    9.90   14.40
  -6   2   3    2.50   11.80
  -6   2   3   20.60   10.20
  -6   2   3    7.20   10.60
  -7   2   3  227.98   25.00
  -7   2   3  187.18   26.90
  -7   2   3  228.88   28.50
  -7   2   3  199.08   31.80
  -8   2   3  -17.30   31.70
  -8   2   3   83.69   35.80
  -8   2   3    1.30   32.10
  -8  -3  -3   94.29   30.90
  -8  -3  -3   66.79   34.50
  -8  -3  -3   44.30   34.10
   7   3   3   27.20   24.90
  -7  -3  -3    9.70   23.20
  -7  -3  -3   -6.00   20.40
  -7  -3  -3   15.90   19.20
   6   3   3  252.47   28.10
   6   3   3  234.98   28.40
  -6  -3  -3  251.27   39.80
  -6  -3  -3  273.57   21.90
  -6  -3  -3  301.97   26.10
  -6  -3  -3  303.07   31.10
   5   3   3  148.49   20.20
   5   3   3  163.08   19.70
  -5  -3  -3  158.78   44.20
  -5  -3  -3  150.18   17.70
  -5  -3  -3  149.09   17.90
  -5  -3  -3  161.18   20.10
   4   3   3  909.81   50.89
   4   3   3  962.80   50.49
   4   3   3  922.81   49.90
  -4  -3  -3  896.91   49.99
  -4  -3  -3  788.52   47.90
  -4  -3  -3  898.11   50.79
  -4  -3  -3  902.91   51.49
  -4  -3  -3  937.11   49.60
   3   3   3  262.57   19.00
   3   3   3  243.48   18.80
   3   3   3  237.38   19.40
  -3  -3  -3  278.37   20.80
  -3  -3  -3  241.28   19.20
  -3  -3  -3  298.07   18.40
  -3  -3  -3  242.08   18.10
   2   3   3  379.16   23.50
   2   3   3  340.77   21.60
   2   3   3  354.56   22.30
   2   3   3  385.86   22.60
  -2  -3  -3  384.76   22.10
  -2  -3  -3  387.36   25.00
  -2  -3  -3  339.87   21.90
  -2  -3  -3  392.46   22.20
   1   3   3 1082.19   51.39
   1   3   3 1084.19   52.89
   1   3   3 1039.20   54.39
   1   3   3 1092.39   51.49
  -1  -3  -3 1054.99   52.69
  -1  -3  -3 1023.50   53.69
  -1  -3  -3 1046.80   53.19
   0   3   3 2326.87  117.69
   0   3   3 2474.15  117.69
   0   3   3 2777.42  119.19
   0   3   3 2201.98  124.99
   0   3   3 2632.94  119.39
   0   3   3 2436.16  122.39
   0  -3  -3 2555.74  120.29
   0  -3  -3 2263.47  117.69
   0  -3  -3 2270.77  119.59
   0  -3  -3 2636.24  119.59
   0  -3  -3 2538.65  117.79
  -1   3   3    1.80    1.50
  -1   3   3   -1.00    3.80
  -1   3   3    4.90    3.20
  -1   3   3   -2.50    3.20
  -1   3   3   -0.20    5.10
  -1   3   3    3.90    2.00
   1  -3  -3    5.20    2.50
   1  -3  -3    0.80    4.10
   1  -3  -3    2.90    1.40
   1  -3  -3    2.20    4.20
  -2   3   3 3408.06  159.58
  -2   3   3 3339.87  159.78
  -2   3   3 3209.78  157.48
  -2   3   3 3252.47  154.28
  -2   3   3 3031.40  156.28
  -2   3   3 3250.37  155.48
   2  -3  -3 3151.88  155.38
   2  -3  -3 3254.67  157.58
   2  -3  -3 3334.97  159.58
   2  -3  -3 3379.16  156.68
  -3   3   3  101.59   10.60
  -3   3   3   81.39   10.30
  -3   3   3  116.89   16.80
  -3   3   3  109.89   15.40
  -3   3   3   87.69    7.70
  -3   3   3  110.69   13.80
  -3   3   3   82.79    9.80
  -3   3   3   80.39    7.60
   3  -3  -3  110.19    9.80
   3  -3  -3   93.29   13.10
  -4   3   3  854.01   53.59
  -4   3   3  906.51   54.09
  -4   3   3  922.21   50.29
  -4   3   3  851.51   52.69
  -4   3   3  934.61   47.90
  -4   3   3  821.22   48.50
  -4   3   3  944.31   48.30
  -4   3   3  927.01   46.60
  -4   3   3  975.70   48.60
   4  -3  -3  904.21   47.50
  -5   3   3   19.20   13.90
  -5   3   3   13.10   11.60
  -5   3   3   16.30   13.10
  -5   3   3   19.90   12.60
  -5   3   3   24.20    8.00
  -5   3   3   21.60    9.60
  -5   3   3   -8.30   10.30
  -6   3   3  203.58   26.30
  -6   3   3  148.09   17.50
  -6   3   3  154.38   19.70
  -6   3   3  164.48   22.20
  -6   3   3  151.28   19.00
  -6   3   3  160.88   20.00
  -7   3   3   25.00   17.10
  -7   3   3    1.50   20.20
  -7   3   3   29.70   29.10
  -7   3   3   32.00   25.30
  -7   3   3  -20.80   14.90
  -8   3   3   22.80   36.10
  -8   3   3   28.30   29.80
  -8   3   3  -36.50   37.90
   7   4   3  131.09   31.30
   7   4   3   72.99   27.50
  -7  -4  -3  141.69   29.00
  -7  -4  -3  115.59   26.20
  -7  -4  -3  131.29   27.90
   6   4   3   -3.90   16.50
   6   4   3   20.40   17.50
  -6  -4  -3  -18.70   14.90
  -6  -4  -3    2.40   17.10
  -6  -4  -3    8.60   17.80
   5   4   3  195.38   22.30
   5   4   3  240.58   24.40
  -5  -4  -3  235.98   22.50
  -5  -4  -3  225.98   23.60
   4   4   3   63.89   14.20
   4   4   3   50.89   11.00
   4   4   3   55.19   13.30
  -4  -4  -3   55.29   11.80
  -4  -4  -3  -23.50   29.00
  -4  -4  -3   56.59   10.80
   3   4   3 1550.84   77.49
   3   4   3 1534.35   76.39
   3   4   3 1439.26   76.49
  -3  -4  -3 1483.75   79.69
  -3  -4  -3 1414.56   75.59
  -3  -4  -3 1445.36   76.19
  -3  -4  -3 1489.95   75.79
   2   4   3  369.56   22.30
   2   4   3  404.06   18.90
   2   4   3  379.86   29.00
   2   4   3  423.76   24.50
   2   4   3  342.87   18.70
   2   4   3  338.57   22.80
  -2  -4  -3  324.67   35.70
  -2  -4  -3  382.36   23.40
  -2  -4  -3  363.76   22.70
  -2  -4  -3  386.76   23.00
   1   4   3 3022.60  148.69
   1   4   3 3201.98  147.79
   1   4   3 3076.89  145.59
   1   4   3 2967.00  145.59
   1   4   3 2823.52  145.99
   1   4   3 3028.00  146.69
  -1  -4  -3 3214.48  146.39
  -1  -4  -3 3046.20  153.48
  -1  -4  -3 3125.49  150.38
  -1  -4  -3 3160.98  148.09
  -1  -4  -3 2811.72  146.59
   0   4   3   87.19   17.00
   0   4   3   77.49    7.40
   0   4   3   83.19    8.80
   0   4   3  106.09   18.30
   0   4   3   98.09   10.30
   0   4   3   94.99    7.00
   0  -4  -3   72.89    7.70
   0  -4  -3  116.89   12.20
   0  -4  -3   83.49    8.00
   0  -4  -3   82.69    9.30
   0  -4  -3  128.49   12.90
  -1   4   3 2714.93  123.79
  -1   4   3 2499.85  122.59
  -1   4   3 2545.85  119.59
  -1   4   3 2349.06  119.39
  -1   4   3 2277.57  121.79
  -1   4   3 2596.34  124.59
   1  -4  -3 2554.24  124.39
   1  -4  -3 2467.95  122.09
   1  -4  -3 2510.55  119.49
   1  -4  -3 2562.24  122.49
   1  -4  -3 2548.15  119.59
  -2   4   3  128.09   11.50
  -2   4   3  109.69   12.90
  -2   4   3  128.59    7.50
  -2   4   3  114.09    8.50
  -2   4   3  121.69   15.70
  -2   4   3  139.59   11.80
   2  -4  -3  134.49   13.00
   2  -4  -3  102.09   10.80
   2  -4  -3  131.99    7.50
   2  -4  -3  123.69    8.50
  -3   4   3  583.54   31.80
  -3   4   3  583.04   37.60
  -3   4   3  624.44   34.50
  -3   4   3  572.24   37.90
  -3   4   3  623.24   35.10
  -3   4   3  623.34   30.70
   3  -4  -3  627.24   33.90
  -4   4   3   63.99   12.00
  -4   4   3   63.19    9.70
  -4   4   3   71.99   13.10
  -4   4   3   52.79   13.40
  -4   4   3   58.39   10.10
  -4   4   3   42.30    7.80
   4  -4  -3   65.89   10.10
  -5   4   3  386.46   25.70
  -5   4   3  442.16   31.50
  -5   4   3  387.16   33.30
  -5   4   3  347.57   24.00
  -5   4   3  363.26   28.50
  -5   4   3  400.76   31.70
  -5   4   3  436.96   27.70
  -6   4   3   46.50   19.20
  -6   4   3   43.90   15.60
  -6   4   3   28.90   11.40
  -6   4   3   34.20   23.30
  -7   4   3  104.89   30.80
  -7   4   3   78.59   35.10
  -7   4   3  136.69   39.00
  -7   4   3   65.09   18.50
   7   5   3   45.10   30.30
   7   5   3  -18.70   26.50
  -7  -5  -3    6.00   23.60
  -7  -5  -3  -21.90   24.60
  -7  -5  -3  -46.90   23.60
   6   5   3  213.38   30.20
   6   5   3  168.98   29.20
  -6  -5  -3  159.58   26.70
  -6  -5  -3  209.68   26.50
   5   5   3   26.40   15.00
   5   5   3   22.00   15.10
  -5  -5  -3   22.50   13.40
  -5  -5  -3   18.70   13.80
   4   5   3  635.04   42.10
   4   5   3  664.73   41.30
  -4  -5  -3  681.03   41.10
  -4  -5  -3  674.53   40.70
   3   5   3   14.90   10.20
   3   5   3   15.20   11.40
   3   5   3   30.50    9.80
  -3  -5  -3   33.90    8.90
  -3  -5  -3   39.30   23.10
  -3  -5  -3   26.40    9.50
  -3  -5  -3  -13.60   26.40
  -3  -5  -3   50.99   11.50
   2   5   3 1312.57   65.69
   2   5   3 1299.77   65.29
   2   5   3 1259.67   60.99
   2   5   3 1070.69   75.89
   2   5   3 1229.28   63.69
   2   5   3 1345.77   66.29
  -2  -5  -3 1303.97   64.49
  -2  -5  -3 1179.48   80.59
  -2  -5  -3 1178.68   65.19
  -2  -5  -3 1261.07   64.99
   1   5   3  222.58   15.10
   1   5   3  229.48   18.20
   1   5   3  242.88   15.30
   1   5   3  225.68   15.40
   1   5   3  213.38   17.40
   1   5   3  209.18   16.00
  -1  -5  -3  241.98   15.50
  -1  -5  -3  230.08   20.60
  -1  -5  -3  238.78   27.90
  -1  -5  -3  218.88   15.90
  -1  -5  -3  266.37   17.50
   0   5   3 1131.19   52.99
   0   5   3  881.01   60.29
   0   5   3 1116.09   49.90
   0   5   3  898.91   52.39
   0   5   3 1012.10   50.69
   0   5   3  949.80   52.19
   0  -5  -3  981.00   49.60
   0  -5  -3  967.60   54.89
   0  -5  -3 1044.70   50.69
   0  -5  -3  999.00   52.99
   0  -5  -3 1023.80   52.69
  -1   5   3  121.69    7.80
  -1   5   3  119.69    9.10
  -1   5   3  133.09   15.00
  -1   5   3  135.29   13.70
  -1   5   3  109.39   13.80
  -1   5   3  132.99   14.10
   1  -5  -3  115.09   15.30
   1  -5  -3   98.09   10.80
   1  -5  -3  126.29    8.20
   1  -5  -3  126.69    9.20
   1  -5  -3  134.39   13.60
  -2   5   3  855.31   43.60
  -2   5   3  781.62   45.40
  -2   5   3  790.62   38.70
  -2   5   3  800.12   43.00
  -2   5   3  807.02   46.00
  -2   5   3  762.62   38.70
   2  -5  -3  805.12   42.70
   2  -5  -3  773.02   44.30
   2  -5  -3  724.43   38.50
  -3   5   3   45.10   11.90
  -3   5   3   44.50    9.50
  -3   5   3   51.49   11.10
  -3   5   3   21.70    5.70
  -3   5   3   43.00    5.20
  -3   5   3   33.90   14.80
   3  -5  -3   51.29   12.10
   3  -5  -3   38.20    8.50
  -4   5   3  188.88   14.10
  -4   5   3  219.08   14.10
  -4   5   3  200.18   15.60
  -4   5   3  187.98   16.60
  -4   5   3  197.58   19.80
  -4   5   3  183.98   22.80
  -4   5   3  191.78   21.00
   4  -5  -3  201.38   18.10
  -5   5   3    2.00    7.80
  -5   5   3  -26.30   11.60
  -5   5   3   22.50   16.80
  -5   5   3   14.40   10.20
  -5   5   3   10.50   15.40
  -5   5   3    3.10    9.40
  -5   5   3   26.40   13.40
   5  -5  -3   12.80   10.20
  -6   5   3  148.69   30.80
  -6   5   3  102.89   13.50
  -6   5   3  130.29   25.10
  -6   5   3  100.79   17.70
  -7   5   3   37.80   29.90
  -7   5   3   11.40   20.10
  -7   5   3   18.50   33.40
   7   6   3  148.89   35.70
   7   6   3  100.49   36.50
  -7  -6  -3   89.09   31.60
  -7  -6  -3   91.69   31.00
  -7  -6  -3   65.29   31.90
   6   6   3   12.80   23.40
   6   6   3   -3.20   23.60
  -6  -6  -3   39.30   21.70
  -6  -6  -3    6.60   20.90
  -6  -6  -3   28.00   23.30
   5   6   3  187.88   26.30
   5   6   3  156.78   25.40
  -5  -6  -3  152.68   23.20
  -5  -6  -3  213.58   26.10
   4   6   3    9.40   12.20
   4   6   3   17.20   13.90
  -4  -6  -3   29.30   12.50
  -4  -6  -3   17.60   12.00
   3   6   3  224.88   20.90
   3   6   3  214.28   23.00
  -3  -6  -3  235.58   22.70
  -3  -6  -3  232.68   20.50
  -3  -6  -3  242.38   20.60
   2   6   3   12.40   11.40
   2   6   3    5.40    8.80
   2   6   3   -1.80   14.10
   2   6   3  -11.80   24.00
   2   6   3   -0.80    9.70
  -2  -6  -3    9.40    7.10
  -2  -6  -3   27.80   19.30
  -2  -6  -3    6.70    7.80
  -2  -6  -3   11.50   10.10
  -2  -6  -3  -21.10   24.10
   1   6   3 1453.95   73.19
   1   6   3 1322.77   72.99
   1   6   3 1462.65   71.79
   1   6   3 1368.86   70.89
   1   6   3 1448.66   69.89
  -1  -6  -3 1447.66   72.79
  -1  -6  -3 1433.16   69.99
  -1  -6  -3 1401.86   76.29
  -1  -6  -3 1212.68   70.49
  -1  -6  -3 1446.86   75.39
   0   6   3  121.39   23.30
   0   6   3  101.49    9.60
   0   6   3   89.59   13.30
   0   6   3  106.69   12.50
   0   6   3  106.79   13.90
   0   6   3  109.19   11.30
   0  -6  -3  127.99   13.20
   0  -6  -3  160.28   18.50
   0  -6  -3   89.49   10.40
   0  -6  -3  113.79    9.40
   0  -6  -3  115.99   15.10
  -1   6   3  700.43   43.70
  -1   6   3  765.32   43.60
  -1   6   3  857.11   37.80
  -1   6   3  697.73   47.80
  -1   6   3  809.62   39.50
  -1   6   3  808.42   45.40
   1  -6  -3  800.42   43.20
   1  -6  -3  763.72   43.40
   1  -6  -3  724.73   46.10
   1  -6  -3  725.43   37.70
  -2   6   3   66.39   12.50
  -2   6   3   55.49   11.70
  -2   6   3   49.70    6.50
  -2   6   3   75.29   15.00
  -2   6   3   65.19   14.30
   2  -6  -3   55.69   12.50
   2  -6  -3   71.09   17.30
   2  -6  -3   59.49   10.90
   2  -6  -3   50.89    6.20
  -3   6   3  888.51   43.70
  -3   6   3  895.71   53.89
  -3   6   3  933.21   50.29
  -3   6   3  864.11   43.70
  -3   6   3  856.01   43.60
  -3   6   3  922.51   50.29
   3  -6  -3  934.11   49.80
   3  -6  -3  842.02   50.59
  -4   6   3    3.10   15.30
  -4   6   3    3.50    6.70
  -4   6   3    7.40   10.70
  -4   6   3   18.00   14.80
  -4   6   3    3.50    5.60
  -4   6   3   12.50    5.30
  -4   6   3    8.80    8.00
   4  -6  -3    5.30   10.70
  -5   6   3  330.27   30.80
  -5   6   3  289.47   21.10
  -5   6   3  229.98   20.70
  -5   6   3  341.47   36.20
   5  -6  -3  266.07   25.30
  -6   6   3   17.10   28.60
  -6   6   3   32.50   14.90
  -6   6   3   22.10   22.40
  -7   6   3  117.09   33.70
  -7   6   3    6.80   38.40
  -7   6   3   57.59   36.40
   6   7   3  169.08   35.70
   6   7   3  109.49   28.60
  -6  -7  -3   84.39   26.60
  -6  -7  -3   78.09   24.60
  -6  -7  -3   79.69   27.20
   5   7   3    6.20   19.10
  -5  -7  -3   13.40   19.30
  -5  -7  -3  -14.80   17.50
   4   7   3  368.86   33.30
  -4  -7  -3  363.56   32.40
  -4  -7  -3  316.27   29.90
   3   7   3   40.20   13.60
   3   7   3   38.90   16.80
  -3  -7  -3   42.50   12.00
  -3  -7  -3   26.50   11.50
   2   7   3  135.69   17.30
   2   7   3  159.48   19.20
   2   7   3  135.89   13.30
   2   7   3  102.29   37.30
  -2  -7  -3  151.48   16.50
  -2  -7  -3  127.59   15.50
  -2  -7  -3  144.69   17.60
  -2  -7  -3  149.59   24.30
   1   7   3   -6.10    9.20
   1   7   3   17.10    8.80
   1   7   3   46.40   27.40
   1   7   3    9.50   10.10
   1   7   3    4.80    8.40
  -1  -7  -3   19.60    7.70
  -1  -7  -3    1.20    7.50
  -1  -7  -3   39.70   17.80
  -1  -7  -3   18.20   17.10
  -1  -7  -3    1.20    8.90
   0   7   3  299.27   23.20
   0   7   3  227.38   18.90
   0   7   3  274.87   28.90
   0   7   3  251.37   23.70
   0   7   3  236.28   19.70
   0  -7  -3  215.48   22.50
   0  -7  -3  245.18   15.40
   0  -7  -3  229.78   17.30
   0  -7  -3  210.68   24.90
   0  -7  -3  207.18   20.00
  -1   7   3   61.89   14.30
  -1   7   3   48.70    8.30
  -1   7   3   23.40   21.50
  -1   7   3   21.00   21.20
  -1   7   3   44.40   10.70
  -1   7   3   62.49   13.80
   1  -7  -3   59.99    8.30
   1  -7  -3   47.20    5.10
   1  -7  -3   42.50   10.30
   1  -7  -3   40.60   12.70
  -2   7   3  924.01   43.50
  -2   7   3  853.71   51.09
  -2   7   3  828.32   52.29
  -2   7   3  853.01   53.09
   2  -7  -3  841.72   49.30
   2  -7  -3  808.62   43.00
   2  -7  -3  842.32   48.50
  -3   7   3   41.90   12.50
  -3   7   3   44.90    6.60
  -3   7   3   42.90   17.50
  -3   7   3   38.60   14.30
   3  -7  -3   74.69   13.90
   3  -7  -3   38.80    5.60
  -4   7   3  140.49   20.60
   4  -7  -3  160.98   20.20
  -5   7   3    0.20   21.90
  -5   7   3    7.20   24.50
  -5   7   3   16.10   17.60
   5  -7  -3   11.60   15.90
  -6   7   3  158.18   33.80
  -6   7   3  132.59   32.00
  -6   7   3  184.88   42.00
   6  -7  -3  162.18   27.10
   6   8   3  -41.60   32.40
   6   8   3  -18.30   29.60
  -6  -8  -3  -33.60   29.30
  -6  -8  -3  -55.79   22.90
  -6  -8  -3   46.30   26.60
   5   8   3  114.09   28.50
   5   8   3  114.39   30.50
  -5  -8  -3  130.29   26.70
  -5  -8  -3   80.89   26.60
  -5  -8  -3   84.79   24.40
   4   8   3   57.89   35.50
   4   8   3   42.20   21.00
  -4  -8  -3   40.10   18.20
  -4  -8  -3   28.50   18.00
   3   8   3  212.78   26.10
   3   8   3  224.68   32.70
  -3  -8  -3  251.27   24.90
  -3  -8  -3  233.68   27.00
   2   8   3   98.99   39.50
   2   8   3  128.19   18.40
   2   8   3  118.19   15.80
  -2  -8  -3  151.28   20.20
  -2  -8  -3  128.59   16.50
  -2  -8  -3  163.48   17.80
   1   8   3 1145.79   65.99
   1   8   3 1241.78   67.19
   1   8   3 1188.38   69.79
   1   8   3 1260.97   67.99
  -1  -8  -3 1268.47   63.99
  -1  -8  -3 1276.37   65.39
  -1  -8  -3 1252.17   68.19
   0   8   3   48.70   12.90
   0   8   3   46.90   18.40
   0   8   3   65.29   15.10
   0   8   3   65.69   13.50
   0  -8  -3   74.89   13.00
   0  -8  -3   54.89   10.70
   0  -8  -3   73.99    9.00
  -1   8   3  236.48   23.70
  -1   8   3  211.18   18.30
  -1   8   3  226.58   29.00
  -1   8   3  265.87   41.70
   1  -8  -3  251.07   17.40
   1  -8  -3  234.18   22.10
  -2   8   3   19.00   19.00
  -2   8   3    6.70   12.10
  -2   8   3   21.20   11.70
  -2   8   3   22.60   20.50
   2  -8  -3    2.10    6.50
   2  -8  -3   10.70   11.50
  -3   8   3  231.18   28.20
  -3   8   3  243.58   14.60
  -3   8   3  241.08   28.70
   3  -8  -3  231.88   24.00
   3  -8  -3  212.48   14.40
  -4   8   3    8.70   16.70
  -4   8   3   43.00   23.30
  -4   8   3   18.30   23.70
   4  -8  -3   15.50   17.00
  -5   8   3  101.49   29.70
  -5   8   3  111.19   24.30
  -5   8   3   77.59   30.90
   5  -8  -3   59.29   21.90
  -6   8   3  -22.50   34.20
  -6   8   3    3.20   30.90
  -6   8   3   56.39   30.70
   6  -8  -3  -39.50   26.10
   5   9   3   23.40   27.30
  -5  -9  -3   -9.70   22.30
  -5  -9  -3   -4.00   29.00
  -5  -9  -3   20.70   28.40
   4   9   3  296.37   39.70
   4   9   3  242.88   34.30
  -4  -9  -3  280.17   37.10
  -4  -9  -3  255.27   29.40
  -4  -9  -3  293.27   36.50
   3   9   3   13.60   27.50
   3   9   3   70.09   20.60
  -3  -9  -3   42.50   19.20
  -3  -9  -3   37.90   18.00
   2   9   3  155.28   52.79
   2   9   3  163.58   23.30
  -2  -9  -3  146.89   22.80
  -2  -9  -3  160.58   21.30
  -2  -9  -3  141.99   19.80
   1   9   3    2.60   14.50
   1   9   3   -1.70   38.50
   1   9   3   48.00   25.60
   1   9   3   36.40   14.50
  -1  -9  -3   24.30   15.10
  -1  -9  -3   10.30   14.60
  -1  -9  -3   19.20   10.40
   0   9   3  261.97   29.50
   0   9   3  234.18   28.40
   0   9   3  261.97   25.60
   0   9   3  199.08   23.70
   0  -9  -3  290.87   26.90
   0  -9  -3  263.27   21.90
   0  -9  -3  277.07   17.70
   0  -9  -3  214.18   21.00
  -1   9   3  -17.90   11.20
  -1   9   3   -6.30   24.50
  -1   9   3    7.10   33.60
  -1   9   3  -19.10   12.00
   1  -9  -3   19.10   14.70
   1  -9  -3    0.50    8.50
  -2   9   3  331.17   49.50
  -2   9   3  243.78   20.40
  -2   9   3  279.07   30.20
  -2   9   3  229.68   49.10
   2  -9  -3  283.17   27.80
   2  -9  -3  251.37   18.50
  -3   9   3    7.20   28.10
  -3   9   3    4.00   21.70
  -3   9   3   32.80   28.40
   3  -9  -3  -12.80   17.70
  -4   9   3   84.19   39.60
  -4   9   3  122.59   34.20
  -4   9   3  116.09   29.60
   4  -9  -3   76.59   26.30
  -5   9   3  -13.20   31.00
  -5   9   3   -6.20   31.90
  -5   9   3  -12.50   28.40
   5  -9  -3  -12.40   24.70
   5  10   3   65.19   36.40
   5  10   3   93.79   39.40
  -5 -10  -3  124.49   35.80
  -5 -10  -3   53.29   26.90
  -5 -10  -3  119.19   34.70
   4  10   3   44.30   28.00
   4  10   3    0.20   32.50
  -4 -10  -3    3.70   21.20
  -4 -10  -3  -12.40   26.20
  -4 -10  -3   16.20   24.80
   3  10   3   65.99   26.30
   3  10   3    9.40   36.10
  -3 -10  -3   90.49   18.50
  -3 -10  -3   49.30   23.00
  -3 -10  -3  104.99   24.00
   2  10   3   38.70   64.29
   2  10   3   22.60   37.50
   2  10   3   41.90   22.80
  -2 -10  -3   63.39   13.40
  -2 -10  -3   20.80   20.60
   1  10   3  153.68   23.10
   1  10   3   61.69   36.50
   1  10   3   85.69   62.79
  -1 -10  -3  101.69   18.40
  -1 -10  -3  122.59   14.30
  -1 -10  -3  159.78   25.90
   0  10   3   59.29   53.29
   0  10   3    1.80   17.10
   0  10   3   -7.20   15.80
   0 -10  -3   11.30   20.60
   0 -10  -3    8.30   12.60
  -1  10   3  -25.20   48.00
  -1  10   3  142.89   24.00
  -1  10   3  122.59   30.70
   1 -10  -3  121.89   15.70
   1 -10  -3  141.99   26.10
  -2  10   3    0.20   21.60
  -2  10   3  -41.70   44.40
  -2  10   3  -25.30   42.00
   2 -10  -3   10.00   12.30
   2 -10  -3  -13.50   18.80
  -3  10   3   82.59   50.99
  -3  10   3  108.99   49.30
  -3  10   3   83.99   29.70
   3 -10  -3   96.19   26.20
  -4  10   3   43.60   33.20
  -4  10   3  -11.80   47.40
  -4  10   3   32.20   41.10
   4 -10  -3   22.70   28.00
  -5  10   3   56.89   46.10
  -5  10   3  149.88   40.70
  -5  10   3  -29.00   49.80
   5 -10  -3   87.39   31.90
   4  11   3    9.80   38.40
   4  11   3   -4.60   38.50
  -4 -11  -3   20.00   27.50
  -4 -11  -3   46.10   36.20
  -4 -11  -3   -3.80   26.50
   3  11   3   17.30   39.80
   3  11   3   31.50   29.60
  -3 -11  -3   49.90   28.90
  -3 -11  -3   20.10   25.50
  -3 -11  -3  -14.90   19.80
   2  11   3   80.59   28.50
   2  11   3  125.79   75.79
  -2 -11  -3  101.59   30.50
  -2 -11  -3  124.39   25.60
   1  11   3   14.90   22.50
   1  11   3   26.60   75.29
   1  11   3   -4.10   44.50
  -1 -11  -3   10.70   23.00
  -1 -11  -3   40.20   19.00
   0  11   3   26.90   68.89
   0  11   3   77.19   25.20
   0  11   3  117.29   33.60
   0 -11  -3  112.49   28.20
   0 -11  -3  104.19   17.90
  -1  11   3  -12.90   59.29
  -1  11   3   19.50   27.40
  -1  11   3   38.80   24.10
   1 -11  -3  -15.60   23.20
  -2  11   3   85.19   31.80
  -2  11   3   57.69   65.89
  -2  11   3  118.59   48.80
   2 -11  -3  126.29   28.80
  -3  11   3   24.00   65.99
  -3  11   3  -19.50   67.69
  -3  11   3    1.70   29.40
   3 -11  -3   -6.90   27.60
  -4  11   3  103.39   79.69
  -4  11   3  111.79   43.70
  -4  11   3  152.88   84.09
   4 -11  -3  115.49   35.30
   2  12   3  -18.20   75.49
   2  12   3   28.70   31.50
  -2 -12  -3   40.40   32.20
  -2 -12  -3   -7.00   26.20
   1  12   3  140.59   34.80
   1  12   3   32.20   90.19
  -1 -12  -3   80.49   26.30
  -1 -12  -3   74.89   30.10
   0  12   3   66.79   28.80
   0  12   3   80.89   87.29
   0  12   3   56.29   56.49
   0 -12  -3   60.39   31.10
  -1  12   3   65.29   77.79
  -1  12   3   69.39   32.50
  -1  12   3   -1.90   33.00
   1 -12  -3   20.60   28.80
  -2  12   3   -3.60   40.90
  -2  12   3 -104.09   84.39
  -2  12   3   52.69   33.60
   2 -12  -3  -35.50   30.80
   2 -12   4   96.19   37.50
  -2  12  -4   60.59   53.19
  -2  12  -4   15.60   92.79
   1 -12   4   19.70   28.80
   1 -12   4   34.20   28.50
  -1  12  -4  -18.70   32.00
  -1  12  -4  -40.00   67.09
  -1  12  -4  -27.90   83.59
   0 -12   4   71.59   25.20
   0 -12   4   36.10   28.40
   0  12  -4   56.59   86.59
   0  12  -4   40.00   71.59
   0  12  -4  108.09   26.90
  -1 -12   4  -22.10   23.70
  -1 -12   4   58.89   28.00
   1  12  -4  -22.30   67.39
   1  12  -4   30.40   28.80
   1  12  -4   87.39   85.49
  -2 -12   4   32.00   26.40
  -2 -12   4   60.59   36.80
   2  12  -4   62.09   33.20
   2  12  -4  125.89   62.69
   3 -11   4   63.59   29.10
  -3  11  -4  -44.00   30.20
  -3  11  -4  -67.59   69.39
   2 -11   4    2.60   17.80
   2 -11   4    9.10   26.30
  -2  11  -4  -94.49   67.19
  -2  11  -4   11.00   17.70
  -2  11  -4   41.40   35.20
   1 -11   4   37.80   23.30
   1 -11   4   27.70   18.00
  -1  11  -4  113.99   69.99
  -1  11  -4   52.19   49.10
  -1  11  -4   35.50   19.00
   0 -11   4    2.20   22.80
   0 -11   4   -6.30   17.00
   0  11  -4  -19.50   18.30
   0  11  -4   77.49   55.29
   0  11  -4  -21.30   69.39
  -1 -11   4   67.79   26.70
  -1 -11   4  120.09   24.00
   1  11  -4   42.50   64.19
   1  11  -4  123.39   24.50
   1  11  -4   48.10   68.29
  -2 -11   4  -38.50   21.10
  -2 -11   4   12.50   26.10
   2  11  -4  -52.39   47.90
   2  11  -4   48.60   25.40
   2  11  -4   22.70   54.29
  -3 -11   4   35.30   29.10
  -3 -11   4   56.19   28.20
   3  11  -4   48.30   27.80
   3  11  -4   88.79   37.60
  -4 -11   4   41.80   32.60
  -4 -11   4  -14.60   31.10
   4  11  -4   21.70   43.20
   4  11  -4   14.30   33.90
  -5  10  -4    8.90   46.90
   4 -10   4   31.10   29.20
  -4  10  -4  105.99   34.10
  -4  10  -4   -8.20   64.89
   3 -10   4   -5.40   14.00
   3 -10   4   36.40   23.30
  -3  10  -4   53.19   59.69
  -3  10  -4   51.89   27.80
  -3  10  -4   31.70   28.40
   2 -10   4  155.18   26.60
   2 -10   4  167.98   20.50
  -2  10  -4  148.69   31.40
  -2  10  -4  216.08   27.00
   1 -10   4    9.60   13.60
   1 -10   4   13.40   18.10
  -1  10  -4   29.60   28.20
  -1  10  -4  -13.60   54.29
  -1  10  -4   34.70   14.20
   0 -10   4  187.68   24.30
   0 -10   4  223.98   28.20
   0  10  -4  210.78   23.40
   0  10  -4  122.29   42.70
  -1 -10   4    4.40    8.50
  -1 -10   4  -20.90   14.70
  -1 -10   4    3.60   19.30
   1  10  -4   98.29   59.79
   1  10  -4   16.30   15.00
   1  10  -4   57.99   41.40
  -2 -10   4  128.69   16.80
  -2 -10   4  147.59   25.80
  -2 -10   4  129.89   27.10
   2  10  -4  181.68   56.79
   2  10  -4   87.09   45.10
  -3 -10   4   41.10   23.30
  -3 -10   4    5.80   24.40
  -3 -10   4  -10.20   15.00
   3  10  -4  -10.10   17.20
   3  10  -4   46.60   23.50
   3  10  -4   32.10   32.60
  -4 -10   4  117.89   27.20
  -4 -10   4  113.09   30.40
  -4 -10   4  114.89   25.00
   4  10  -4   80.59   38.10
   4  10  -4  180.28   33.50
  -5 -10   4  -10.30   31.50
  -5 -10   4   37.70   27.00
  -5 -10   4   12.40   32.10
   5  10  -4   -3.00   34.90
   5  10  -4  -54.09   42.20
   5  -9   4  127.39   30.50
  -5   9  -4  123.09   50.69
  -5   9  -4   87.79   31.40
   4  -9   4   19.50   14.80
   4  -9   4   16.20   22.00
  -4   9  -4   61.39   46.30
  -4   9  -4   41.80   27.90
  -4   9  -4   62.69   34.20
   3  -9   4  173.88   27.40
   3  -9   4  145.29   17.60
  -3   9  -4   53.59   48.90
  -3   9  -4   90.09   27.90
  -3   9  -4  188.28   37.50
   2  -9   4   52.79   17.10
   2  -9   4   20.80   16.80
   2  -9   4   13.80   11.90
  -2   9  -4   -6.80   18.40
  -2   9  -4   65.69   41.50
  -2   9  -4   -2.90   17.50
   1  -9   4  225.98   21.80
   1  -9   4  253.87   27.40
   1  -9   4  196.48   31.60
  -1   9  -4  245.88   23.00
  -1   9  -4  225.28   30.30
   0  -9   4    0.60   13.10
   0  -9   4    4.80    9.90
   0  -9   4   -5.00   17.00
   0   9  -4   53.49   38.60
   0   9  -4    4.50   26.00
   0   9  -4   22.60   12.40
  -1  -9   4  189.08   17.50
  -1  -9   4  170.18   22.10
  -1  -9   4  128.09   14.40
  -1  -9   4  175.38   21.80
   1   9  -4  175.58   20.80
   1   9  -4   13.60   50.39
  -2  -9   4   22.40   14.00
  -2  -9   4   10.40   10.40
  -2  -9   4   16.20   14.60
   2   9  -4   10.80   14.90
   2   9  -4    2.70   37.40
   2   9  -4   39.40   34.40
  -3  -9   4  213.98   27.30
  -3  -9   4  235.88   30.00
  -3  -9   4  239.08   25.00
   3   9  -4  216.78   26.30
   3   9  -4  264.47   32.00
   3   9  -4  286.77   39.60
  -4  -9   4   12.80   22.40
  -4  -9   4  -16.60   22.70
  -4  -9   4    5.70   18.20
   4   9  -4  -38.60   22.00
   4   9  -4  -27.20   28.90
  -5  -9   4   57.79   28.40
  -5  -9   4    9.10   24.00
  -5  -9   4   60.89   25.40
   5   9  -4   79.49   30.60
   5   9  -4   93.19   35.00
   6  -8   4   84.09   30.20
  -6   8  -4   40.90   37.90
  -6   8  -4   58.19   35.40
   5  -8   4  -18.40   22.80
  -5   8  -4   23.80   30.80
  -5   8  -4  -15.60   20.50
  -5   8  -4    5.20   25.70
   4  -8   4  273.67   31.40
   4  -8   4  249.48   23.30
  -4   8  -4  302.87   42.10
  -4   8  -4  253.77   37.20
  -4   8  -4  291.97   31.90
   3  -8   4   -8.30    9.30
   3  -8   4   24.10   14.30
   3  -8   4   -0.80   13.80
  -3   8  -4   -5.70   26.60
  -3   8  -4   12.30   23.30
  -3   8  -4  -21.40   13.00
   2  -8   4  536.95   32.00
   2  -8   4  518.45   35.60
   2  -8   4  534.85   33.70
  -2   8  -4  436.46   44.70
  -2   8  -4  472.15   33.00
  -2   8  -4  531.65   39.20
   1  -8   4  -18.00   11.30
   1  -8   4   -0.80   10.60
   1  -8   4   -4.50    8.00
  -1   8  -4   16.10   10.20
  -1   8  -4  -11.10   11.90
  -1   8  -4   12.50   12.80
  -1   8  -4    9.60   26.40
   0  -8   4  589.24   31.70
   0  -8   4  666.03   39.50
   0  -8   4  681.13   40.50
   0  -8   4  655.13   38.50
   0  -8   4  595.14   31.90
   0   8  -4  636.44   51.59
   0   8  -4  612.04   40.80
   0   8  -4  727.33   38.80
  -1  -8   4  113.49   12.00
  -1  -8   4   79.49    9.80
  -1  -8   4  113.99   23.50
  -1  -8   4   98.69   13.70
  -1  -8   4  132.19   17.30
   1   8  -4   16.70   26.90
   1   8  -4   83.69   14.10
   1   8  -4   53.59   31.00
  -2  -8   4  199.18   21.50
  -2  -8   4  208.88   20.00
  -2  -8   4  207.48   21.60
  -2  -8   4  217.38   17.80
   2   8  -4  101.09   30.90
   2   8  -4  182.08   36.40
   2   8  -4  208.08   22.40
  -3  -8   4   48.10   14.80
  -3  -8   4   46.90   15.30
  -3  -8   4   65.09   16.70
  -3  -8   4   39.80   12.20
   3   8  -4   64.89   22.10
   3   8  -4   45.80   15.40
   3   8  -4   29.00   13.40
  -4  -8   4  112.79   21.60
  -4  -8   4  129.39   19.60
  -4  -8   4   92.49   22.00
   4   8  -4  116.99   23.90
   4   8  -4  124.09   28.00
   4   8  -4   99.79   15.20
  -5  -8   4   26.90   20.70
  -5  -8   4   90.19   23.40
  -5  -8   4   -7.40   19.90
   5   8  -4   60.89   29.40
   5   8  -4   31.40   25.70
  -6  -8   4  111.69   28.10
  -6  -8   4   66.59   29.40
  -6  -8   4  140.79   31.90
   6   8  -4  135.69   33.40
   6   8  -4   25.60   34.90
   6  -7   4   12.90   26.20
  -6   7  -4  -47.40   20.10
  -6   7  -4    2.10   31.20
  -6   7  -4   23.90   28.10
   5  -7   4  113.39   24.30
  -5   7  -4  140.49   20.10
  -5   7  -4  124.19   29.80
  -5   7  -4   69.19   28.10
   4  -7   4    9.90   14.30
   4  -7   4   26.50   10.80
  -4   7  -4   14.40   18.20
  -4   7  -4  -11.00   16.40
  -4   7  -4   22.90   12.50
  -4   7  -4   -0.30   13.70
   3  -7   4  370.46   24.00
   3  -7   4  323.37   27.30
  -3   7  -4  326.07   30.00
  -3   7  -4  342.37   29.30
  -3   7  -4  348.27   27.10
  -3   7  -4  385.86   33.70
   2  -7   4    8.00    7.30
   2  -7   4   -2.80   10.20
  -2   7  -4    1.90   10.20
  -2   7  -4    4.40   11.20
  -2   7  -4  -13.90   19.50
  -2   7  -4   14.10   19.40
   1  -7   4  348.67   24.20
   1  -7   4  302.47   22.50
   1  -7   4  333.37   25.00
  -1   7  -4  321.27   26.90
  -1   7  -4  386.36   27.00
  -1   7  -4  333.37   24.20
   0  -7   4   56.99    7.20
   0  -7   4   80.69   15.00
   0  -7   4   66.59    6.80
   0  -7   4   66.69   11.40
   0  -7   4   69.79   11.80
   0  -7   4   71.89   19.80
   0   7  -4  107.59   21.10
   0   7  -4   83.49   14.20
   0   7  -4   -6.80   22.30
   0   7  -4   90.59   11.20
   0   7  -4   79.79   16.70
  -1  -7   4  453.65   24.90
  -1  -7   4  382.66   23.80
  -1  -7   4  407.06   28.80
  -1  -7   4  361.76   29.90
  -1  -7   4  402.26   27.90
  -1  -7   4  488.75   41.20
   1   7  -4  427.26   27.70
   1   7  -4  432.16   31.30
   1   7  -4  448.96   30.40
  -2  -7   4   -1.90    9.30
  -2  -7   4    8.70   12.50
  -2  -7   4   -2.90   36.40
  -2  -7   4    8.80   10.20
  -2  -7   4  -12.90    6.30
  -2  -7   4    9.10    9.40
   2   7  -4   23.10   21.90
   2   7  -4    4.20   23.70
   2   7  -4   -0.80    9.70
  -3  -7   4  543.75   34.30
  -3  -7   4  576.94   36.30
  -3  -7   4  541.05   38.20
  -3  -7   4  596.44   41.30
  -3  -7   4  524.55   36.20
   3   7  -4  523.15   40.10
   3   7  -4  588.44   36.90
   3   7  -4  545.95   34.50
  -4  -7   4   17.50   16.30
  -4  -7   4   14.20   12.50
  -4  -7   4   -1.20   16.00
  -4  -7   4    8.50   11.50
   4   7  -4   12.00   17.90
   4   7  -4    0.80    9.50
   4   7  -4   18.30   15.00
  -5  -7   4  190.78   26.90
  -5  -7   4  171.88   24.90
  -5  -7   4  158.18   24.70
   5   7  -4  198.68   29.70
   5   7  -4  223.68   34.60
   5   7  -4  163.48   20.30
  -6  -7   4  -35.80   22.10
  -6  -7   4   -9.50   21.80
  -6  -7   4  -11.60   22.50
   6   7  -4    5.00   27.00
   6   7  -4   21.70   30.80
  -7   6  -4  -16.90   31.50
  -7   6  -4  -22.00   38.60
  -7   6  -4    5.10   34.60
  -6   6  -4   88.79   29.50
  -6   6  -4  233.58   29.70
  -6   6  -4  154.58   34.60
   5  -6   4   -4.90   14.00
  -5   6  -4   38.80   18.80
  -5   6  -4  -15.10   16.90
  -5   6  -4   23.80   15.90
  -5   6  -4    1.40   13.20
  -5   6  -4  -32.80   19.60
  -5   6  -4   13.90    9.60
   4  -6   4  180.28   19.70
   4  -6   4  185.48   17.60
  -4   6  -4  175.88   11.70
  -4   6  -4  213.58   22.00
  -4   6  -4  166.88   11.30
  -4   6  -4  232.68   22.30
  -4   6  -4  152.48   23.40
  -4   6  -4  174.38   19.30
  -4   6  -4  175.08   24.90
   3  -6   4    8.60    9.20
   3  -6   4   20.50    7.50
  -3   6  -4   -1.30   10.70
  -3   6  -4    6.00    7.60
  -3   6  -4   10.80   11.20
  -3   6  -4   24.30   13.00
   2  -6   4   99.69   14.10
   2  -6   4  125.09   13.30
   2  -6   4  115.29   12.50
   2  -6   4  147.29   20.30
  -2   6  -4  138.89   16.70
  -2   6  -4  152.38   19.00
  -2   6  -4  152.58   24.20
  -2   6  -4  184.88   20.20
  -2   6  -4  124.29   15.90
   1  -6   4   97.89   11.50
   1  -6   4  100.49   17.20
   1  -6   4   85.99   10.10
   1  -6   4   59.29   10.70
  -1   6  -4   62.79   11.90
  -1   6  -4   80.49   12.20
  -1   6  -4   62.29   11.90
  -1   6  -4   80.59   14.90
   0  -6   4 1713.03   85.29
   0  -6   4 1704.03   86.69
   0  -6   4 1633.24   81.49
   0  -6   4 1705.13   85.39
   0  -6   4 1635.34   81.49
   0  -6   4 1729.33   89.59
   0   6  -4 1764.52   84.59
   0   6  -4 1702.33   90.79
   0   6  -4 1810.42   87.09
   0   6  -4 1580.04   85.29
  -1  -6   4   51.09    7.80
  -1  -6   4   66.19    8.20
  -1  -6   4   54.19   26.30
  -1  -6   4   62.99   10.30
  -1  -6   4   57.09   21.60
  -1  -6   4   58.39   12.70
  -1  -6   4   88.39   10.60
   1   6  -4   13.30   16.30
   1   6  -4   46.80   10.50
   1   6  -4   47.30    9.30
   1   6  -4   63.39   12.10
  -2  -6   4  759.72   43.80
  -2  -6   4  843.62   43.30
  -2  -6   4  756.42   43.40
  -2  -6   4  775.72   41.80
  -2  -6   4  731.03   53.79
  -2  -6   4  837.72   44.40
   2   6  -4  700.03   43.40
   2   6  -4  765.02   43.50
   2   6  -4  765.32   53.79
   2   6  -4  753.92   44.60
  -3  -6   4   71.79   13.20
  -3  -6   4   33.00    9.20
  -3  -6   4   55.09   11.70
  -3  -6   4   52.19   13.10
  -3  -6   4   68.69   12.60
   3   6  -4   66.99   15.10
   3   6  -4   38.30   10.60
   3   6  -4   52.39   11.60
   3   6  -4   65.39   14.30
  -4  -6   4  598.04   35.70
  -4  -6   4  520.35   35.00
  -4  -6   4  558.24   36.50
  -4  -6   4  599.54   37.60
   4   6  -4  560.24   40.10
   4   6  -4  499.55   36.50
   4   6  -4  504.15   32.60
  -5  -6   4   28.70   15.70
  -5  -6   4   24.50   17.80
  -5  -6   4   27.40   13.70
   5   6  -4   33.20   18.00
   5   6  -4   27.90   11.10
   5   6  -4   22.60   17.20
  -6  -6   4  141.49   26.30
  -6  -6   4  112.99   25.50
  -6  -6   4   99.29   21.50
   6   6  -4   93.79   25.60
   6   6  -4  159.18   35.30
  -7  -6   4  -41.70   27.70
  -7  -6   4   -1.50   26.20
   7   6  -4   24.90   33.80
  -7   5  -4   84.79   35.40
  -7   5  -4   40.30   33.30
  -7   5  -4   63.89   27.60
  -6   5  -4    7.40   22.50
  -6   5  -4  -17.60   22.70
  -6   5  -4   12.20   12.60
  -6   5  -4   -2.90   16.20
   5  -5   4  165.98   22.40
  -5   5  -4  246.28   22.10
  -5   5  -4  264.87   19.40
  -5   5  -4  238.68   24.10
  -5   5  -4  260.07   23.40
  -5   5  -4  181.38   28.00
  -5   5  -4  254.27   25.80
  -5   5  -4  218.98   28.70
   4  -5   4    4.50    8.50
   4  -5   4    9.70    7.60
  -4   5  -4   -7.80    6.10
  -4   5  -4    6.70   11.80
  -4   5  -4   18.10    8.80
  -4   5  -4    3.00   11.00
  -4   5  -4   -3.90   11.10
  -4   5  -4    7.80   11.70
  -4   5  -4   -3.70    6.60
   3  -5   4 2141.59  103.79
   3  -5   4 2071.19  106.29
  -3   5  -4 2154.68  103.99
  -3   5  -4 2162.78  109.29
  -3   5  -4 2181.78  100.19
  -3   5  -4 2146.09  108.89
  -3   5  -4 1823.52  105.59
  -3   5  -4 1926.11  109.09
  -3   5  -4 2265.67  103.79
   2  -5   4    8.70    6.60
   2  -5   4    7.30    5.40
   2  -5   4   18.00    5.50
   2  -5   4    6.50   10.30
  -2   5  -4    1.60    7.80
  -2   5  -4    4.40    8.50
  -2   5  -4    8.10    5.90
  -2   5  -4   17.80    8.60
  -2   5  -4   14.50    6.70
   1  -5   4 1252.67   63.19
   1  -5   4 1230.68   60.89
   1  -5   4 1333.57   66.49
   1  -5   4 1212.08   61.79
  -1   5  -4 1171.48   63.49
  -1   5  -4 1213.88   64.99
  -1   5  -4 1197.38   61.79
  -1   5  -4 1130.29   69.49
   0  -5   4   65.49    8.60
   0  -5   4   37.10    4.60
   0  -5   4   49.50    8.30
   0  -5   4   43.10    5.20
   0  -5   4   43.60    9.30
   0  -5   4   53.69   14.30
   0   5  -4   -2.00   13.20
   0   5  -4   30.70    9.90
   0   5  -4   29.10   10.40
   0   5  -4   48.70    6.90
   0   5  -4   37.40    7.90
  -1  -5   4 1046.40   50.99
  -1  -5   4 1034.20   53.89
  -1  -5   4 1027.70   60.69
  -1  -5   4 1058.79   52.99
  -1  -5   4  974.40   52.09
  -1  -5   4 1001.10   53.29
   1   5  -4  947.11   51.79
   1   5  -4  990.40   53.49
   1   5  -4 1013.00   53.69
  -2  -5   4   54.09   10.60
  -2  -5   4    4.40   24.60
  -2  -5   4   68.59   14.50
  -2  -5   4   58.89    9.20
  -2  -5   4   46.50   10.30
  -2  -5   4   37.10    7.10
  -2  -5   4   42.60    8.70
   2   5  -4   47.10   13.10
   2   5  -4   41.70    8.40
   2   5  -4   54.49   10.70
   2   5  -4   43.60   14.30
   2   5  -4   52.59   10.90
  -3  -5   4  368.86   28.80
  -3  -5   4  359.36   24.80
  -3  -5   4  354.86   23.10
  -3  -5   4  341.77   23.20
  -3  -5   4  334.37   24.80
  -3  -5   4  301.67   25.70
   3   5  -4  328.77   22.80
   3   5  -4  358.76   26.10
   3   5  -4  315.87   26.30
   3   5  -4  362.66   27.60
   3   5  -4  342.37   24.00
  -4  -5   4   23.20    9.60
  -4  -5   4   -0.30   22.70
  -4  -5   4   11.50    8.60
  -4  -5   4    4.00    8.90
   4   5  -4  -20.00   10.00
   4   5  -4    4.00   10.30
   4   5  -4    4.50   11.60
   4   5  -4    6.50    7.60
  -5  -5   4  154.48   20.60
  -5  -5   4  153.48   21.00
  -5  -5   4   61.29   40.80
  -5  -5   4  182.28   22.40
   5   5  -4  168.68   17.90
   5   5  -4  212.78   27.00
   5   5  -4  161.48   22.10
   5   5  -4  168.38   24.60
  -6  -5   4   -1.70   17.10
  -6  -5   4   28.80   15.10
  -6  -5   4   -7.60   19.10
   6   5  -4    4.20   13.90
   6   5  -4   -3.60   25.20
   6   5  -4    1.40   20.80
  -7  -5   4  145.29   23.50
  -7  -5   4   93.79   27.50
  -7  -5   4  111.59   27.10
   7   5  -4  121.49   39.30
  -7   4  -4   66.29   25.70
  -7   4  -4   21.90   27.10
  -7   4  -4   25.10   22.20
  -7   4  -4  -34.40   22.70
  -7   4  -4   23.40   19.20
  -7   4  -4   44.90   30.30
  -6   4  -4  258.87   34.70
  -6   4  -4  321.17   35.00
  -6   4  -4  280.27   27.90
  -6   4  -4  229.68   25.50
  -6   4  -4  329.27   29.10
  -5   4  -4   16.90   13.70
  -5   4  -4   10.00   12.10
  -5   4  -4    0.50    9.30
  -5   4  -4    5.90   13.60
  -5   4  -4   40.00   15.10
  -5   4  -4   16.80   10.60
  -5   4  -4   22.80   14.40
   4  -4   4  209.48   18.10
   4  -4   4  183.88   16.10
  -4   4  -4  201.88   16.30
  -4   4  -4  212.58   17.20
  -4   4  -4  211.48   21.90
  -4   4  -4  188.78   19.80
  -4   4  -4  170.88   15.00
  -4   4  -4  199.48   20.70
  -4   4  -4  283.47   35.30
  -4   4  -4  188.18   20.50
  -4   4  -4  212.58   24.00
  -4   4  -4  228.48   21.00
   3  -4   4    9.60    5.10
   3  -4   4   -1.60    6.90
  -3   4  -4    2.70    5.30
  -3   4  -4   -4.40    7.80
  -3   4  -4    1.40    7.20
  -3   4  -4    5.40    6.70
  -3   4  -4    5.40    9.20
  -3   4  -4    0.90    4.10
  -3   4  -4    8.60    7.90
  -3   4  -4   -0.40    4.30
   2  -4   4 1685.43   83.99
   2  -4   4 1588.84   81.39
   2  -4   4 1752.82   86.09
   2  -4   4 1619.64   82.19
  -2   4  -4 1659.83   85.29
  -2   4  -4 1685.13   82.39
  -2   4  -4 1655.23   79.49
  -2   4  -4 1757.92   86.39
  -2   4  -4 1629.14   84.29
  -2   4  -4 1671.83   81.49
   1  -4   4   35.90    6.10
   1  -4   4   37.10    5.20
   1  -4   4   57.29   10.30
   1  -4   4   29.60    6.30
  -1   4  -4   32.30   11.90
  -1   4  -4   33.70    6.90
  -1   4  -4   26.60    8.60
  -1   4  -4   32.20    8.30
  -1   4  -4   32.30    6.20
   0  -4   4 2657.33  122.39
   0  -4   4 2386.86  117.69
   0  -4   4 2432.56  119.19
   0  -4   4 2364.66  115.39
   0  -4   4 2401.86  119.09
   0  -4   4 2517.65  118.49
   0   4  -4 2200.78  117.69
   0   4  -4 2430.06  116.79
   0   4  -4 2365.66  121.19
   0   4  -4 2481.25  117.69
  -1  -4   4   10.90   15.00
  -1  -4   4   13.10    5.50
  -1  -4   4   24.10    5.70
  -1  -4   4   20.20    4.90
  -1  -4   4   12.60    7.90
   1   4  -4   -4.70   12.60
   1   4  -4   10.70   13.00
   1   4  -4   20.40    5.10
   1   4  -4   12.70    6.30
   1   4  -4   10.30    6.10
  -2  -4   4 1025.70   54.39
  -2  -4   4 1019.60   53.39
  -2  -4   4 1045.90   54.49
  -2  -4   4 1032.80   53.59
  -2  -4   4 1078.89   53.69
   2   4  -4 1041.30   53.69
   2   4  -4 1068.39   54.29
   2   4  -4 1027.30   54.99
   2   4  -4 1019.50   55.59
   2   4  -4 1066.09   57.19
  -3  -4   4   23.70   10.00
  -3  -4   4  -11.10   25.90
  -3  -4   4   33.30    7.10
  -3  -4   4   39.50    8.70
  -3  -4   4   -4.10   15.40
  -3  -4   4   32.00    9.80
  -3  -4   4   23.00    6.40
   3   4  -4   47.30   10.00
   3   4  -4   37.70    9.30
   3   4  -4   21.60    8.80
   3   4  -4   37.40    7.90
   3   4  -4   19.10    8.70
  -4  -4   4  731.63   42.50
  -4  -4   4  718.93   40.70
  -4  -4   4  755.92   43.10
   4   4  -4  723.13   45.50
   4   4  -4  713.73   41.80
   4   4  -4  739.03   43.30
   4   4  -4  720.93   40.80
  -5  -4   4   38.60   35.20
  -5  -4   4   35.00   13.90
  -5  -4   4   37.30   12.60
  -5  -4   4   32.60   11.50
   5   4  -4    9.50    9.60
   5   4  -4    5.80   12.20
   5   4  -4   33.50   14.70
   5   4  -4   15.90   13.30
  -6  -4   4  128.99   23.60
  -6  -4   4  137.49   23.00
  -6  -4   4  185.48   20.70
   6   4  -4  133.89   18.90
   6   4  -4  132.39   28.20
  -7  -4   4   -2.60   21.60
  -7  -4   4  -25.80   21.10
  -7  -4   4   -6.40   17.30
   7   4  -4  -24.40   27.90
  -8   3  -4   12.50   30.60
  -8   3  -4   52.59   35.50
  -8   3  -4  -36.80   29.10
  -8   3  -4   41.00   37.60
  -8   3  -4   21.40   40.10
  -8   3  -4    5.30   27.10
  -7   3  -4  113.39   29.90
  -7   3  -4  115.29   30.90
  -7   3  -4  104.39   23.50
  -7   3  -4  120.29   25.70
  -6   3  -4   12.00   18.70
  -6   3  -4   24.70   12.80
  -6   3  -4   12.30   14.10
  -6   3  -4   27.60   16.60
  -6   3  -4   21.50   13.10
  -5   3  -4  663.33   39.50
  -5   3  -4  642.94   39.00
  -5   3  -4  683.73   42.90
  -5   3  -4  587.24   40.00
  -5   3  -4  645.74   40.20
  -5   3  -4  661.53   51.09
  -5   3  -4  628.04   38.20
  -5   3  -4  660.63   43.20
   4  -3   4   -8.50    7.50
  -4   3  -4   -8.70    8.70
  -4   3  -4   -5.70   11.70
  -4   3  -4    7.40    6.50
  -4   3  -4    6.00   10.00
  -4   3  -4   19.10   12.50
  -4   3  -4   13.60   10.00
  -4   3  -4   -3.10    7.60
  -4   3  -4    5.30    8.20
  -4   3  -4    7.10    8.40
   3  -3   4 1319.07   64.39
   3  -3   4 1302.27   65.29
  -3   3  -4 1096.19   67.09
  -3   3  -4 1318.37   64.49
  -3   3  -4 1253.17   63.79
  -3   3  -4 1281.67   67.49
  -3   3  -4 1323.07   65.89
  -3   3  -4 1320.47   65.19
  -3   3  -4 1273.77   66.69
  -3   3  -4 1220.98   62.79
   2  -3   4    7.30    2.70
   2  -3   4    7.40    6.50
   2  -3   4    1.50    4.00
   2  -3   4   10.00    5.30
  -2   3  -4    7.20    2.80
  -2   3  -4    3.00    3.40
  -2   3  -4    0.50    5.00
  -2   3  -4   -1.40    5.30
  -2   3  -4    2.20    5.40
   1  -3   4  788.12   39.90
   1  -3   4  715.73   36.60
   1  -3   4  742.33   40.50
   1  -3   4  793.72   37.60
   1  -3   4  807.42   41.20
  -1   3  -4  758.82   39.80
  -1   3  -4  754.82   36.70
  -1   3  -4  773.22   39.10
  -1   3  -4  767.72   38.20
  -1   3  -4  728.53   40.90
  -1   3  -4  766.52   41.70
   0  -3   4 1556.64   70.39
   0  -3   4 1353.66   70.09
   0  -3   4 1403.56   68.09
   0  -3   4 1409.16   71.79
   0  -3   4 1311.57   70.79
   0   3  -4 1440.16   68.19
   0   3  -4 1541.55   68.89
   0   3  -4 1419.56   70.09
   0   3  -4 1305.57   73.09
   0   3  -4 1448.46   69.89
  -1  -3   4 4232.08  217.08
  -1  -3   4 4168.18  214.88
  -1  -3   4 4979.80  215.78
  -1  -3   4 4361.36  215.98
  -1  -3   4 4605.64  219.78
   1   3  -4 4280.87  215.48
   1   3  -4 4739.33  216.48
   1   3  -4 5124.69  216.58
   1   3  -4 4183.78  222.98
  -2  -3   4   69.39    8.50
  -2  -3   4   71.59    9.40
  -2  -3   4   65.09    8.40
  -2  -3   4   22.60   16.20
  -2  -3   4   67.29    7.60
   2   3  -4   66.19    8.60
   2   3  -4   77.39    8.40
   2   3  -4   71.99    9.30
   2   3  -4   86.79    9.10
   2   3  -4   81.39   10.10
  -3  -3   4 1295.87   68.99
  -3  -3   4 1319.27   80.09
  -3  -3   4 1372.36   69.79
  -3  -3   4 1323.67   68.89
  -3  -3   4 1365.56   67.59
  -3  -3   4 1447.36   69.99
   3   3  -4 1299.17   70.99
   3   3  -4 1395.96   69.79
   3   3  -4 1383.46   67.69
   3   3  -4 1337.27   69.39
   3   3  -4 1259.67   67.99
  -4  -3   4   23.80   11.50
  -4  -3   4   29.50    9.30
  -4  -3   4   60.69   20.10
  -4  -3   4   30.90    8.30
  -4  -3   4   30.30   17.40
  -4  -3   4   35.50    9.00
  -4  -3   4   40.20   13.50
   4   3  -4   31.10    9.20
   4   3  -4   23.00   10.60
   4   3  -4   26.70   12.10
   4   3  -4   31.70    8.50
   4   3  -4   26.90    7.80
  -5  -3   4  363.46   24.80
  -5  -3   4  371.26   27.70
  -5  -3   4  356.66   27.20
  -5  -3   4  319.87   40.70
   5   3  -4  345.57   27.70
   5   3  -4  370.16   29.90
   5   3  -4  336.47   25.40
  -6  -3   4    5.00   32.50
  -6  -3   4   10.80   12.10
  -6  -3   4   -0.80   14.00
  -6  -3   4  -18.30   16.40
   6   3  -4    9.10   12.50
  -7  -3   4  134.79   27.70
  -7  -3   4  119.29   26.50
  -7  -3   4  121.29   20.10
   7   3  -4  140.69   33.30
  -8  -3   4   42.60   30.60
  -8  -3   4    6.70   30.90
   8   3  -4  -53.49   34.40
  -8   2  -4   56.39   29.40
  -8   2  -4   53.09   28.50
  -8   2  -4   62.89   34.30
  -8   2  -4   77.49   34.30
  -8   2  -4   56.59   39.60
  -8   2  -4   55.59   32.60
  -7   2  -4   15.40   34.00
  -7   2  -4  -15.10   18.70
  -7   2  -4   52.99   21.50
  -7   2  -4   -8.60   22.60
  -7   2  -4    6.60   18.40
  -6   2  -4  245.38   27.30
  -6   2  -4  201.98   22.80
  -6   2  -4  229.18   24.50
  -6   2  -4  200.58   23.80
  -6   2  -4  180.08   26.20
  -6   2  -4  181.48   23.30
  -5   2  -4  137.79   17.00
  -5   2  -4  136.49   22.40
  -5   2  -4  154.88   19.90
  -5   2  -4  168.48   25.10
  -5   2  -4  130.59   19.20
  -5   2  -4  195.48   19.20
  -5   2  -4  158.68   20.90
  -5   2  -4  123.79   18.40
  -5   2  -4  159.98   19.80
  -4   2  -4  244.28   22.20
  -4   2  -4  225.68   19.40
  -4   2  -4  228.48   23.00
  -4   2  -4  240.28   20.00
  -4   2  -4  241.78   17.90
  -4   2  -4  213.28   19.70
  -4   2  -4  263.47   20.40
  -4   2  -4  247.68   19.90
  -4   2  -4  254.97   20.60
   3  -2   4    0.50    5.30
   3  -2   4    1.90    4.20
  -3   2  -4   -4.00    5.40
  -3   2  -4    3.50    7.10
  -3   2  -4   13.40    7.10
  -3   2  -4    0.80    4.90
  -3   2  -4    1.30    5.30
  -3   2  -4    7.60    7.20
  -3   2  -4    3.60    5.70
  -3   2  -4    6.10    5.60
   2  -2   4 3085.29  145.09
   2  -2   4 3035.90  146.09
   2  -2   4 3068.69  146.79
  -2   2  -4 3466.35  145.29
  -2   2  -4 3024.80  146.09
  -2   2  -4 2971.20  144.99
  -2   2  -4 2907.61  147.69
  -2   2  -4 2895.91  145.09
  -2   2  -4 2895.31  146.59
   1  -2   4    7.80    3.80
   1  -2   4    3.90    2.90
   1  -2   4    2.00    1.70
   1  -2   4    1.00    3.30
   1  -2   4    1.50    3.20
  -1   2  -4    6.40    3.20
  -1   2  -4   -0.40    1.70
  -1   2  -4    0.70    3.70
  -1   2  -4    3.50    2.80
  -1   2  -4   -0.50    2.90
  -1   2  -4    1.60    1.40
   0  -2   4 1656.83   82.79
   0  -2   4 1747.83   84.09
   0  -2   4 1721.63   83.09
   0  -2   4 1640.74   82.19
   0  -2   4 1667.23   81.89
   0   2  -4 1756.72   83.19
   0   2  -4 1653.63   81.89
   0   2  -4 1892.01   83.29
  -1  -2   4  120.09    8.10
  -1  -2   4  110.79    8.30
  -1  -2   4  102.49    8.80
   1   2  -4  120.69    8.90
   1   2  -4  121.29   10.60
   1   2  -4  119.99    8.40
   1   2  -4  122.19    8.00
   1   2  -4  127.89    8.40
   1   2  -4  113.79   14.00
  -2  -2   4  955.00   48.30
  -2  -2   4  955.90   46.80
  -2  -2   4  975.50   50.99
  -2  -2   4  966.00   48.20
  -2  -2   4  896.71   52.09
  -2  -2   4  925.71   48.30
   2   2  -4  984.40   46.90
   2   2  -4  934.11   49.90
   2   2  -4  916.81   48.20
   2   2  -4  967.40   48.30
   2   2  -4  860.91   49.30
  -3  -2   4   -1.10    5.90
  -3  -2   4    9.80    5.50
  -3  -2   4   -5.40    8.40
  -3  -2   4   -4.50    9.00
  -3  -2   4   -6.20    4.70
   3   2  -4    1.80    6.80
   3   2  -4   13.40    5.80
   3   2  -4    5.40    5.80
   3   2  -4    4.80    5.50
   3   2  -4   -1.90    4.10
  -4  -2   4 1282.67   66.39
  -4  -2   4 1329.77   69.69
  -4  -2   4 1308.07   72.29
  -4  -2   4 1374.96   69.89
  -4  -2   4 1361.06   70.69
  -4  -2   4 1308.67   69.59
  -4  -2   4 1352.96   69.39
   4   2  -4 1299.77   69.99
   4   2  -4 1305.87   71.89
   4   2  -4 1369.16   69.49
  -5  -2   4    8.90    8.30
  -5  -2   4    9.10    8.00
  -5  -2   4   20.30   12.70
  -5  -2   4   21.60   10.10
   5   2  -4   31.00   13.60
   5   2  -4   16.30    9.90
  -6  -2   4  212.78   29.80
  -6  -2   4  186.48   25.10
  -6  -2   4  262.97   24.80
  -6  -2   4  217.88   28.50
  -6  -2   4  214.38   20.90
   6   2  -4  238.48   29.10
   6   2  -4  252.67   25.10
  -7  -2   4    4.10   15.60
  -7  -2   4   19.20   22.10
  -7  -2   4   -0.70   20.50
   7   2  -4    3.40   26.30
  -8  -2   4   91.89   32.00
  -8  -2   4   89.09   30.70
  -8   1  -4   14.00   32.10
  -8   1  -4    7.30   27.10
  -8   1  -4  -24.60   28.70
  -8   1  -4   26.20   30.00
  -8   1  -4    6.90   34.80
  -8   1  -4   20.50   29.00
  -7   1  -4  128.09   27.30
  -7   1  -4  149.99   24.20
  -7   1  -4  141.29   24.80
  -7   1  -4  145.69   24.90
  -7   1  -4  132.09   25.50
  -6   1  -4   15.90   13.10
  -6   1  -4   16.80   12.90
  -6   1  -4   63.09   14.20
  -6   1  -4   48.10   16.10
  -5   1  -4  576.44   39.40
  -5   1  -4  584.24   35.90
  -5   1  -4  539.65   37.50
  -5   1  -4  566.44   38.10
  -5   1  -4  573.94   37.80
  -5   1  -4  539.45   37.40
  -5   1  -4  604.34   37.60
  -5   1  -4  614.44   36.00
  -5   1  -4  558.34   37.70
  -4   1  -4  140.29   17.40
  -4   1  -4  121.49   17.10
  -4   1  -4  118.79   15.50
  -4   1  -4  113.99   14.00
  -4   1  -4  125.89   13.80
  -4   1  -4  150.78   17.40
  -4   1  -4  116.09   15.10
   3  -1   4 3117.09  138.29
  -3   1  -4 2696.33  137.79
  -3   1  -4 2896.91  138.49
  -3   1  -4 2875.71  139.49
  -3   1  -4 2845.02  139.39
  -3   1  -4 2908.51  139.59
  -3   1  -4 2839.12  137.89
  -3   1  -4 2645.04  138.19
   2  -1   4  164.68   11.40
   2  -1   4  173.98   11.70
  -2   1  -4  181.28   11.50
  -2   1  -4  197.28   12.30
  -2   1  -4  156.78   13.70
  -2   1  -4  185.18   12.10
  -2   1  -4  203.18   12.70
  -2   1  -4  182.08   11.20
  -2   1  -4  183.38   12.30
   1  -1   4 1829.42   87.79
   1  -1   4 1913.61   88.59
   1  -1   4 1811.92   87.59
   1  -1   4 1811.72   87.19
   1  -1   4 1726.03   87.79
  -1   1  -4 1793.92   87.59
  -1   1  -4 1905.21   88.79
  -1   1  -4 1782.32   87.79
  -1   1  -4 1810.12   87.09
  -1   1  -4 1838.72   88.09
   0  -1   4  489.65   23.90
   0  -1   4  440.86   24.20
   0  -1   4  473.95   24.00
   0  -1   4  465.15   23.10
   0   1  -4  505.25   23.90
   0   1  -4  498.35   24.40
  -1  -1   4 6542.15  317.67
  -1  -1   4 6658.03  316.77
  -1  -1   4 6584.24  318.77
  -1  -1   4 7180.88  320.77
  -1  -1   4 6653.63  317.77
  -1  -1   4 6565.74  317.77
   1   1  -4 6758.92  318.97
   1   1  -4 6543.25  317.77
   1   1  -4 6912.51  317.87
   1   1  -4 6562.34  318.57
   1   1  -4 6694.43  317.77
   1   1  -4 6952.40  316.77
  -2  -1   4   62.59    7.60
  -2  -1   4   67.19    6.90
  -2  -1   4   64.49    5.10
  -2  -1   4   66.99    7.70
   2   1  -4   69.29    9.40
   2   1  -4   49.70    7.10
   2   1  -4   61.79    7.00
   2   1  -4   62.89    7.50
   2   1  -4   55.29    4.90
  -3  -1   4 1429.06   74.39
  -3  -1   4 1511.65   76.89
  -3  -1   4 1503.95   74.19
  -3  -1   4 1469.15   72.09
  -3  -1   4 1461.45   74.99
  -3  -1   4 1533.05   75.29
   3   1  -4 1512.75   74.09
   3   1  -4 1453.05   76.59
   3   1  -4 1456.15   75.19
  -4  -1   4    5.10    6.80
  -4  -1   4   16.90   10.00
  -4  -1   4    8.70    6.70
  -4  -1   4    6.30    9.80
  -4  -1   4   10.30   11.10
  -4  -1   4   10.70    5.60
  -4  -1   4    9.60    9.80
   4   1  -4    1.50    8.40
   4   1  -4    3.20    6.40
  -5  -1   4  379.86   26.40
  -5  -1   4  368.06   23.90
  -5  -1   4  354.46   29.20
  -5  -1   4  408.66   27.20
  -5  -1   4  360.56   22.90
   5   1  -4  360.06   29.30
   5   1  -4  360.66   27.30
  -6  -1   4   51.79   13.50
  -6  -1   4   34.00   10.90
  -6  -1   4   42.40   14.40
  -6  -1   4   61.89   14.60
   6   1  -4   15.00   13.10
   6   1  -4   11.30   15.70
  -7  -1   4  173.08   27.10
  -7  -1   4  159.88   25.60
  -7  -1   4  162.48   19.30
  -8  -1   4  -38.60   28.80
  -8  -1   4   20.00   27.90
  -8  -1   4   11.80   28.30
  -8   0  -4   37.60   33.50
  -8   0  -4    9.50   28.70
  -8   0  -4   66.09   27.80
  -8   0  -4   47.10   36.70
  -8   0  -4  103.99   31.70
  -7   0  -4    9.90   18.60
  -7   0  -4    3.20   18.40
  -7   0  -4   -1.70   16.80
  -7   0  -4    5.70   18.30
  -6   0  -4  312.47   26.70
  -6   0  -4  307.97   27.40
  -6   0  -4  284.97   26.70
  -6   0  -4  266.67   30.40
  -6   0  -4  297.77   27.60
  -5   0  -4   14.50   13.70
  -5   0  -4   10.80    9.70
  -5   0  -4    0.40    8.90
  -5   0  -4   18.10   14.40
  -5   0  -4    6.40   13.60
  -5   0  -4    9.90    9.60
  -5   0  -4    1.60   11.50
  -5   0  -4    7.90   12.60
   4   0   4  809.42   42.70
  -4   0  -4  744.13   43.80
  -4   0  -4  749.62   42.10
  -4   0  -4  761.02   42.60
  -4   0  -4  790.42   43.40
  -4   0  -4  782.72   43.40
  -4   0  -4  725.03   42.70
  -4   0  -4  791.42   42.80
   3   0   4   -2.40    3.70
   3   0   4    2.60    4.30
   3   0   4    6.70    5.00
  -3   0  -4   -3.10    4.90
  -3   0  -4    1.60    5.40
  -3   0  -4    0.00    4.40
  -3   0  -4    6.80    5.10
  -3   0  -4  -11.40    5.30
  -3   0  -4    6.00    5.10
  -3   0  -4   -4.50    4.30
   2   0   4 1568.54   80.49
   2   0   4 1666.93   81.09
   2   0   4 1563.84   80.79
   2   0   4 1614.34   80.49
  -2   0  -4 1687.83   81.19
  -2   0  -4 1727.73   80.89
  -2   0  -4 1733.83   80.59
  -2   0  -4 1632.94   80.69
  -2   0  -4 1743.93   80.79
  -2   0  -4 1575.64   80.99
  -2   0  -4 1700.03   80.79
   1   0   4   -0.70    2.00
   1   0   4    0.70    2.10
   1   0   4   -1.50    1.70
   1   0   4   -0.20    1.60
  -1   0  -4   -0.40    1.80
  -1   0  -4    3.50    1.40
  -1   0  -4    0.80    1.90
  -1   0  -4    1.10    1.50
  -1   0  -4   -1.20    1.90
   0   0   4 6910.41  323.27
   0   0  -4 6879.71  323.27
   0   0  -4 6781.72  324.57
   0   0  -4 6823.42  323.17
  -1   0   4   -2.00    2.10
  -1   0   4    0.50    2.70
  -1   0   4    0.10    2.30
  -1   0   4    0.30    1.50
  -1   0   4    1.50    2.40
   1   0  -4   -0.10    2.00
   1   0  -4    1.40    1.60
   1   0  -4    2.40    2.60
   1   0  -4    1.50    2.80
  -2   0   4  736.33   37.50
  -2   0   4  689.73   34.20
  -2   0   4  728.53   35.70
  -2   0   4  699.73   37.00
  -2   0   4  685.93   36.20
  -2   0   4  724.63   38.20
  -2   0   4  672.83   34.10
   2   0  -4  683.23   35.60
   2   0  -4  764.02   38.40
   2   0  -4  729.93   36.50
   2   0  -4  644.74   39.10
  -3   0   4    0.20    3.00
  -3   0   4    3.90    3.20
  -3   0   4    8.80    6.80
  -3   0   4    0.80    4.00
  -3   0   4    3.00    4.60
  -3   0   4  -11.00    7.00
  -3   0   4    5.70    6.80
   3   0  -4    2.10    5.30
   3   0  -4    4.10    6.00
  -4   0   4 1225.48   64.39
  -4   0   4 1277.47   65.39
  -4   0   4 1262.07   60.29
  -4   0   4 1199.48   61.99
  -4   0   4 1223.88   63.29
  -4   0   4 1173.88   60.19
  -4   0   4 1180.48   66.09
   4   0  -4 1141.19   65.29
   4   0  -4 1183.28   64.09
  -5   0   4   -4.80    7.90
  -5   0   4    5.00   10.50
  -5   0   4   -3.00    6.80
  -5   0   4    7.90    8.30
  -5   0   4   13.40    8.30
  -5   0   4  -16.30   12.80
   5   0  -4   11.90   10.40
   5   0  -4  -13.50    8.30
  -6   0   4  145.09   18.70
  -6   0   4  131.29   18.30
  -6   0   4  128.39   17.00
  -6   0   4  153.68   23.20
  -6   0   4  139.39   19.20
   6   0  -4  135.09   21.20
  -7   0   4   -5.20   16.80
  -7   0   4  -22.00   21.30
  -7   0   4    8.80   19.60
  -7   0   4    3.90   12.40
  -8   0   4   37.70   29.60
  -8   0   4   49.99   27.30
  -8   0   4  108.79   33.90
  -8  -1  -4  -54.59   27.10
  -8  -1  -4    7.70   26.90
  -8  -1  -4   32.10   27.80
  -7  -1  -4  130.79   25.00
  -7  -1  -4  138.69   26.10
  -7  -1  -4  182.58   29.40
  -7  -1  -4  157.38   22.20
  -6  -1  -4   55.99   16.40
  -6  -1  -4   33.80   14.70
  -6  -1  -4   45.20   13.50
  -6  -1  -4   27.30   13.50
   5   1   4  593.94   36.10
   5   1   4  569.54   36.00
  -5  -1  -4  528.25   35.40
  -5  -1  -4  516.95   36.50
  -5  -1  -4  571.64   38.60
  -5  -1  -4  565.34   34.40
  -5  -1  -4  572.64   35.50
  -5  -1  -4  563.64   33.90
   4   1   4  123.29   13.60
   4   1   4  133.89   14.00
  -4  -1  -4  103.59   13.00
  -4  -1  -4  123.59   15.10
  -4  -1  -4  115.59   15.40
  -4  -1  -4  128.99   17.10
  -4  -1  -4  118.29   13.00
  -4  -1  -4  124.79   15.60
   3   1   4 2951.20  142.59
   3   1   4 2787.32  142.49
   3   1   4 2973.50  142.79
  -3  -1  -4 2832.32  140.99
  -3  -1  -4 3004.30  142.89
  -3  -1  -4 2914.81  142.69
  -3  -1  -4 2938.21  142.49
  -3  -1  -4 2951.50  142.99
  -3  -1  -4 3061.49  142.89
   2   1   4  187.98   12.20
   2   1   4  178.88   12.40
   2   1   4  185.88   11.80
  -2  -1  -4  184.48   11.70
  -2  -1  -4  177.38   10.50
  -2  -1  -4  184.58   10.60
  -2  -1  -4  188.58   12.40
  -2  -1  -4  163.78   12.30
   1   1   4 1783.02   89.69
   1   1   4 1776.22   88.89
   1   1   4 1856.91   89.69
   1   1   4 1811.82   88.39
   1   1   4 1940.11   89.99
  -1  -1  -4 1872.21   89.79
  -1  -1  -4 1930.21   89.79
  -1  -1  -4 1939.41   92.19
   0   1   4  510.95   25.40
   0   1   4  483.75   24.80
   0   1   4  540.95   25.70
   0   1   4  503.05   25.30
   0   1   4  477.85   25.60
   0   1   4  488.25   25.40
   0  -1  -4  505.65   24.80
   0  -1  -4  554.64   25.40
   0  -1  -4  514.75   25.50
   0  -1  -4  504.45   25.40
   0  -1  -4  481.45   25.50
  -1   1   4 6415.16  304.07
  -1   1   4 6682.13  304.97
  -1   1   4 6048.29  305.87
  -1   1   4 5567.84  305.87
  -1   1   4 6514.75  305.57
   1  -1  -4 7115.79  305.07
   1  -1  -4 6507.95  306.37
   1  -1  -4 6741.13  305.57
  -2   1   4   50.29    9.30
  -2   1   4   79.19    9.40
  -2   1   4   57.29    4.70
  -2   1   4   59.89    5.20
   2  -1  -4   67.99    9.30
   2  -1  -4   59.89    8.90
   2  -1  -4   63.29    6.60
   2  -1  -4   61.29    4.80
  -3   1   4 1516.75   74.79
  -3   1   4 1410.56   72.69
  -3   1   4 1502.95   76.99
  -3   1   4 1429.16   75.59
  -3   1   4 1545.35   77.99
  -3   1   4 1577.64   76.19
   3  -1  -4 1529.45   77.59
   3  -1  -4 1494.55   76.79
  -4   1   4    0.20    6.30
  -4   1   4    4.30    9.40
  -4   1   4    6.50    5.30
  -4   1   4   -6.30   11.10
  -4   1   4    3.00    5.20
  -4   1   4   -1.20    5.60
  -4   1   4    1.30    8.40
  -4   1   4    1.40    7.80
  -4   1   4   -0.70    5.80
   4  -1  -4    4.80    7.80
  -5   1   4  384.56   26.00
  -5   1   4  329.57   22.20
  -5   1   4  389.06   24.80
  -5   1   4  359.26   26.50
  -5   1   4  352.26   23.20
  -5   1   4  337.47   31.20
  -5   1   4  368.36   25.70
  -5   1   4  369.66   28.40
   5  -1  -4  319.07   28.10
  -6   1   4   36.20   12.70
  -6   1   4   17.10   14.60
  -6   1   4   43.00   11.00
  -6   1   4   32.40   14.40
  -6   1   4   29.10   13.80
   6  -1  -4   25.10   15.10
  -7   1   4  144.69   18.90
  -7   1   4  177.98   29.70
  -7   1   4  176.38   22.80
  -7   1   4  163.48   26.50
  -8   1   4  -29.00   26.50
  -8   1   4    8.90   32.60
  -8   1   4   41.60   30.00
  -8  -2  -4   33.50   29.60
  -8  -2  -4   45.20   29.60
  -8  -2  -4   14.50   31.40
  -7  -2  -4    5.90   21.00
  -7  -2  -4  -34.70   20.20
  -7  -2  -4   -3.60   16.00
  -7  -2  -4   19.50   21.10
   6   2   4  207.58   26.40
   6   2   4  201.78   25.60
  -6  -2  -4  214.38   24.50
  -6  -2  -4  200.88   24.20
  -6  -2  -4  246.58   27.50
  -6  -2  -4  193.08   20.40
   5   2   4  124.99   16.50
   5   2   4  148.59   18.30
  -5  -2  -4  139.69   17.60
  -5  -2  -4  118.29   14.90
  -5  -2  -4  136.59   15.90
  -5  -2  -4  152.68   22.70
  -5  -2  -4  148.89   17.60
   4   2   4  230.18   18.60
   4   2   4  212.28   18.30
  -4  -2  -4  209.98   20.40
  -4  -2  -4  227.48   23.10
  -4  -2  -4  232.48   17.90
  -4  -2  -4  247.48   20.10
  -4  -2  -4  242.38   19.60
  -4  -2  -4  250.27   19.10
  -4  -2  -4  226.98   15.60
   3   2   4    0.70    7.00
   3   2   4    0.10    5.20
   3   2   4    0.80    5.20
   3   2   4   -1.60    5.10
  -3  -2  -4   -0.80    8.20
  -3  -2  -4    6.30    4.70
  -3  -2  -4    2.00    5.00
  -3  -2  -4    3.90    3.10
  -3  -2  -4    8.90    8.30
  -3  -2  -4    0.70    7.80
  -3  -2  -4    0.40    9.00
  -3  -2  -4    2.60    3.00
   2   2   4 3044.60  148.39
   2   2   4 3089.09  148.19
   2   2   4 2983.20  147.99
   2   2   4 3029.30  148.19
  -2  -2  -4 3174.68  149.19
  -2  -2  -4 3194.18  148.29
  -2  -2  -4 3221.78  148.69
  -2  -2  -4 2851.91  148.29
   1   2   4    0.90    1.00
   1   2   4    5.00    3.90
   1   2   4    2.80    3.20
   1   2   4    6.20    5.90
   1   2   4   -2.30    2.90
  -1  -2  -4    2.80    4.00
  -1  -2  -4   -1.80    5.20
  -1  -2  -4    3.10    3.10
  -1  -2  -4   -3.60    7.50
  -1  -2  -4    3.00    3.00
   0   2   4 1864.31   81.09
   0   2   4 1649.44   81.39
   0   2   4 1647.94   80.69
   0   2   4 1637.94   82.09
   0   2   4 1649.93   80.39
   0  -2  -4 1466.35   79.79
   0  -2  -4 1711.43   81.29
   0  -2  -4 1695.43   80.39
   0  -2  -4 1711.23   80.99
   0  -2  -4 1641.14   80.69
   0  -2  -4 1721.43   81.39
  -1   2   4  120.89    9.20
  -1   2   4  134.99    8.10
  -1   2   4  124.79    9.80
  -1   2   4  108.49    9.40
  -1   2   4  115.29    7.70
   1  -2  -4  127.69    9.10
   1  -2  -4  121.79    8.00
   1  -2  -4  129.09    9.90
   1  -2  -4  100.29    7.80
  -2   2   4  843.42   45.20
  -2   2   4  997.20   45.30
  -2   2   4  873.11   49.40
  -2   2   4  942.11   48.40
  -2   2   4  890.81   49.60
  -2   2   4  943.51   46.40
   2  -2  -4  976.00   46.50
   2  -2  -4  962.20   48.50
   2  -2  -4  944.71   46.90
   2  -2  -4 1011.80   49.99
  -3   2   4    3.90    3.70
  -3   2   4    2.30    4.10
  -3   2   4    2.20   10.50
  -3   2   4    0.30    4.10
  -3   2   4    2.10    3.50
  -3   2   4   -0.30    8.90
  -3   2   4   10.90    5.80
   3  -2  -4    5.20    3.90
   3  -2  -4   -1.50    5.60
  -4   2   4 1293.87   69.19
  -4   2   4 1265.47   71.19
  -4   2   4 1350.66   65.79
  -4   2   4 1309.57   68.89
  -4   2   4 1277.37   65.59
  -4   2   4 1334.67   66.09
  -4   2   4 1358.76   72.89
  -4   2   4 1292.57   67.19
   4  -2  -4 1338.57   71.19
  -5   2   4   -2.50    9.10
  -5   2   4    6.80    7.90
  -5   2   4   12.90   13.60
  -5   2   4   -0.30   10.90
  -5   2   4    6.00    9.70
  -5   2   4   22.80    9.70
  -5   2   4   15.10    8.00
   5  -2  -4   -1.50   10.80
  -6   2   4  206.88   26.40
  -6   2   4  251.87   23.90
  -6   2   4  217.58   20.00
  -6   2   4  243.08   22.60
  -6   2   4  261.47   27.90
  -6   2   4  222.48   24.30
  -7   2   4   24.20   15.10
  -7   2   4   25.60   20.60
  -7   2   4    1.50   21.60
  -7   2   4   20.60   16.10
  -8   2   4   77.49   39.70
  -8   2   4  114.59   35.90
  -8   2   4   63.19   32.80
  -8  -3  -4   27.90   32.80
  -8  -3  -4   45.20   32.40
  -8  -3  -4  -23.20   28.90
   7   3   4  108.09   28.40
  -7  -3  -4  119.99   26.80
  -7  -3  -4   80.69   24.60
  -7  -3  -4   92.69   23.20
   6   3   4   10.10   14.80
   6   3   4   -1.20   15.90
  -6  -3  -4   13.60   14.30
  -6  -3  -4   22.60   15.60
  -6  -3  -4   -3.00    9.60
   5   3   4  707.63   41.40
   5   3   4  660.03   41.50
  -5  -3  -4  627.24   37.00
  -5  -3  -4  620.24   34.70
  -5  -3  -4  707.63   40.10
  -5  -3  -4  679.53   40.90
  -5  -3  -4  430.46   65.39
   4   3   4    9.60   10.20
   4   3   4   -1.70    6.70
   4   3   4   15.70    8.50
  -4  -3  -4    5.70   27.60
  -4  -3  -4   14.00   12.20
  -4  -3  -4    4.50    7.30
  -4  -3  -4   -9.10    7.00
  -4  -3  -4   -0.10    8.40
  -4  -3  -4   28.90   11.90
  -4  -3  -4    4.00    3.80
   3   3   4 1283.57   64.89
   3   3   4 1250.27   64.69
   3   3   4 1215.98   64.59
   3   3   4 1284.07   64.39
  -3  -3  -4 1261.57   64.79
  -3  -3  -4 1282.57   64.59
  -3  -3  -4 1233.58   64.19
  -3  -3  -4 1154.98   65.29
   2   3   4    7.70    5.80
   2   3   4    0.60    4.80
   2   3   4    9.20    4.60
   2   3   4    8.40    5.60
  -2  -3  -4    5.60   11.50
  -2  -3  -4    5.60    5.50
  -2  -3  -4    7.10    9.90
  -2  -3  -4    7.90    5.10
  -2  -3  -4    4.20    4.30
   1   3   4  744.63   40.70
   1   3   4  907.91   39.30
   1   3   4  774.52   39.10
   1   3   4  791.82   41.80
   1   3   4  808.32   43.50
  -1  -3  -4  763.42   47.00
  -1  -3  -4  765.42   40.80
  -1  -3  -4  802.92   44.00
  -1  -3  -4  846.12   41.00
  -1  -3  -4  794.62   41.70
   0   3   4 1455.25   67.49
   0   3   4 1245.98   68.09
   0   3   4 1368.96   71.59
   0   3   4 1564.04   68.89
   0  -3  -4 1415.26   67.39
   0  -3  -4 1279.17   68.29
   0  -3  -4 1384.86   67.09
   0  -3  -4 1379.36   68.89
   0  -3  -4 1411.76   69.39
  -1   3   4 4486.75  218.18
  -1   3   4 4842.42  219.48
  -1   3   4 4471.55  220.18
  -1   3   4 4735.63  221.18
  -1   3   4 4545.75  221.48
   1  -3  -4 4518.45  220.98
   1  -3  -4 4627.84  218.28
  -2   3   4   59.79    7.00
  -2   3   4   83.69    9.00
  -2   3   4   77.89   11.70
  -2   3   4   66.59    9.60
  -2   3   4   67.69    7.80
   2  -3  -4   72.49    7.10
   2  -3  -4   72.19    6.90
   2  -3  -4   69.49   10.00
   2  -3  -4   78.19    9.80
  -3   3   4 1340.87   69.99
  -3   3   4 1359.96   65.29
  -3   3   4 1372.66   65.39
  -3   3   4 1240.98   63.29
  -3   3   4 1246.88   63.29
  -3   3   4 1343.07   67.59
  -3   3   4 1368.56   70.19
   3  -3  -4 1310.57   65.49
   3  -3  -4 1198.38   69.19
  -4   3   4   26.50   15.50
  -4   3   4   24.30    5.70
  -4   3   4   23.40   10.90
  -4   3   4   14.10    6.30
  -4   3   4   31.70    9.20
  -4   3   4   47.10   16.10
  -4   3   4   25.30    8.30
  -4   3   4   39.00    8.20
   4  -3  -4   35.50    7.10
   4  -3  -4   23.30    9.50
  -5   3   4  322.77   25.20
  -5   3   4  314.07   22.40
  -5   3   4  360.16   24.40
  -5   3   4  388.86   26.50
  -5   3   4  299.47   26.40
  -5   3   4  353.66   30.30
  -5   3   4  389.96   28.50
  -6   3   4    7.40   13.00
  -6   3   4   -2.20   15.60
  -6   3   4   -0.40   11.10
  -6   3   4    5.90   20.50
  -6   3   4   -9.70   13.30
  -6   3   4    3.90   15.60
  -6   3   4   -2.60   10.80
  -7   3   4  124.09   34.20
  -7   3   4  172.98   29.50
  -7   3   4  121.39   19.10
  -7   3   4  139.89   24.70
  -7   3   4  130.39   20.40
  -8   3   4    9.00   34.90
  -8   3   4   14.30   41.40
  -8   3   4   79.19   31.40
   7   4   4   14.30   26.80
   7   4   4    3.40   25.00
  -7  -4  -4   29.70   22.50
  -7  -4  -4    0.60   22.90
  -7  -4  -4   14.80   25.90
   6   4   4  277.77   33.20
   6   4   4  267.17   31.40
  -6  -4  -4  301.37   33.40
  -6  -4  -4  250.77   28.80
   5   4   4   11.20   12.10
   5   4   4   11.20   11.50
  -5  -4  -4  100.69   47.90
  -5  -4  -4    2.00   11.00
  -5  -4  -4   16.30   11.70
   4   4   4  209.48   19.70
   4   4   4  196.88   18.80
   4   4   4  155.18   21.10
  -4  -4  -4  209.48   18.60
  -4  -4  -4  223.58   19.30
   3   4   4    7.20    9.20
   3   4   4    8.90    7.10
   3   4   4   11.30    7.20
   3   4   4    8.60    7.30
  -3  -4  -4    4.50   23.30
  -3  -4  -4    7.30    7.10
  -3  -4  -4    2.10    5.90
  -3  -4  -4    2.90    7.70
  -3  -4  -4   -1.80   13.00
   2   4   4 1682.43   83.49
   2   4   4 1577.94   83.39
   2   4   4 1571.94   82.09
  -2  -4  -4 1671.53   82.49
  -2  -4  -4 1716.33   94.69
  -2  -4  -4 1675.73   83.09
  -2  -4  -4 1681.23   82.79
   1   4   4    1.70   11.50
   1   4   4   29.50    7.00
   1   4   4   30.50    4.70
   1   4   4   38.00    5.00
   1   4   4   34.10    6.10
   1   4   4   49.40    9.60
  -1  -4  -4   23.30    5.40
  -1  -4  -4   35.10    8.10
  -1  -4  -4   31.20   13.00
  -1  -4  -4   19.80    6.00
   0   4   4 2295.17  122.99
   0   4   4 2295.77  114.29
   0   4   4 2389.86  114.49
   0   4   4 2483.85  121.19
   0   4   4 2544.75  116.09
   0   4   4 2347.67  116.19
   0  -4  -4 2290.87  117.39
   0  -4  -4 2331.77  114.39
   0  -4  -4 2375.66  114.59
   0  -4  -4 2469.05  116.89
   0  -4  -4 2388.16  116.39
  -1   4   4    6.60    5.70
  -1   4   4   15.60    6.00
  -1   4   4   22.10    3.10
  -1   4   4   18.20    3.70
  -1   4   4   23.00    7.10
  -1   4   4   20.20    5.40
   1  -4  -4   35.10    7.10
   1  -4  -4   19.00    7.30
   1  -4  -4   13.60    2.80
   1  -4  -4   24.40    6.30
   1  -4  -4   21.50    3.70
  -2   4   4  959.40   54.89
  -2   4   4  930.21   55.19
  -2   4   4 1055.79   50.09
  -2   4   4 1084.09   53.39
  -2   4   4 1007.70   51.89
   2  -4  -4 1024.10   49.99
   2  -4  -4 1023.10   53.39
   2  -4  -4 1002.10   51.89
  -3   4   4   27.50    8.00
  -3   4   4   36.20    7.20
  -3   4   4   47.80   10.80
  -3   4   4   37.10    4.30
  -3   4   4   31.30    8.00
  -3   4   4   32.70    4.20
  -3   4   4   17.00   12.60
   3  -4  -4   27.30   10.20
   3  -4  -4   34.30    7.40
  -4   4   4  742.13   41.00
  -4   4   4  713.33   38.40
  -4   4   4  747.83   41.90
  -4   4   4  705.43   44.40
  -4   4   4  710.93   36.20
  -4   4   4  596.74   35.80
   4  -4  -4  724.93   38.90
  -5   4   4    1.90   12.40
  -5   4   4   14.00   13.30
  -5   4   4   23.40    9.40
  -5   4   4   27.90    8.20
  -5   4   4   28.20   12.70
  -5   4   4   34.70   15.00
  -5   4   4   24.60   11.30
  -6   4   4  130.29   14.90
  -6   4   4  135.69   19.10
  -6   4   4  115.59   26.40
  -7   4   4  -14.60   17.60
  -7   4   4    7.20   27.30
  -7   4   4   13.10   29.50
   7   5   4   41.40   29.70
   7   5   4   80.89   27.90
  -7  -5  -4   64.49   28.00
  -7  -5  -4   54.79   28.00
  -7  -5  -4  104.59   26.40
   6   5   4   -2.60   19.70
   6   5   4   16.60   20.80
  -6  -5  -4    8.30   18.30
  -6  -5  -4  -11.80   17.10
   5   5   4  245.48   26.80
   5   5   4  235.38   26.20
  -5  -5  -4  241.58   31.60
  -5  -5  -4  265.57   25.70
   4   5   4   -2.80   10.60
   4   5   4   16.60   11.20
  -4  -5  -4  -26.30   35.30
  -4  -5  -4   -7.10    9.10
  -4  -5  -4  -11.40    9.10
   3   5   4 2185.98  111.09
   3   5   4 2124.19  110.69
   3   5   4 2167.08  111.59
  -3  -5  -4 2241.58  110.09
  -3  -5  -4 2182.68  110.59
  -3  -5  -4 2317.47  110.99
  -3  -5  -4 2117.69  122.69
   2   5   4    3.00    5.60
   2   5   4   16.00    8.30
   2   5   4    3.40    3.00
   2   5   4    2.40    6.00
   2   5   4   16.10   10.10
   2   5   4    9.00   17.20
  -2  -5  -4   23.80   23.80
  -2  -5  -4   13.30   22.20
  -2  -5  -4   -1.80    9.30
  -2  -5  -4    9.20    6.60
  -2  -5  -4   13.20    7.30
   1   5   4 1217.98   64.39
   1   5   4 1158.68   66.49
   1   5   4 1304.77   64.69
   1   5   4 1347.57   65.59
   1   5   4 1273.77   68.69
   1   5   4 1311.37   64.39
  -1  -5  -4 1307.47   68.49
  -1  -5  -4 1268.07   71.19
  -1  -5  -4 1291.07   66.69
  -1  -5  -4 1344.77   64.79
  -1  -5  -4 1400.76   65.69
   0   5   4   22.00   13.40
   0   5   4   41.70    7.70
   0   5   4   44.60    5.70
   0   5   4   40.90    8.40
   0   5   4   45.50   17.30
   0   5   4   41.90    6.60
   0   5   4   62.39   10.90
   0  -5  -4   42.60    6.00
   0  -5  -4   47.20    6.10
   0  -5  -4   46.30    9.90
   0  -5  -4   37.00   10.60
   0  -5  -4   44.00    7.90
  -1   5   4 1006.60   51.99
  -1   5   4  962.40   53.59
  -1   5   4  987.90   53.09
  -1   5   4 1073.69   48.10
  -1   5   4  950.20   52.59
  -1   5   4  973.00   48.00
   1  -5  -4  936.91   48.00
   1  -5  -4  916.41   50.89
   1  -5  -4  988.90   52.19
   1  -5  -4  957.90   54.19
  -2   5   4   50.19   11.10
  -2   5   4   51.99    6.00
  -2   5   4   48.40   11.70
  -2   5   4   72.69   10.40
  -2   5   4   68.99   13.90
  -2   5   4   53.69    4.60
   2  -5  -4   51.09    6.10
   2  -5  -4   45.50    4.40
   2  -5  -4   60.59   12.00
   2  -5  -4   52.89    8.80
  -3   5   4  353.36   24.30
  -3   5   4  327.57   26.10
  -3   5   4  358.46   24.80
  -3   5   4  321.07   29.70
   3  -5  -4  338.97   22.80
   3  -5  -4  327.37   25.00
  -4   5   4   14.20    9.90
  -4   5   4    3.70    5.40
  -4   5   4   32.90   12.20
  -4   5   4   12.10   11.80
  -4   5   4    4.20    8.50
  -4   5   4    6.30    6.90
  -4   5   4    4.50    4.70
   4  -5  -4   20.00    9.30
  -5   5   4  142.19   18.00
  -5   5   4  137.99   14.40
  -5   5   4  165.68   25.80
  -5   5   4  166.68   17.10
  -5   5   4  153.48   17.30
  -5   5   4  169.48   22.40
  -5   5   4  179.58   21.50
   5  -5  -4  173.68   18.20
  -6   5   4   28.30   14.00
  -6   5   4    3.90   10.40
  -6   5   4  -28.00   19.90
  -6   5   4   37.60   25.90
  -7   5   4  101.19   22.50
  -7   5   4   72.19   31.90
  -7   5   4  109.79   34.50
   7   6   4   15.50   29.90
   7   6   4    2.90   32.40
  -7  -6  -4   -9.40   29.50
  -7  -6  -4   41.80   29.60
  -7  -6  -4   44.30   32.50
   6   6   4  210.48   32.80
   6   6   4  171.98   31.60
  -6  -6  -4  173.58   26.70
  -6  -6  -4  172.18   28.80
  -6  -6  -4  167.28   27.90
   5   6   4   14.20   16.00
   5   6   4   -0.20   16.20
  -5  -6  -4   19.30   16.70
  -5  -6  -4   15.70   17.50
   4   6   4  208.38   23.50
   4   6   4  195.08   23.50
  -4  -6  -4  204.18   22.50
  -4  -6  -4  174.68   21.70
   3   6   4   18.00    9.70
   3   6   4   10.30   11.60
  -3  -6  -4    9.60    9.50
  -3  -6  -4  -14.10   30.20
  -3  -6  -4   43.80   14.10
  -3  -6  -4   17.20    8.60
   2   6   4  129.89    9.80
   2   6   4  116.29   14.60
   2   6   4  134.59   18.20
   2   6   4   72.99   30.40
   2   6   4  112.79   13.20
  -2  -6  -4  137.49   32.20
  -2  -6  -4  175.38   24.10
  -2  -6  -4  126.39   15.70
  -2  -6  -4  123.39   15.00
  -2  -6  -4  105.19   13.80
   1   6   4   75.49   11.80
   1   6   4   91.89   11.20
   1   6   4   82.19   14.00
   1   6   4   72.79    9.60
   1   6   4   81.29   10.60
   1   6   4   65.79   12.70
  -1  -6  -4   73.09   15.10
  -1  -6  -4   86.99   10.60
  -1  -6  -4   56.19   10.70
  -1  -6  -4   74.09   14.90
  -1  -6  -4   74.29   10.00
   0   6   4 1666.33   84.09
   0   6   4 1533.05   81.79
   0   6   4 1735.83   84.19
   0   6   4 1533.25   81.59
   0   6   4 1657.93   94.99
   0   6   4 1696.93   84.79
   0  -6  -4 1656.43   84.59
   0  -6  -4 1704.83   81.89
   0  -6  -4 1649.83   86.59
   0  -6  -4 1683.23   80.89
   0  -6  -4 1697.33   84.99
  -1   6   4   81.69   12.90
  -1   6   4   40.00    5.50
  -1   6   4   63.39   13.90
  -1   6   4   47.40   11.90
  -1   6   4   38.30   12.20
  -1   6   4   58.89    7.40
   1  -6  -4   40.10    8.70
   1  -6  -4   72.39   14.00
   1  -6  -4   64.19    7.30
   1  -6  -4   63.19   12.20
   1  -6  -4   64.89    6.60
  -2   6   4  785.92   46.40
  -2   6   4  783.52   36.70
  -2   6   4  639.54   44.30
  -2   6   4  842.82   36.90
  -2   6   4  721.23   42.50
  -2   6   4  769.22   43.20
   2  -6  -4  717.73   36.70
   2  -6  -4  710.03   41.90
   2  -6  -4  718.13   47.10
   2  -6  -4  757.92   42.90
   2  -6  -4  699.23   36.60
  -3   6   4   48.90   13.20
  -3   6   4   54.19   14.00
  -3   6   4   58.49    7.10
  -3   6   4   63.69   12.30
   3  -6  -4   98.19   16.60
   3  -6  -4   75.19   11.50
  -4   6   4  519.45   29.90
  -4   6   4  561.84   37.60
  -4   6   4  511.95   30.00
  -4   6   4  521.35   40.00
  -4   6   4  561.64   36.90
   4  -6  -4  530.15   34.40
  -5   6   4   30.70   21.20
  -5   6   4   17.40   16.20
  -5   6   4   36.90   10.50
   5  -6  -4   37.70   13.00
  -6   6   4  138.19   18.60
  -6   6   4  116.39   27.30
  -6   6   4  142.69   35.60
  -7   6   4   -1.10   36.90
  -7   6   4   36.50   33.20
  -7   6   4   28.50   32.70
   6   7   4    0.00   25.50
   6   7   4    6.40   28.50
  -6  -7  -4   -6.50   26.60
  -6  -7  -4  -14.10   22.70
  -6  -7  -4   26.70   24.30
   5   7   4  172.88   28.90
   5   7   4   86.19   24.00
  -5  -7  -4  132.59   24.80
  -5  -7  -4  136.39   25.00
   4   7   4   16.00   16.60
   4   7   4   25.80   24.60
  -4  -7  -4   -6.30   16.80
  -4  -7  -4   39.10   15.40
   3   7   4  379.66   29.30
   3   7   4  391.66   33.60
  -3  -7  -4  387.26   28.50
  -3  -7  -4  348.17   28.70
   2   7   4    8.00   18.20
   2   7   4   13.30    9.00
   2   7   4   -0.40    6.20
   2   7   4   12.50   29.40
  -2  -7  -4   -6.10   17.70
  -2  -7  -4   -4.10    8.70
  -2  -7  -4   -4.90    9.90
  -2  -7  -4    2.00   10.10
   1   7   4  345.47   26.30
   1   7   4  345.47   23.20
   1   7   4  296.47   21.20
   1   7   4  251.77   23.10
   1   7   4  336.57   22.80
  -1  -7  -4  340.27   22.90
  -1  -7  -4  335.77   30.70
  -1  -7  -4  336.27   24.10
  -1  -7  -4  356.76   31.80
  -1  -7  -4  381.26   23.20
   0   7   4   31.20   23.00
   0   7   4   62.79   11.50
   0   7   4   86.49   14.90
   0   7   4  108.09   24.10
   0   7   4   67.89    9.00
   0   7   4   81.39   11.00
   0   7   4   83.79   16.60
   0  -7  -4   92.99   18.50
   0  -7  -4   99.39   15.00
   0  -7  -4   76.19   12.80
   0  -7  -4   95.39   10.20
   0  -7  -4   65.39    9.90
  -1   7   4  379.46   29.10
  -1   7   4  376.06   38.40
  -1   7   4  389.36   29.60
  -1   7   4  429.36   28.60
  -1   7   4  423.66   21.40
  -1   7   4  414.06   40.80
   1  -7  -4  422.96   23.60
   1  -7  -4  410.36   29.10
   1  -7  -4  350.86   27.20
   1  -7  -4  392.56   21.30
  -2   7   4    7.50    5.00
  -2   7   4    7.50   14.10
  -2   7   4   12.40   10.90
  -2   7   4   -3.90   13.00
  -2   7   4   19.50   12.10
   2  -7  -4    9.80    8.60
   2  -7  -4    7.50    4.80
   2  -7  -4   14.40   13.60
  -3   7   4  565.84   42.10
  -3   7   4  578.94   37.90
   3  -7  -4  605.14   37.10
  -4   7   4    0.90    5.80
  -4   7   4   12.40    6.50
  -4   7   4   35.90   27.80
  -4   7   4   12.00   14.00
   4  -7  -4   19.10   12.00
  -5   7   4  181.18   19.60
  -5   7   4  181.88   37.50
  -5   7   4  216.68   34.70
   5  -7  -4  193.28   24.30
  -6   7   4   38.60   27.90
  -6   7   4   37.10   27.40
  -6   7   4  -19.60   32.70
   6  -7  -4   35.70   23.30
   6   8   4   82.29   33.00
   6   8   4   74.19   35.20
  -6  -8  -4  120.19   31.80
  -6  -8  -4   88.79   26.90
  -6  -8  -4   15.80   27.90
   5   8   4   18.80   26.20
   5   8   4   31.70   25.10
  -5  -8  -4   15.50   19.80
  -5  -8  -4    3.40   22.70
  -5  -8  -4    6.00   21.80
   4   8   4  223.68   33.70
   4   8   4  324.67   33.50
  -4  -8  -4  239.38   31.80
  -4  -8  -4  252.67   33.10
   3   8   4   18.90   15.50
   3   8   4   11.80   21.30
  -3  -8  -4   18.00   15.40
  -3  -8  -4    8.30   11.90
   2   8   4  519.55   36.20
  -2  -8  -4  573.24   35.10
  -2  -8  -4  480.25   36.60
  -2  -8  -4  561.44   35.80
   1   8   4   -2.30   30.60
   1   8   4    8.70   12.40
   1   8   4   22.30   12.50
   1   8   4   -2.50   12.10
   1   8   4    1.60   10.40
  -1  -8  -4  -10.40    8.00
  -1  -8  -4    2.50   10.70
  -1  -8  -4   -0.30   11.00
   0   8   4  627.34   38.80
   0   8   4  660.93   48.60
   0   8   4  655.43   40.40
   0   8   4  635.14   41.00
   0  -8  -4  667.83   41.10
   0  -8  -4  688.93   37.50
  -1   8   4   34.80   25.40
  -1   8   4  111.39   16.90
  -1   8   4   97.39   11.90
  -1   8   4   48.00   17.20
  -1   8   4  117.39   31.40
   1  -8  -4   91.19   10.60
   1  -8  -4  101.59   15.40
  -2   8   4  176.68   14.20
  -2   8   4  202.18   31.60
  -2   8   4  203.48   29.10
  -2   8   4  216.48   23.30
   2  -8  -4  193.18   20.60
   2  -8  -4  188.58   14.00
  -3   8   4   72.89   18.90
  -3   8   4   41.00   18.30
   3  -8  -4   33.00   14.30
  -4   8   4  102.99   25.70
  -4   8   4  115.49   22.40
  -4   8   4   94.49   29.00
   4  -8  -4   78.69   19.10
  -5   8   4   26.10   25.60
  -5   8   4   27.60   30.00
  -5   8   4   16.40   22.10
   5  -8  -4   46.10   20.50
  -6   8   4  134.59   33.40
  -6   8   4   65.79   34.30
  -6   8   4  117.19   38.50
   6  -8  -4   93.69   27.50
   5   9   4   82.69   31.10
   5   9   4  116.29   36.20
  -5  -9  -4  110.29   25.70
  -5  -9  -4   95.39   31.60
  -5  -9  -4  128.49   29.10
   4   9   4   25.40   26.00
   4   9   4   52.59   28.70
  -4  -9  -4   55.19   24.00
  -4  -9  -4   25.00   22.00
   3   9   4  130.39   33.20
   3   9   4  163.58   25.90
  -3  -9  -4  151.38   24.20
  -3  -9  -4  162.98   24.00
   2   9   4  -12.70   46.80
   2   9   4   14.10   25.00
  -2  -9  -4    9.60   14.80
  -2  -9  -4   11.10   16.70
  -2  -9  -4   -8.70   12.30
   1   9   4  232.18   25.80
   1   9   4  216.88   24.90
   1   9   4  255.97   33.20
  -1  -9  -4  227.38   23.30
  -1  -9  -4  248.38   21.90
  -1  -9  -4  211.78   34.40
   0   9   4   -1.30   12.20
   0   9   4   -1.80   33.70
   0   9   4   13.10   11.90
   0   9   4   32.00   17.40
   0   9   4   10.30   17.90
   0  -9  -4    8.10   13.20
   0  -9  -4    9.30    9.50
  -1   9   4  185.68   38.50
  -1   9   4  177.08   24.00
  -1   9   4  171.88   20.80
   1  -9  -4  184.08   16.60
   1  -9  -4  184.28   23.40
  -2   9   4    5.40   34.40
  -2   9   4   10.80   33.60
  -2   9   4   31.60   16.50
   2  -9  -4   11.10   15.40
   2  -9  -4   -7.20    7.40
  -3   9   4  225.48   38.80
  -3   9   4  235.78   39.60
  -3   9   4  226.78   31.00
   3  -9  -4  227.28   29.10
  -4   9   4   -5.20   24.30
  -4   9   4   12.50   26.10
  -4   9   4   46.00   28.40
   4  -9  -4   38.10   23.10
  -5   9   4   19.00   31.60
  -5   9   4    0.50   28.30
  -5   9   4   35.20   31.70
   5  -9  -4   56.49   26.40
   5  10   4   -5.00   33.60
   5  10   4   54.89   37.80
  -5 -10  -4   50.09   32.60
  -5 -10  -4   35.30   25.80
   4  10   4   57.59   35.70
   4  10   4   45.90   27.00
  -4 -10  -4  134.89   30.30
  -4 -10  -4   94.29   28.60
  -4 -10  -4   74.09   23.20
   3  10   4   -4.90   23.10
   3  10   4   -3.10   34.80
  -3 -10  -4   48.70   21.40
  -3 -10  -4   -1.20   16.20
  -3 -10  -4    2.80   22.90
   2  10   4  100.59   70.69
   2  10   4  138.49   26.70
   2  10   4  118.99   38.20
  -2 -10  -4  170.68   19.50
  -2 -10  -4  185.78   28.90
   1  10   4   23.10   32.10
   1  10   4    8.70   16.90
   1  10   4  109.99   60.29
  -1 -10  -4    8.90   14.20
  -1 -10  -4   12.90   10.50
  -1 -10  -4  -14.40   16.90
   0  10   4    5.10   55.69
   0  10   4  177.38   26.40
   0 -10  -4  201.08   22.10
   0 -10  -4  209.58   29.10
  -1  10   4    0.80   50.49
  -1  10   4   63.09   38.30
  -1  10   4   13.60   18.40
   1 -10  -4   26.60   20.20
   1 -10  -4   -3.10   10.50
  -2  10   4  186.28   87.59
  -2  10   4  126.49   28.40
  -2  10   4   81.59   55.29
   2 -10  -4  161.68   25.90
  -3  10   4    2.90   46.00
  -3  10   4   16.50   25.30
  -3  10   4   16.80   42.80
   3 -10  -4   -4.20   22.60
  -4  10   4  205.38   44.40
  -4  10   4  165.38   51.99
  -4  10   4  126.89   34.30
   4 -10  -4  113.79   29.70
  -5  10   4  -11.80   49.20
  -5  10   4  -21.80   44.30
  -5  10   4   13.50   38.00
   5 -10  -4   32.30   32.40
   4  11   4   16.60   37.50
  -4 -11  -4  -21.40   27.90
   3  11   4   82.59   31.90
   3  11   4   21.50   41.80
  -3 -11  -4   52.59   29.70
  -3 -11  -4   50.09   21.60
  -3 -11  -4  164.38   28.90
   2  11   4   37.00   26.90
   2  11   4   -6.40   74.89
  -2 -11  -4   26.20   23.20
  -2 -11  -4    7.10   25.40
   1  11   4   72.99   25.50
   1  11   4  -12.10   42.10
   1  11   4   22.60   76.09
  -1 -11  -4   22.60   25.30
  -1 -11  -4   75.29   19.40
   0  11   4   81.99   76.49
   0  11   4   29.10   25.60
   0  11   4   11.60   23.60
   0 -11  -4  -14.30   14.90
   0 -11  -4    6.70   24.10
  -1  11   4  -77.69   64.89
  -1  11   4  104.29   27.30
  -1  11   4  153.18   36.40
   1 -11  -4  143.69   27.90
  -2  11   4   -0.90   26.20
  -2  11   4   19.80   65.89
  -2  11   4   21.60   48.60
   2 -11  -4    2.00   25.60
  -3  11   4   47.90   67.89
  -3  11   4   91.69   35.70
  -3  11   4   37.20   71.79
   3 -11  -4   80.49   29.40
  -4  11   4  -54.19   92.89
  -4  11   4   32.10   40.50
   2  12   4   41.30   32.60
   2  12   4   58.09   82.99
  -2 -12  -4   50.69   28.50
  -2 -12  -4  168.68   37.40
   1  12   4   62.49   95.39
   1  12   4   -8.30   29.90
  -1 -12  -4   -9.50   23.80
  -1 -12  -4   78.59   32.20
   0  12   4  127.69   54.69
   0  12   4  146.99   31.30
   0  12   4   83.49   85.19
   0 -12  -4  131.59   33.10
  -1  12   4  -22.50   30.00
  -1  12   4   15.50   32.40
  -1  12   4   84.19   85.09
   1 -12  -4  -26.20   28.10
  -2  12   4   35.30   33.40
  -2  12   4  101.19   47.00
  -2  12   4   15.10   86.99
   2 -12  -4   53.79   30.30
   2 -12   5   46.80   36.00
  -2  12  -5   15.30   96.19
  -2  12  -5    0.50   56.89
   1 -12   5  140.09   28.10
   1 -12   5   98.79   34.70
  -1  12  -5   94.19   73.09
  -1  12  -5   75.99   91.39
   0 -12   5   -2.80   27.40
   0 -12   5   32.40   25.30
   0  12  -5   47.60   24.80
   0  12  -5  -42.00   81.19
   0  12  -5   76.49   70.59
  -1 -12   5   87.89   29.90
  -1 -12   5  110.49   27.90
   1  12  -5  170.38   97.99
   1  12  -5   -4.70   69.49
   1  12  -5   49.80   28.70
  -2 -12   5   10.60   25.90
  -2 -12   5   53.29   34.70
   2  12  -5   24.90   31.30
   2  12  -5  114.69   56.79
   3 -11   5   55.29   30.80
  -3  11  -5  -22.10   77.19
  -3  11  -5   -8.90   35.60
   2 -11   5   16.80   26.40
   2 -11   5   39.90   19.20
  -2  11  -5   45.40   17.80
  -2  11  -5   57.79   70.79
  -2  11  -5   91.89   43.20
   1 -11   5  -35.10   21.80
   1 -11   5    3.20   20.00
  -1  11  -5   -3.30   50.69
  -1  11  -5  -22.60   16.50
  -1  11  -5   60.89   66.99
   0 -11   5   48.70   25.60
   0 -11   5   44.00   19.90
   0  11  -5  -17.40   69.09
   0  11  -5   54.49   57.69
   0  11  -5   32.00   19.00
  -1 -11   5   55.59   26.20
  -1 -11   5   23.60   21.00
   1  11  -5    4.00   24.90
   1  11  -5    2.50   52.49
   1  11  -5   76.19   71.89
  -2 -11   5   65.79   26.60
  -2 -11   5   45.30   28.80
   2  11  -5  109.49   27.10
   2  11  -5   35.90   51.49
   2  11  -5  109.59   48.40
  -3 -11   5    7.60   24.90
  -3 -11   5  -22.90   30.70
   3  11  -5   22.30   27.70
   3  11  -5  -24.70   34.50
   4 -10   5  -23.20   27.30
  -4  10  -5    8.10   70.89
  -4  10  -5   -6.90   30.60
   3 -10   5  195.98   22.10
   3 -10   5  185.58   32.70
  -3  10  -5  145.29   32.90
  -3  10  -5  182.08   29.00
   2 -10   5   19.50   22.90
   2 -10   5   33.30   15.00
  -2  10  -5   22.50   14.70
  -2  10  -5   -7.70   47.90
  -2  10  -5  -10.50   25.20
   1 -10   5  170.68   21.30
   1 -10   5  137.59   23.50
  -1  10  -5  160.08   19.40
  -1  10  -5  -14.60   55.09
  -1  10  -5  135.79   38.00
   0 -10   5   33.50   14.10
   0 -10   5  -22.30   19.40
   0  10  -5    4.10   55.39
   0  10  -5    1.40   14.30
   0  10  -5   28.40   41.40
  -1 -10   5  266.87   33.90
  -1 -10   5  194.88   16.80
   1  10  -5  188.58   67.99
   1  10  -5   84.39   44.50
   1  10  -5  226.48   27.00
  -2 -10   5   -3.00   19.80
  -2 -10   5  -19.40   12.80
  -2 -10   5   -1.40   19.40
   2  10  -5   18.00   45.20
   2  10  -5   44.30   41.90
  -3 -10   5  124.89   27.70
  -3 -10   5  155.78   29.00
  -3 -10   5  152.78   20.70
   3  10  -5  150.88   37.00
   3  10  -5  149.19   26.50
   3  10  -5   78.29   22.10
  -4 -10   5   -7.80   25.60
  -4 -10   5   24.00   27.40
  -4 -10   5   -8.90   22.60
   4  10  -5   -9.90   26.40
   4  10  -5   45.40   34.50
   5  -9   5  -17.20   26.90
  -5   9  -5   37.90   53.19
  -5   9  -5   -7.00   32.50
   4  -9   5   95.99   26.90
   4  -9   5   91.49   17.90
  -4   9  -5  121.09   40.50
  -4   9  -5   77.29   55.09
  -4   9  -5  131.09   31.70
   3  -9   5  -20.20   20.10
   3  -9   5   -4.30   11.90
  -3   9  -5  -10.00   21.70
  -3   9  -5    0.90   45.30
  -3   9  -5   14.60   28.30
   2  -9   5  195.88   28.80
   2  -9   5  219.78   22.60
   2  -9   5  184.78   25.70
  -2   9  -5  216.78   34.00
  -2   9  -5  213.88   26.70
   1  -9   5   -7.80   14.40
   1  -9   5   -2.80   10.30
  -1   9  -5   23.00   19.90
  -1   9  -5   -1.40   10.70
  -1   9  -5   83.69   73.39
   0  -9   5  254.57   25.30
   0  -9   5  236.38   30.10
   0  -9   5  233.98   23.10
   0   9  -5  228.98   43.50
   0   9  -5  276.97   24.10
  -1  -9   5    9.30   14.10
  -1  -9   5   17.80   12.20
  -1  -9   5   23.70   10.40
  -1  -9   5   11.70    8.40
   1   9  -5   21.40   12.60
   1   9  -5   35.30   33.10
  -2  -9   5  139.69   18.70
  -2  -9   5  199.48   26.00
  -2  -9   5  150.28   18.40
   2   9  -5  118.09   39.20
   2   9  -5  139.19   21.40
   2   9  -5  219.28   44.50
  -3  -9   5   26.50   14.60
  -3  -9   5   71.39   21.10
  -3  -9   5   66.89   19.30
   3   9  -5   56.89   17.60
   3   9  -5   70.09   27.10
   3   9  -5   43.80   20.80
  -4  -9   5   73.39   20.00
  -4  -9   5   89.99   25.70
  -4  -9   5   74.99   23.30
   4   9  -5   79.19   26.10
   4   9  -5   73.59   30.60
  -5  -9   5   12.80   25.80
  -5  -9   5    0.10   23.10
  -5  -9   5    3.50   26.50
   5   9  -5   50.19   32.10
   5   9  -5   19.20   27.40
   6  -8   5  -27.70   27.00
  -6   8  -5    6.20   37.10
  -6   8  -5    2.10   33.10
   5  -8   5  161.58   29.20
  -5   8  -5  242.68   41.00
  -5   8  -5  179.08   34.30
  -5   8  -5  132.09   24.70
   4  -8   5   11.30   19.20
   4  -8   5  -17.30   12.40
  -4   8  -5  -18.10   20.40
  -4   8  -5   16.90   28.10
  -4   8  -5   13.00   21.40
   3  -8   5  262.27   22.60
   3  -8   5  273.47   35.30
  -3   8  -5  195.18   42.50
  -3   8  -5  267.17   36.20
  -3   8  -5  281.17   27.20
  -3   8  -5  320.37   49.90
   2  -8   5    5.40   12.70
   2  -8   5    6.10    8.70
   2  -8   5    2.00   11.60
  -2   8  -5   -2.90   12.90
  -2   8  -5    1.10   16.60
  -2   8  -5   -5.80   29.00
  -2   8  -5    0.80   13.00
   1  -8   5  448.06   29.60
   1  -8   5  449.76   31.00
   1  -8   5  442.56   31.70
  -1   8  -5  437.06   32.00
  -1   8  -5  467.75   29.60
  -1   8  -5  484.55   37.00
   0  -8   5   10.30    4.70
   0  -8   5   18.10   10.50
   0  -8   5   31.50   12.80
   0  -8   5   20.90    9.20
   0  -8   5   13.10    4.60
   0   8  -5   30.10   29.50
   0   8  -5   33.60   10.70
   0   8  -5   28.20   22.40
   0   8  -5    2.20   13.50
  -1  -8   5  319.57   25.70
  -1  -8   5  314.97   34.20
  -1  -8   5  330.27   22.30
  -1  -8   5  322.87   27.10
  -1  -8   5  295.87   20.30
   1   8  -5  358.56   25.20
  -2  -8   5   76.09   18.40
  -2  -8   5   37.20   12.10
  -2  -8   5   31.50   11.70
  -2  -8   5   57.39   14.40
  -2  -8   5   31.70    9.40
   2   8  -5   49.00   28.50
   2   8  -5   59.59   25.90
   2   8  -5   47.90   13.20
  -3  -8   5  221.28   26.00
  -3  -8   5  244.18   30.80
  -3  -8   5  220.38   27.10
  -3  -8   5  225.48   21.80
   3   8  -5  195.08   24.60
   3   8  -5  194.38   24.30
  -4  -8   5   29.30   15.70
  -4  -8   5  -15.70   15.40
  -4  -8   5   18.60   18.40
   4   8  -5   14.70   18.90
   4   8  -5  -18.50   22.40
   4   8  -5   12.50   12.50
  -5  -8   5  121.39   29.00
  -5  -8   5  103.39   25.80
  -5  -8   5   89.59   23.80
   5   8  -5  100.49   27.00
   5   8  -5  116.59   32.20
  -6  -8   5  -57.59   26.10
  -6  -8   5   -3.70   24.50
  -6  -8   5  -51.39   28.00
   6   8  -5    6.30   32.10
   6   8  -5   11.90   34.20
  -6   7  -5   64.89   30.60
  -6   7  -5   39.30   21.60
  -6   7  -5   46.80   33.60
   5  -7   5   19.70   20.90
  -5   7  -5  -13.50   22.50
  -5   7  -5   10.70   14.80
  -5   7  -5   -1.80   23.20
   4  -7   5  236.68   25.10
   4  -7   5  212.78   21.10
  -4   7  -5  208.38   30.20
  -4   7  -5  208.38   25.70
  -4   7  -5  226.98   22.70
  -4   7  -5  205.58   30.20
   3  -7   5    7.00    9.80
   3  -7   5   -8.90    7.80
  -3   7  -5    0.10   17.70
  -3   7  -5  -12.20   13.50
  -3   7  -5   13.70   13.00
  -3   7  -5   33.30   15.10
   2  -7   5  552.74   32.10
   2  -7   5  573.94   36.30
   2  -7   5  548.95   32.80
  -2   7  -5  494.75   37.40
  -2   7  -5  487.25   42.50
  -2   7  -5  557.84   33.70
   1  -7   5    1.90    6.70
   1  -7   5  -14.80    7.80
   1  -7   5   10.00    7.80
  -1   7  -5  -25.30   22.50
  -1   7  -5    4.10    9.50
  -1   7  -5   -1.30    9.50
  -1   7  -5    6.10    8.00
   0  -7   5  553.14   33.30
   0  -7   5  512.55   26.40
   0  -7   5  480.95   32.90
   0  -7   5  509.15   26.60
   0  -7   5  513.35   31.70
   0   7  -5  499.75   33.40
   0   7  -5  439.16   42.90
   0   7  -5  555.94   30.60
  -1  -7   5   95.69   12.30
  -1  -7   5   96.29   11.40
  -1  -7   5  141.69   18.60
  -1  -7   5  106.19   13.90
  -1  -7   5  131.49   16.50
  -1  -7   5  132.39   24.90
   1   7  -5  159.08   19.40
   1   7  -5  119.99   14.50
   1   7  -5   28.90   24.40
   1   7  -5   91.99   31.40
   1   7  -5  115.99   17.90
  -2  -7   5  659.43   39.90
  -2  -7   5  604.84   36.40
  -2  -7   5  627.84   40.40
  -2  -7   5  673.83   37.50
  -2  -7   5  678.33   39.30
  -2  -7   5  577.44   64.09
   2   7  -5  622.24   53.49
   2   7  -5  630.54   38.80
  -3  -7   5   55.09   14.20
  -3  -7   5   49.20   11.60
  -3  -7   5   76.79   17.70
  -3  -7   5   60.89   13.30
   3   7  -5   59.79   13.20
   3   7  -5   55.79   12.90
   3   7  -5   71.29   16.20
  -4  -7   5  206.78   23.00
  -4  -7   5  203.18   22.10
  -4  -7   5  173.88   22.90
  -4  -7   5  232.58   25.20
   4   7  -5  157.08   20.10
   4   7  -5  186.08   24.90
  -5  -7   5   -8.40   17.70
  -5  -7   5    0.20   16.10
  -5  -7   5   -0.40   18.00
   5   7  -5   15.70   25.10
   5   7  -5   13.10   20.20
   5   7  -5    2.50   13.30
  -6  -7   5  103.49   28.20
  -6  -7   5   89.19   26.20
  -6  -7   5   60.09   24.20
   6   7  -5   92.89   28.70
   6   7  -5   79.99   36.50
  -7   6  -5   73.69   37.10
  -7   6  -5   64.39   42.60
  -6   6  -5   22.60   25.90
  -6   6  -5   -6.60   17.30
  -6   6  -5   20.80   29.80
   5  -6   5  185.38   25.00
  -5   6  -5  193.18   18.80
  -5   6  -5  262.37   33.30
  -5   6  -5  202.68   23.80
  -5   6  -5  247.88   32.50
  -5   6  -5  226.18   31.50
  -5   6  -5  241.38   29.00
   4  -6   5   54.59   13.70
   4  -6   5   54.29   10.50
  -4   6  -5   43.90   17.60
  -4   6  -5   66.39   14.90
  -4   6  -5   38.30   15.00
  -4   6  -5   37.50    6.50
  -4   6  -5   48.50    6.10
  -4   6  -5   59.19   16.60
  -4   6  -5   57.29   11.70
   3  -6   5  132.99   16.80
   3  -6   5  116.09   13.40
  -3   6  -5  115.99   19.50
  -3   6  -5  104.69   14.80
  -3   6  -5  142.09   20.20
  -3   6  -5  112.29   14.20
   2  -6   5   29.00    9.20
   2  -6   5   13.40   12.70
   2  -6   5   24.80    7.00
   2  -6   5   18.40    7.00
  -2   6  -5    7.50   17.30
  -2   6  -5   15.60   10.20
  -2   6  -5   23.90   12.50
  -2   6  -5   14.20   10.10
  -2   6  -5   13.60   12.40
   1  -6   5  696.23   38.50
   1  -6   5  638.74   41.80
   1  -6   5  648.94   36.90
   1  -6   5  670.23   36.00
  -1   6  -5  661.53   38.60
  -1   6  -5  602.54   39.00
  -1   6  -5  726.53   38.70
  -1   6  -5  681.63   41.00
   0  -6   5   -4.90   10.70
   0  -6   5    1.60    4.20
   0  -6   5   -9.80    6.80
   0  -6   5   -2.10    7.70
   0  -6   5   -1.00    3.50
   0  -6   5   -5.30    9.70
   0  -6   5   -2.60    6.40
   0   6  -5   16.60    9.30
   0   6  -5   -4.70   11.40
   0   6  -5   12.30    9.10
   0   6  -5   -4.90   17.40
   0   6  -5    6.20    5.50
  -1  -6   5  604.34   31.00
  -1  -6   5  555.14   33.60
  -1  -6   5  645.04   50.39
  -1  -6   5  506.15   50.29
  -1  -6   5  616.04   36.50
  -1  -6   5  534.85   30.40
  -1  -6   5  508.65   33.00
   1   6  -5  578.44   34.10
   1   6  -5  564.44   34.60
   1   6  -5  548.55   32.10
  -2  -6   5   35.60   18.50
  -2  -6   5  -38.40   30.50
  -2  -6   5    9.50   11.10
  -2  -6   5   -0.70    7.60
  -2  -6   5    6.90    7.70
  -2  -6   5    6.20    9.40
  -2  -6   5    3.40    6.10
   2   6  -5  -11.30    9.60
   2   6  -5  -22.50   16.60
   2   6  -5   -1.80    8.20
   2   6  -5   -9.40   11.00
   2   6  -5    9.20   14.50
  -3  -6   5  805.72   45.00
  -3  -6   5  702.93   45.00
  -3  -6   5  797.12   45.90
  -3  -6   5  751.12   46.30
  -3  -6   5  809.02   44.50
   3   6  -5  795.62   45.80
   3   6  -5  815.52   49.90
   3   6  -5  776.62   45.40
   3   6  -5  792.12   45.00
  -4  -6   5   34.70   11.20
  -4  -6   5   29.10   12.10
  -4  -6   5   29.40   20.30
  -4  -6   5   32.00   12.40
   4   6  -5   37.20   15.20
   4   6  -5   11.10    8.90
   4   6  -5   14.70   12.30
   4   6  -5   30.10   17.30
  -5  -6   5  219.48   27.50
  -5  -6   5  230.18   29.90
  -5  -6   5  273.57   26.10
   5   6  -5  208.88   22.60
   5   6  -5  263.67   30.10
   5   6  -5  245.68   33.40
  -6  -6   5   25.70   22.40
  -6  -6   5   18.60   18.30
  -6  -6   5    7.60   21.60
   6   6  -5   39.10   28.60
   6   6  -5   35.20   23.30
  -7  -6   5   77.39   31.00
  -7  -6   5  -15.30   28.30
   7   6  -5  142.39   37.80
  -7   5  -5    9.90   24.10
  -7   5  -5   62.69   35.60
  -7   5  -5   30.20   33.60
  -7   5  -5  -32.00   24.70
  -6   5  -5  156.18   30.10
  -6   5  -5  166.48   19.10
  -6   5  -5  133.59   29.40
  -6   5  -5  180.08   23.00
   5  -5   5    8.40   12.50
  -5   5  -5   14.30    9.20
  -5   5  -5   33.60   17.70
  -5   5  -5    3.10   16.10
  -5   5  -5    3.90   15.20
  -5   5  -5  -10.00   12.10
  -5   5  -5   -9.10   14.80
  -5   5  -5   -5.70   12.00
   4  -5   5  725.53   41.60
   4  -5   5  724.63   39.60
  -4   5  -5  650.93   44.20
  -4   5  -5  670.53   41.20
  -4   5  -5  693.93   38.20
  -4   5  -5  729.83   40.90
  -4   5  -5  673.43   44.80
  -4   5  -5  636.94   36.40
  -4   5  -5  724.13   39.10
   3  -5   5   24.60    8.70
   3  -5   5   22.70    7.20
  -3   5  -5   23.00   13.70
  -3   5  -5   16.60   11.70
  -3   5  -5   22.00    6.90
  -3   5  -5    9.10   10.50
  -3   5  -5   19.80    4.30
  -3   5  -5   21.20    4.40
  -3   5  -5   11.20   11.50
  -3   5  -5   17.20    9.40
   2  -5   5 1781.22   88.39
   2  -5   5 1769.02   93.69
   2  -5   5 1734.23   91.49
   2  -5   5 1849.91   89.99
  -2   5  -5 1802.22   94.89
  -2   5  -5 1799.72   90.09
  -2   5  -5 1795.32   94.19
  -2   5  -5 1959.00   92.59
   1  -5   5  295.77   24.00
   1  -5   5  292.37   17.50
   1  -5   5  289.87   18.60
   1  -5   5  310.27   20.20
  -1   5  -5  290.17   19.40
  -1   5  -5  276.57   20.50
  -1   5  -5  285.77   21.80
  -1   5  -5  254.27   21.10
   0  -5   5 1844.12   90.09
   0  -5   5 1825.82   93.29
   0  -5   5 1939.31   93.49
   0  -5   5 1832.12   93.89
   0  -5   5 1719.93   89.99
   0  -5   5 2149.78   98.39
   0  -5   5 2041.20   95.69
   0   5  -5 1814.72   99.79
   0   5  -5 1735.03   92.89
   0   5  -5 1736.43   91.49
   0   5  -5 2056.09   94.29
  -1  -5   5    9.60    5.50
  -1  -5   5   -3.90   19.60
  -1  -5   5    4.40    5.10
  -1  -5   5    9.00    4.50
  -1  -5   5   18.90    8.00
  -1  -5   5   21.50   14.10
   1   5  -5   22.70   16.60
   1   5  -5    5.30    8.50
   1   5  -5   14.00    5.30
   1   5  -5   28.00   13.90
   1   5  -5    0.80    8.10
  -2  -5   5  726.03   43.00
  -2  -5   5  729.33   40.90
  -2  -5   5  763.62   42.40
  -2  -5   5  744.13   40.50
  -2  -5   5  817.42   41.60
   2   5  -5  763.72   41.50
   2   5  -5  726.23   47.90
   2   5  -5  755.82   46.40
   2   5  -5  731.93   42.10
   2   5  -5  771.92   42.50
  -3  -5   5    1.60    8.20
  -3  -5   5   30.00   10.80
  -3  -5   5   31.00   35.70
  -3  -5   5    5.40    6.30
  -3  -5   5   34.50   11.90
  -3  -5   5    6.70    7.10
  -3  -5   5   10.50   16.50
   3   5  -5   16.20   10.30
   3   5  -5   -1.50   10.10
   3   5  -5   12.40    8.70
   3   5  -5   22.10    7.70
   3   5  -5   22.30   11.20
  -4  -5   5  392.36   27.50
  -4  -5   5  380.26   26.10
  -4  -5   5  390.56   25.80
   4   5  -5  331.57   29.40
   4   5  -5  341.97   25.90
   4   5  -5  326.77   23.90
   4   5  -5  333.97   26.70
  -5  -5   5   26.60   35.90
  -5  -5   5   12.90   13.70
  -5  -5   5  -16.90   12.00
  -5  -5   5    2.40   11.20
   5   5  -5    2.60   10.50
   5   5  -5   14.60   18.00
   5   5  -5   11.30   17.00
   5   5  -5    7.20   14.50
  -6  -5   5   62.29   21.40
  -6  -5   5  118.69   18.50
  -6  -5   5  106.49   22.30
   6   5  -5   62.89   27.40
   6   5  -5  119.29   18.00
   6   5  -5  136.19   26.90
  -7  -5   5    7.10   26.40
  -7  -5   5  -11.20   23.80
   7   5  -5   25.50   34.50
  -7   4  -5   89.39   34.10
  -7   4  -5  146.69   25.00
  -7   4  -5  167.78   27.80
  -7   4  -5  126.59   32.40
  -7   4  -5  122.79   22.30
  -7   4  -5  109.49   28.50
  -6   4  -5    9.90   19.50
  -6   4  -5   37.20   13.60
  -6   4  -5   30.40   19.80
  -6   4  -5   32.20   17.40
  -5   4  -5  213.68   25.10
  -5   4  -5  237.18   23.20
  -5   4  -5  249.08   20.90
  -5   4  -5  295.67   28.20
  -5   4  -5  249.08   27.30
  -5   4  -5  270.47   27.80
  -5   4  -5  275.87   23.30
   4  -4   5   57.69   10.60
   4  -4   5   57.79    9.80
  -4   4  -5   51.59   12.60
  -4   4  -5   58.49    9.40
  -4   4  -5   60.99   10.30
  -4   4  -5   41.20   12.50
  -4   4  -5   62.09   15.20
  -4   4  -5   61.49   11.70
  -4   4  -5   46.90    9.70
  -4   4  -5   62.89   16.90
  -4   4  -5   54.99   12.20
   3  -4   5 1146.69   64.69
   3  -4   5 1256.57   63.89
  -3   4  -5 1272.27   65.79
  -3   4  -5 1354.56   68.49
  -3   4  -5 1293.67   64.49
  -3   4  -5 1240.38   68.39
  -3   4  -5 1199.68   66.69
  -3   4  -5 1267.37   61.49
  -3   4  -5 1238.58   62.99
   2  -4   5    5.40    8.30
   2  -4   5    4.60    4.40
   2  -4   5    1.40    5.70
  -2   4  -5   -1.10    3.70
  -2   4  -5    2.40    6.30
  -2   4  -5    3.40    2.50
  -2   4  -5    0.20    5.40
  -2   4  -5    9.60    7.80
  -2   4  -5    7.80    6.40
   1  -4   5  476.55   26.70
   1  -4   5  368.46   19.90
   1  -4   5  396.66   24.00
   1  -4   5  416.56   26.00
   1  -4   5  391.26   23.20
   1  -4   5  419.36   21.60
  -1   4  -5  434.36   24.60
  -1   4  -5  404.86   26.00
  -1   4  -5  393.76   25.70
  -1   4  -5  424.86   23.80
  -1   4  -5  383.66   20.00
   0  -4   5  535.05   30.00
   0  -4   5  505.35   29.60
   0  -4   5  574.14   36.00
   0  -4   5  576.34   31.80
   0  -4   5  510.15   27.20
   0  -4   5  549.45   31.50
   0   4  -5  547.95   30.20
   0   4  -5  539.15   29.90
   0   4  -5  564.24   37.00
   0   4  -5  519.95   28.10
  -1  -4   5 1872.01  100.29
  -1  -4   5 2009.20  101.69
  -1  -4   5 2142.09  103.19
  -1  -4   5 2151.88  102.49
   1   4  -5 2044.70  101.79
   1   4  -5 2240.18  102.79
  -2  -4   5   65.99    8.30
  -2  -4   5   54.69    8.10
  -2  -4   5   50.39   16.30
  -2  -4   5   72.49    9.20
  -2  -4   5   87.79   11.30
  -2  -4   5  -12.20   19.60
   2   4  -5   34.40    8.60
   2   4  -5   42.40    9.80
   2   4  -5   70.89   11.30
   2   4  -5   45.50    7.60
   2   4  -5   53.19    8.70
  -3  -4   5  372.26   25.60
  -3  -4   5  343.27   24.50
  -3  -4   5  338.37   24.70
  -3  -4   5  362.16   24.00
  -3  -4   5  355.06   22.80
   3   4  -5  389.86   24.40
   3   4  -5  383.86   27.20
   3   4  -5  370.86   25.40
   3   4  -5  415.96   24.40
   3   4  -5  390.46   25.00
  -4  -4   5  113.69   14.60
  -4  -4   5   98.79   13.80
  -4  -4   5  122.79   13.80
   4   4  -5  109.69   14.00
   4   4  -5  131.39   15.40
   4   4  -5  129.69   15.60
   4   4  -5  121.09   18.00
  -5  -4   5  319.87   26.50
  -5  -4   5  282.97   23.10
  -5  -4   5  296.37   25.60
   5   4  -5  241.78   24.40
   5   4  -5  316.37   29.60
   5   4  -5  290.27   26.90
   5   4  -5  294.67   24.10
  -6  -4   5   30.90   13.40
  -6  -4   5   49.60   17.50
  -6  -4   5   42.60   18.20
   6   4  -5   33.70   14.90
   6   4  -5   52.79   24.00
  -7  -4   5   67.79   24.40
  -7  -4   5   75.89   25.50
  -7  -4   5   70.69   19.30
   7   4  -5   52.39   33.90
  -7   3  -5   49.99   19.60
  -7   3  -5   12.50   26.00
  -7   3  -5   14.40   21.80
  -7   3  -5   21.10   21.40
  -7   3  -5   12.70   24.70
  -7   3  -5   35.60   34.80
  -6   3  -5  304.77   27.70
  -6   3  -5  350.76   28.40
  -6   3  -5  330.07   29.60
  -6   3  -5  309.07   33.10
  -6   3  -5  296.97   32.30
  -5   3  -5    2.00   10.20
  -5   3  -5   27.70   11.20
  -5   3  -5   23.90   13.60
  -5   3  -5   26.80   13.30
  -5   3  -5    5.70   12.20
  -5   3  -5   19.70   13.10
  -5   3  -5    8.10   14.10
  -5   3  -5   50.59   19.30
   4  -3   5  413.16   25.90
   4  -3   5  418.86   27.00
  -4   3  -5  396.46   29.30
  -4   3  -5  412.76   25.60
  -4   3  -5  425.26   30.60
  -4   3  -5  404.46   26.60
  -4   3  -5  437.56   28.70
  -4   3  -5  412.66   27.60
  -4   3  -5  424.06   26.10
  -4   3  -5  407.16   28.50
  -4   3  -5  391.26   31.30
   3  -3   5  118.69   12.20
   3  -3   5  119.39   11.40
  -3   3  -5  111.49   14.30
  -3   3  -5  124.59   10.40
  -3   3  -5  113.19   11.00
  -3   3  -5  117.49   10.30
  -3   3  -5  104.09   13.20
  -3   3  -5  103.29   12.20
  -3   3  -5  128.09   12.50
  -3   3  -5  107.59   15.80
   2  -3   5 2299.27  109.29
   2  -3   5 2254.87  112.89
   2  -3   5 2290.37  112.09
   2  -3   5 2279.67  111.39
  -2   3  -5 2224.38  111.19
  -2   3  -5 2237.98  113.89
  -2   3  -5 2554.74  112.49
  -2   3  -5 2235.18  112.89
  -2   3  -5 2280.87  109.39
  -2   3  -5 2214.98  109.59
   1  -3   5  140.99    8.40
   1  -3   5  153.88   11.60
   1  -3   5  156.78   13.10
   1  -3   5  148.79   10.80
   1  -3   5  156.78   12.70
   1  -3   5  163.38    8.70
  -1   3  -5  122.09   12.00
  -1   3  -5  137.59   11.20
  -1   3  -5  149.69   10.80
  -1   3  -5  177.38   12.10
  -1   3  -5  125.49   15.20
  -1   3  -5  155.38    8.60
   0  -3   5 4117.89  191.68
   0  -3   5 4149.98  190.38
   0  -3   5 3890.51  188.48
   0  -3   5 4124.99  190.38
   0   3  -5 3818.02  188.48
   0   3  -5 4114.09  190.28
   0   3  -5 3903.11  188.48
   0   3  -5 3695.73  190.08
  -1  -3   5   63.59    7.90
  -1  -3   5   91.99    7.80
  -1  -3   5   80.19   15.10
  -1  -3   5   73.69    8.10
   1   3  -5   67.09    7.10
   1   3  -5   83.09    7.60
   1   3  -5   68.19    7.50
   1   3  -5   89.49    8.80
   1   3  -5   66.09   13.80
  -2  -3   5 1352.56   70.29
  -2  -3   5 1363.86   69.29
  -2  -3   5 1312.47   70.69
  -2  -3   5 1463.55   70.89
   2   3  -5 1431.36   71.49
   2   3  -5 1457.75   73.29
   2   3  -5 1403.56   69.59
   2   3  -5 1472.25   70.99
   2   3  -5 1417.86   71.09
  -3  -3   5    8.40    5.70
  -3  -3   5   10.00    6.50
  -3  -3   5   18.40   17.40
  -3  -3   5   -2.80   15.40
  -3  -3   5   13.30    8.00
  -3  -3   5    0.00    4.70
   3   3  -5   12.40    5.70
   3   3  -5    3.70    6.10
   3   3  -5    5.30    7.20
   3   3  -5   10.60    7.00
   3   3  -5    7.50    6.00
  -4  -3   5 1309.37   63.69
  -4  -3   5 1118.19   66.69
  -4  -3   5 1283.87   66.49
  -4  -3   5 1214.18   65.89
  -4  -3   5 1230.98   66.79
  -4  -3   5 1286.77   75.89
  -4  -3   5 1040.90   75.29
   4   3  -5 1278.17   66.89
   4   3  -5 1293.67   67.19
   4   3  -5 1273.87   65.79
   4   3  -5 1300.07   69.79
   4   3  -5 1279.47   63.59
  -5  -3   5  133.09   29.50
  -5  -3   5  154.78   16.30
  -5  -3   5  134.59   17.50
  -5  -3   5  153.28   18.80
   5   3  -5  133.49   19.50
   5   3  -5  147.99   17.80
  -6  -3   5  237.88   26.80
  -6  -3   5  104.19   43.00
  -6  -3   5  124.29   20.00
  -6  -3   5  169.48   20.70
  -6  -3   5  208.18   29.20
   6   3  -5  157.08   30.60
   6   3  -5  169.08   22.70
  -7  -3   5   10.60   16.10
  -7  -3   5  -33.30   21.80
  -7  -3   5  -14.90   21.10
   7   3  -5   43.10   28.90
   7   3  -5  -21.90   17.90
  -8  -3   5   37.50   33.10
  -8  -3   5   68.49   33.70
   8   3  -5   62.09   41.40
  -8   2  -5   59.79   30.20
  -8   2  -5  -18.20   32.10
  -8   2  -5   36.10   32.50
  -8   2  -5    2.00   37.40
  -8   2  -5   15.50   28.00
  -8   2  -5   10.60   32.80
  -7   2  -5  112.59   23.90
  -7   2  -5   84.29   29.50
  -7   2  -5   62.29   21.70
  -7   2  -5   85.49   22.10
  -7   2  -5   53.39   19.50
  -6   2  -5   23.60   14.30
  -6   2  -5   17.60   15.10
  -6   2  -5   32.80   16.40
  -6   2  -5    1.60   12.10
  -6   2  -5    6.60   12.40
  -6   2  -5   10.30   14.40
  -5   2  -5  365.06   32.50
  -5   2  -5  340.17   28.00
  -5   2  -5  359.76   28.50
  -5   2  -5  339.37   25.70
  -5   2  -5  356.16   27.30
  -5   2  -5  335.67   28.80
  -5   2  -5  402.46   28.70
  -5   2  -5  347.87   33.50
  -5   2  -5  317.97   31.20
  -4   2  -5   17.40   11.90
  -4   2  -5    3.20    7.70
  -4   2  -5    4.20    7.50
  -4   2  -5   14.90   10.50
  -4   2  -5   18.90    9.70
  -4   2  -5    3.50   10.20
  -4   2  -5   11.60    9.90
  -4   2  -5   25.30   10.90
   3  -2   5 1153.18   60.69
   3  -2   5 1159.48   59.79
   3  -2   5 1222.88   61.59
  -3   2  -5 1296.37   63.59
  -3   2  -5 1139.59   59.89
  -3   2  -5 1279.57   60.29
  -3   2  -5 1213.08   62.29
  -3   2  -5 1169.48   61.99
  -3   2  -5 1180.58   60.89
  -3   2  -5 1157.08   61.99
  -3   2  -5 1204.18   62.79
   2  -2   5  142.99   10.60
   2  -2   5  132.89   10.70
   2  -2   5  124.49    9.10
  -2   2  -5  130.49    8.70
  -2   2  -5  154.38   11.80
  -2   2  -5  120.29   11.60
  -2   2  -5  119.29   11.50
  -2   2  -5  136.89    9.00
  -2   2  -5  131.09    9.10
   1  -2   5  549.54   29.50
   1  -2   5  481.45   28.00
   1  -2   5  523.05   26.70
   1  -2   5  526.75   28.50
  -1   2  -5  526.05   28.40
  -1   2  -5  542.15   26.80
  -1   2  -5  531.95   25.80
  -1   2  -5  520.25   29.80
  -1   2  -5  596.64   28.40
  -1   2  -5  560.24   29.50
   0  -2   5 2594.44  123.49
   0  -2   5 2494.55  124.99
   0  -2   5 2520.85  122.39
   0  -2   5 2694.13  121.89
   0  -2   5 2593.54  123.19
   0   2  -5 2573.84  122.29
   0   2  -5 2799.92  123.39
   0   2  -5 2323.47  121.69
   0   2  -5 2528.45  123.39
  -1  -2   5 3589.24  157.38
  -1  -2   5 3115.69  157.98
  -1  -2   5 3332.17  156.88
  -1  -2   5 3206.18  157.28
   1   2  -5 3355.66  162.68
   1   2  -5 3426.86  157.38
   1   2  -5 3263.57  156.78
   1   2  -5 3377.66  157.78
   1   2  -5 2962.10  156.98
  -2  -2   5   -3.60    6.30
  -2  -2   5    0.80    3.40
  -2  -2   5    2.10   10.10
  -2  -2   5    7.00    3.40
  -2  -2   5    2.50    5.00
  -2  -2   5    7.90    4.50
   2   2  -5   15.40    4.10
   2   2  -5    7.10    4.60
   2   2  -5    6.90    4.60
   2   2  -5    3.90    6.10
   2   2  -5   -9.60    6.40
  -3  -2   5 1156.08   56.79
  -3  -2   5 1245.08   62.89
  -3  -2   5 1127.39   60.19
  -3  -2   5 1180.98   59.29
  -3  -2   5 1148.09   60.09
  -3  -2   5 1092.99   58.99
   3   2  -5 1148.79   59.19
   3   2  -5 1155.18   59.39
   3   2  -5 1118.59   56.69
   3   2  -5 1111.79   59.59
   3   2  -5 1094.39   61.09
  -4  -2   5  256.07   22.20
  -4  -2   5  259.07   17.60
  -4  -2   5  259.57   22.60
  -4  -2   5  251.17   24.70
  -4  -2   5  254.97   20.20
  -4  -2   5  273.67   22.90
  -4  -2   5  263.67   20.40
   4   2  -5  265.27   20.20
   4   2  -5  276.17   21.60
   4   2  -5  292.17   23.00
  -5  -2   5  447.06   33.80
  -5  -2   5  496.55   32.30
  -5  -2   5  489.35   31.80
  -5  -2   5  476.85   28.20
   5   2  -5  427.76   34.50
   5   2  -5  478.15   31.90
  -6  -2   5   24.20   11.70
  -6  -2   5   10.70   13.20
  -6  -2   5   40.60   13.90
  -6  -2   5   28.20   13.70
   6   2  -5   22.10   13.80
   6   2  -5   35.10   19.30
  -7  -2   5  107.29   24.50
  -7  -2   5  102.49   25.30
  -7  -2   5  105.59   17.90
   7   2  -5  122.89   31.40
   7   2  -5  100.19   23.50
  -8  -2   5   53.69   31.90
  -8  -2   5   37.30   29.70
  -8  -2   5  -19.00   33.40
  -8   1  -5   66.69   33.50
  -8   1  -5   60.49   29.90
  -8   1  -5   40.90   30.50
  -8   1  -5   75.39   39.30
  -8   1  -5  124.79   39.50
  -8   1  -5  106.49   30.80
  -7   1  -5   10.90   19.00
  -7   1  -5   23.70   21.30
  -7   1  -5   36.20   21.90
  -7   1  -5   12.20   19.80
  -7   1  -5  -11.20   20.60
  -7   1  -5  -38.10   21.60
  -6   1  -5  265.57   24.10
  -6   1  -5  220.28   27.10
  -6   1  -5  215.58   25.10
  -6   1  -5  218.58   25.70
  -5   1  -5   43.60   14.20
  -5   1  -5   59.29   16.80
  -5   1  -5   42.50   12.70
  -5   1  -5   47.50   12.40
  -5   1  -5   34.30   14.00
  -5   1  -5   39.30   15.50
  -5   1  -5   21.10   12.90
  -5   1  -5   18.40   13.60
  -4   1  -5  797.72   45.00
  -4   1  -5  820.32   44.70
  -4   1  -5  781.12   45.00
  -4   1  -5  786.12   45.80
  -4   1  -5  836.52   46.30
  -4   1  -5  791.82   44.30
  -4   1  -5  819.82   45.20
   3  -1   5    1.20    4.70
   3  -1   5    8.40    5.10
  -3   1  -5    5.00    6.20
  -3   1  -5    6.30    5.30
  -3   1  -5    4.60    5.60
  -3   1  -5    7.00    5.70
  -3   1  -5    3.50    5.90
  -3   1  -5    4.70    5.30
   2  -1   5 3353.66  167.08
   2  -1   5 3640.04  166.68
   2  -1   5 3416.96  167.68
  -2   1  -5 3122.29  167.68
  -2   1  -5 3518.65  167.38
  -2   1  -5 3542.75  166.98
  -2   1  -5 3421.26  167.38
  -2   1  -5 3945.31  166.78
   1  -1   5  506.85   25.20
   1  -1   5  491.85   24.40
   1  -1   5  489.95   25.70
   1  -1   5  480.85   23.20
   1  -1   5  409.76   24.90
   1  -1   5  494.25   24.30
  -1   1  -5  492.85   25.10
  -1   1  -5  428.56   23.10
  -1   1  -5  494.05   26.00
  -1   1  -5  489.35   24.30
  -1   1  -5  480.65   24.40
   0  -1   5 4597.04  258.17
   0  -1   5 5386.46  259.17
   0  -1   5 5403.26  259.67
   0  -1   5 5578.04  258.37
   0   1  -5 5334.97  261.47
   0   1  -5 6183.38  259.47
   0   1  -5 5473.95  259.17
   0   1  -5 5888.01  259.77
  -1  -1   5 2021.00   92.39
  -1  -1   5 2023.10   95.49
  -1  -1   5 1807.22   90.89
  -1  -1   5 1775.02   90.99
  -1  -1   5 1839.52   89.89
  -1  -1   5 1811.12   90.99
   1   1  -5 1884.11   92.19
   1   1  -5 1840.02   89.79
   1   1  -5 1914.81   91.19
   1   1  -5 1987.90   91.29
  -2  -1   5 3607.74  169.18
  -2  -1   5 3693.73  172.98
  -2  -1   5 3707.03  172.38
  -2  -1   5 3118.59  172.38
  -2  -1   5 3612.74  171.38
  -2  -1   5 3657.03  170.98
   2   1  -5 3660.53  171.08
   2   1  -5 3339.57  169.08
   2   1  -5 3714.53  171.48
   2   1  -5 3480.25  171.98
   2   1  -5 3677.23  173.28
  -3  -1   5   33.20    7.10
  -3  -1   5   29.20    7.80
  -3  -1   5   34.90    6.60
  -3  -1   5   33.50    4.80
  -3  -1   5   29.40    8.80
  -3  -1   5   39.00   11.50
   3   1  -5   27.80    7.10
   3   1  -5   37.50    8.20
   3   1  -5   33.90    6.80
  -4  -1   5  668.03   37.20
  -4  -1   5  538.65   34.40
  -4  -1   5  677.03   40.00
  -4  -1   5  628.94   40.60
  -4  -1   5  594.54   38.20
  -4  -1   5  661.53   33.80
  -4  -1   5  636.74   36.40
   4   1  -5  680.33   40.10
   4   1  -5  698.63   38.30
  -5  -1   5   38.40    9.40
  -5  -1   5   26.30   13.50
  -5  -1   5   25.20   10.10
  -5  -1   5   16.40    9.90
  -5  -1   5   44.10    8.50
   5   1  -5   25.70   12.40
   5   1  -5   35.10   11.40
  -6  -1   5  337.07   30.00
  -6  -1   5  323.87   28.10
  -6  -1   5  317.77   23.30
  -6  -1   5  309.07   28.60
   6   1  -5  315.37   32.70
   6   1  -5  354.06   29.90
  -7  -1   5   35.20   20.60
  -7  -1   5   22.20   13.70
  -7  -1   5   45.40   21.90
  -7  -1   5   20.90   24.30
   7   1  -5    0.40   20.20
  -8  -1   5   77.79   30.10
  -8  -1   5    9.70   27.20
  -8  -1   5   44.20   30.60
  -8   0  -5   41.20   34.80
  -8   0  -5   12.40   28.60
  -8   0  -5   27.20   28.90
  -8   0  -5   10.90   31.50
  -8   0  -5   26.60   28.90
  -7   0  -5   91.39   22.80
  -7   0  -5  119.59   25.00
  -7   0  -5   88.29   31.00
  -7   0  -5  119.69   22.90
  -6   0  -5   20.10   13.90
  -6   0  -5   17.40   12.40
  -6   0  -5   -3.30   15.90
  -6   0  -5    4.20   12.00
  -5   0  -5  931.41   54.29
  -5   0  -5  914.71   55.29
  -5   0  -5  950.20   54.49
  -5   0  -5  990.20   53.59
  -5   0  -5  939.81   52.99
  -5   0  -5  966.90   52.89
  -5   0  -5  958.20   54.89
   4   0   5    9.50    6.10
  -4   0  -5    0.90    8.70
  -4   0  -5    1.10    6.00
  -4   0  -5   -5.30    8.00
  -4   0  -5    2.80    7.50
  -4   0  -5    4.00    9.00
  -4   0  -5    8.20    8.50
  -4   0  -5    2.70    5.90
  -4   0  -5    2.60    9.50
   3   0   5 1026.60   50.79
   3   0   5  979.10   50.89
  -3   0  -5  992.90   50.69
  -3   0  -5  958.90   51.49
  -3   0  -5  963.90   50.89
  -3   0  -5  999.90   50.69
  -3   0  -5 1041.20   50.99
  -3   0  -5  965.40   51.19
  -3   0  -5  980.00   51.39
  -3   0  -5  942.01   50.49
   2   0   5    3.00    3.70
   2   0   5    4.80    3.40
   2   0   5    1.70    4.00
  -2   0  -5   -1.70    3.20
  -2   0  -5    1.50    3.10
  -2   0  -5    3.20    3.20
  -2   0  -5   -1.10    3.30
   1   0   5 5232.08  254.17
   1   0   5 5404.36  253.47
   1   0   5 5378.66  254.17
  -1   0  -5 5688.93  255.17
  -1   0  -5 5008.10  252.67
  -1   0  -5 5364.46  254.37
  -1   0  -5 5639.54  254.17
  -1   0  -5 5196.48  252.67
   0   0   5    0.30    1.70
   0   0   5    0.10    1.40
   0   0   5   -1.80    1.40
   0   0   5   -3.70    4.50
   0   0   5    0.30    1.60
   0   0  -5   -1.20    1.70
   0   0  -5    1.40    1.70
   0   0  -5   -2.10    1.50
   0   0  -5    0.90    1.40
   0   0  -5    1.80    2.70
  -1   0   5    1.90    3.00
  -1   0   5    6.00    2.90
  -1   0   5    9.70    3.50
  -1   0   5    9.20    3.20
  -1   0   5    8.90    2.30
   1   0  -5    9.20    2.40
   1   0  -5   12.00    3.00
   1   0  -5    6.80    3.50
   1   0  -5    8.60    3.70
  -2   0   5    6.10    2.90
  -2   0   5   -0.60    1.30
  -2   0   5    6.90    4.10
  -2   0   5    0.70    1.30
  -2   0   5    5.20    4.60
   2   0  -5    3.70    5.40
   2   0  -5    2.10    4.50
   2   0  -5    3.80    3.20
   2   0  -5   -2.40    3.60
  -3   0   5 1744.13   89.19
  -3   0   5 1734.93   86.39
  -3   0   5 1803.92   85.59
  -3   0   5 1730.33   83.59
  -3   0   5 1745.23   87.89
  -3   0   5 1775.82   87.29
  -3   0   5 1720.33   83.49
   3   0  -5 1781.12   85.69
   3   0  -5 1688.83   88.59
   3   0  -5 1662.23   87.69
  -4   0   5    6.50    5.90
  -4   0   5    8.30    7.00
  -4   0   5   -3.20    9.40
  -4   0   5   -2.20    9.90
  -4   0   5    0.40    4.90
  -4   0   5   -6.50   10.20
  -4   0   5    4.90    4.70
   4   0  -5   16.50    9.30
   4   0  -5   12.10    8.20
  -5   0   5  252.67   18.60
  -5   0   5  258.47   21.80
  -5   0   5  275.17   19.50
  -5   0   5  255.17   21.40
  -5   0   5  270.07   27.10
   5   0  -5  301.07   26.30
   5   0  -5  313.47   24.50
  -6   0   5    7.90   14.90
  -6   0   5   14.20    9.10
  -6   0   5   -8.30   11.00
  -6   0   5   10.20   13.10
  -6   0   5   17.10   12.50
   6   0  -5    8.40   13.30
  -7   0   5   62.59   24.50
  -7   0   5   82.69   20.60
  -7   0   5  104.19   15.70
  -7   0   5   69.69   23.00
  -8   0   5   28.30   28.60
  -8   0   5   -8.90   31.60
  -8   0   5   10.10   26.20
  -8  -1  -5    6.20   29.40
  -8  -1  -5   82.59   28.50
  -8  -1  -5   66.49   29.20
  -7  -1  -5   51.49   22.70
  -7  -1  -5   27.70   16.70
  -7  -1  -5   38.20   20.70
  -7  -1  -5   -7.20   21.30
  -6  -1  -5  252.97   24.40
  -6  -1  -5  219.88   26.10
  -6  -1  -5  190.38   22.40
  -6  -1  -5  255.77   25.40
   5   1   5   34.70   11.90
   5   1   5   55.39   11.70
  -5  -1  -5   40.30   15.40
  -5  -1  -5   12.80   11.40
  -5  -1  -5   34.00   10.60
  -5  -1  -5   51.89   15.60
  -5  -1  -5   39.00   10.70
  -5  -1  -5   24.30   10.40
   4   1   5  747.93   42.90
   4   1   5  728.13   42.40
  -4  -1  -5  734.93   43.10
  -4  -1  -5  815.02   43.50
  -4  -1  -5  814.82   44.10
  -4  -1  -5  769.52   43.50
  -4  -1  -5  813.32   43.50
  -4  -1  -5  777.52   41.20
  -4  -1  -5  717.33   41.80
  -4  -1  -5  800.42   43.10
   3   1   5    8.80    5.20
   3   1   5    6.20    4.30
   3   1   5    5.20    5.20
  -3  -1  -5    3.60    4.90
  -3  -1  -5   17.80    7.90
  -3  -1  -5    1.40    4.00
  -3  -1  -5    7.40    5.60
  -3  -1  -5    5.50    4.10
  -3  -1  -5   -5.70    5.30
  -3  -1  -5   -0.70    6.30
   2   1   5 3144.59  166.98
   2   1   5 3511.85  167.98
   2   1   5 3397.16  167.98
  -2  -1  -5 3454.55  166.38
  -2  -1  -5 3548.24  168.18
  -2  -1  -5 3596.64  167.38
  -2  -1  -5 3427.86  166.58
  -2  -1  -5 3628.84  168.58
  -2  -1  -5 3584.34  168.18
  -2  -1  -5 3744.13  168.58
   1   1   5  491.25   26.20
   1   1   5  493.65   25.90
   1   1   5  526.65   24.60
   1   1   5  479.25   25.60
   1   1   5  517.55   26.10
  -1  -1  -5  432.76   26.10
  -1  -1  -5  507.45   26.10
  -1  -1  -5  506.55   25.80
  -1  -1  -5  483.15   25.70
  -1  -1  -5  517.05   30.00
   0   1   5 5205.28  252.97
   0   1   5 5550.15  253.97
   0   1   5 5252.67  253.37
   0   1   5 5119.29  253.37
   0   1   5 5516.65  253.67
   0  -1  -5 5606.04  253.87
   0  -1  -5 5234.48  252.97
   0  -1  -5 5311.47  253.57
   0  -1  -5 5415.66  253.87
  -1   1   5 1926.61   94.19
  -1   1   5 1921.71   93.59
  -1   1   5 2151.98   95.09
  -1   1   5 1892.81   92.29
  -1   1   5 1966.50   92.39
  -1   1   5 2090.09   94.99
   1  -1  -5 1972.40   92.39
   1  -1  -5 1853.51   94.89
   1  -1  -5 1879.01   93.49
   1  -1  -5 1921.61   94.09
   1  -1  -5 1826.02   92.19
  -2   1   5 3493.05  167.68
  -2   1   5 3331.27  164.18
  -2   1   5 3528.35  166.48
  -2   1   5 3594.54  165.68
  -2   1   5 3390.26  163.58
  -2   1   5 3511.85  167.48
   2  -1  -5 3176.98  163.48
   2  -1  -5 3661.83  165.78
   2  -1  -5 3578.24  164.28
   2  -1  -5 3377.96  167.48
   2  -1  -5 3395.66  167.68
  -3   1   5   28.80    9.20
  -3   1   5   26.80    4.30
  -3   1   5   23.90    9.80
  -3   1   5   24.10    7.90
  -3   1   5   30.60    5.70
  -3   1   5   32.50    6.80
   3  -1  -5   25.60    7.80
   3  -1  -5   36.40    8.40
  -4   1   5  642.84   38.30
  -4   1   5  636.04   37.70
  -4   1   5  617.24   33.40
  -4   1   5  629.94   40.70
  -4   1   5  670.43   36.40
  -4   1   5  615.24   39.30
  -4   1   5  636.34   34.80
   4  -1  -5  682.63   39.20
  -5   1   5   48.70   11.20
  -5   1   5   34.60   10.30
  -5   1   5   27.10    7.90
  -5   1   5   40.10    9.10
  -5   1   5   32.70    9.60
  -5   1   5   45.50   11.90
  -5   1   5   45.50   18.50
   5  -1  -5   27.10   11.70
  -6   1   5  344.97   26.80
  -6   1   5  327.17   28.70
  -6   1   5  351.36   24.00
  -6   1   5  349.67   31.70
  -6   1   5  300.87   31.10
  -6   1   5  306.07   26.30
   6  -1  -5  358.16   31.50
  -7   1   5   42.60   14.20
  -7   1   5   38.60   22.60
  -7   1   5    8.10   21.30
  -7   1   5  -12.80   16.90
  -8   1   5   31.10   32.50
  -8   1   5   73.79   26.10
  -8   1   5   48.90   30.00
  -8  -2  -5  -19.30   27.30
  -8  -2  -5   26.40   31.20
  -8  -2  -5   28.80   29.20
  -7  -2  -5   87.99   22.30
  -7  -2  -5  103.99   25.40
  -7  -2  -5  112.89   26.10
   6   2   5   22.50   14.80
   6   2   5  -12.50   13.00
  -6  -2  -5    1.20   12.60
  -6  -2  -5   18.20   10.50
  -6  -2  -5    7.90   13.40
   5   2   5  341.77   26.40
   5   2   5  350.26   26.40
  -5  -2  -5  360.56   26.20
  -5  -2  -5  303.27   26.00
  -5  -2  -5  341.37   23.40
  -5  -2  -5  363.66   33.60
   4   2   5   14.80    7.90
   4   2   5    4.70    7.70
  -4  -2  -5   14.30    5.80
  -4  -2  -5   12.80    8.50
  -4  -2  -5    6.00    9.00
  -4  -2  -5    4.80    9.80
  -4  -2  -5   16.80   13.40
  -4  -2  -5   -1.30   10.40
  -4  -2  -5   14.60    5.70
  -4  -2  -5    1.30    7.20
   3   2   5 1263.57   62.99
   3   2   5 1241.98   63.29
   3   2   5 1186.98   62.99
   3   2   5 1260.37   63.19
  -3  -2  -5 1177.58   63.19
  -3  -2  -5 1191.48   59.39
  -3  -2  -5 1213.48   63.19
  -3  -2  -5 1255.67   63.49
  -3  -2  -5 1238.98   63.29
  -3  -2  -5 1250.37   63.69
  -3  -2  -5 1214.08   59.49
   2   2   5  143.89   11.00
   2   2   5  137.19   11.60
   2   2   5  125.39   12.70
   2   2   5  134.89   11.60
  -2  -2  -5  141.39   11.30
  -2  -2  -5  154.08   11.80
  -2  -2  -5  133.89   11.60
  -2  -2  -5  139.39   14.90
  -2  -2  -5  153.48   11.50
   1   2   5  520.05   28.30
   1   2   5  569.34   27.20
   1   2   5  497.65   28.80
  -1  -2  -5  552.74   28.00
  -1  -2  -5  527.95   33.50
  -1  -2  -5  587.04   28.10
  -1  -2  -5  492.75   26.00
  -1  -2  -5  534.55   29.10
   0   2   5 2934.41  127.79
   0   2   5 2581.54  128.79
   0   2   5 2670.83  127.39
   0   2   5 2557.34  127.99
   0   2   5 2659.23  127.69
   0  -2  -5 2569.64  127.59
   0  -2  -5 2779.42  128.29
   0  -2  -5 2677.13  127.99
   0  -2  -5 2527.25  127.49
   0  -2  -5 2644.14  127.29
   0  -2  -5 2705.93  126.59
  -1   2   5 3293.27  154.08
  -1   2   5 3632.04  154.08
  -1   2   5 3173.08  155.88
  -1   2   5 3056.49  157.38
  -1   2   5 3125.79  155.28
   1  -2  -5 2982.80  156.98
   1  -2  -5 3264.37  153.98
   1  -2  -5 3335.67  155.28
   1  -2  -5 3194.58  153.78
  -2   2   5    5.10    2.00
  -2   2   5    3.60    4.30
  -2   2   5   10.30    5.70
  -2   2   5    2.00    5.50
  -2   2   5    3.50    1.90
  -2   2   5    3.60    2.90
   2  -2  -5    1.70    3.60
   2  -2  -5    4.40    5.50
   2  -2  -5    5.40    5.40
   2  -2  -5    5.00    2.90
  -3   2   5 1166.48   60.79
  -3   2   5 1227.18   63.69
  -3   2   5 1280.27   63.79
  -3   2   5 1110.89   59.09
  -3   2   5 1062.39   57.59
  -3   2   5 1229.98   57.49
  -3   2   5 1211.28   57.59
   3  -2  -5 1119.89   57.79
   3  -2  -5 1145.39   62.29
  -4   2   5  268.17   22.40
  -4   2   5  267.27   17.50
  -4   2   5  259.47   18.70
  -4   2   5  262.87   23.70
  -4   2   5  227.78   23.80
  -4   2   5  263.27   20.30
  -4   2   5  235.98   16.80
   4  -2  -5  248.78   22.00
  -5   2   5  479.25   31.40
  -5   2   5  419.46   33.10
  -5   2   5  493.65   28.10
  -5   2   5  443.76   28.60
  -5   2   5  501.45   31.70
  -5   2   5  490.95   32.80
  -5   2   5  499.55   29.10
   5  -2  -5  490.55   34.90
  -6   2   5   73.59   17.10
  -6   2   5    5.30   11.30
  -6   2   5   18.40   13.30
  -6   2   5   24.20    9.90
  -6   2   5   20.10   15.50
  -6   2   5   19.50   14.60
  -7   2   5   99.99   27.70
  -7   2   5   99.49   19.20
  -7   2   5   77.69   15.60
  -7   2   5  146.79   26.30
  -8   2   5  -54.29   31.00
  -8   2   5  -54.79   29.30
  -8   2   5  -19.50   37.40
   7   3   5   21.80   24.40
   7   3   5    6.00   34.80
  -7  -3  -5   38.80   21.60
  -7  -3  -5   -1.50   21.10
  -7  -3  -5   -8.90   23.50
   6   3   5  312.67   32.30
   6   3   5  333.27   30.30
  -6  -3  -5  342.37   32.30
  -6  -3  -5  256.77   23.90
  -6  -3  -5  328.37   29.00
   5   3   5   37.60   11.30
   5   3   5   39.60   12.40
  -5  -3  -5   46.30   12.00
  -5  -3  -5   19.60   11.00
  -5  -3  -5   27.70    9.90
  -5  -3  -5  -17.40   38.20
   4   3   5  385.96   26.60
   4   3   5  369.56   26.10
  -4  -3  -5  427.56   27.70
  -4  -3  -5  400.66   26.90
  -4  -3  -5  414.86   30.40
  -4  -3  -5  381.26   28.30
   3   3   5  104.09   13.90
   3   3   5   95.39   11.60
   3   3   5  114.09   12.60
   3   3   5  122.79   12.20
  -3  -3  -5  114.99   12.50
  -3  -3  -5  119.59   12.80
  -3  -3  -5   91.29   12.00
  -3  -3  -5  132.19   16.80
   2   3   5 2273.77  113.39
   2   3   5 2218.28  112.59
   2   3   5 2275.37  113.49
   2   3   5 2217.18  113.59
  -2  -3  -5 2288.07  112.89
  -2  -3  -5 2518.35  113.69
  -2  -3  -5 2300.47  113.29
  -2  -3  -5 2403.06  119.89
   1   3   5  129.09   11.80
   1   3   5  161.68   15.10
   1   3   5  144.19   10.40
   1   3   5  144.39    8.60
  -1  -3  -5  162.98   18.20
  -1  -3  -5  152.48   10.70
  -1  -3  -5  148.89   11.70
  -1  -3  -5  146.19   11.50
  -1  -3  -5  156.38   10.70
   0   3   5 4133.59  201.68
   0   3   5 4149.88  197.78
   0   3   5 4558.04  198.98
   0   3   5 4099.29  198.58
   0  -3  -5 4246.88  197.78
   0  -3  -5 4098.99  197.28
   0  -3  -5 4180.78  199.58
   0  -3  -5 3828.42  198.68
   0  -3  -5 4122.89  198.58
  -1   3   5   64.49    7.50
  -1   3   5   71.09    8.60
  -1   3   5   77.99    6.50
  -1   3   5   84.39    8.50
   1  -3  -5   75.79    6.60
   1  -3  -5   88.79    9.10
   1  -3  -5   60.89    9.00
  -2   3   5 1333.47   70.79
  -2   3   5 1419.16   69.39
  -2   3   5 1363.56   67.09
  -2   3   5 1416.96   67.29
  -2   3   5 1339.17   70.69
   2  -3  -5 1395.26   69.19
   2  -3  -5 1510.55   67.19
   2  -3  -5 1138.99   69.69
  -3   3   5    2.40    4.90
  -3   3   5    9.20   10.60
  -3   3   5    4.40    2.90
  -3   3   5    7.20    6.40
  -3   3   5    5.50    9.50
  -3   3   5    4.10    7.70
  -3   3   5    1.80    2.90
   3  -3  -5    1.90    5.70
   3  -3  -5    6.60    7.80
  -4   3   5 1243.68   63.09
  -4   3   5 1293.37   65.99
  -4   3   5 1229.78   62.19
  -4   3   5 1158.28   67.99
  -4   3   5 1175.28   69.19
  -4   3   5 1214.98   69.19
  -4   3   5 1244.68   60.79
   4  -3  -5 1239.58   68.09
   4  -3  -5 1204.38   61.79
  -5   3   5  119.19   15.30
  -5   3   5  143.59   17.10
  -5   3   5  173.78   20.50
  -5   3   5  126.29   20.40
  -5   3   5  117.79   18.20
  -5   3   5  140.49   16.70
  -5   3   5  139.69   14.10
   5  -3  -5  149.29   21.60
  -6   3   5  170.58   19.90
  -6   3   5  154.88   24.10
  -6   3   5  148.69   27.80
  -6   3   5  159.68   19.10
  -6   3   5  200.28   26.80
  -6   3   5  155.78   20.50
  -7   3   5   10.10   28.90
  -7   3   5   10.80   19.30
  -7   3   5    4.40   17.90
  -7   3   5   33.50   25.30
  -7   3   5   12.10   16.70
  -8   3   5   70.69   43.30
  -8   3   5  112.89   38.00
   7   4   5  100.49   28.20
   7   4   5  133.49   30.90
  -7  -4  -5   93.09   26.80
  -7  -4  -5   89.19   28.10
  -7  -4  -5  113.59   31.10
   6   4   5    3.70   19.40
   6   4   5   22.60   16.90
  -6  -4  -5   24.50   16.20
  -6  -4  -5   14.00   19.20
   5   4   5  275.77   25.50
   5   4   5  247.98   25.10
  -5  -4  -5  285.57   25.30
  -5  -4  -5  226.58   22.40
   4   4   5   42.80   11.90
   4   4   5   54.59   11.40
   4   4   5   35.50   13.60
  -4  -4  -5   62.59   11.40
  -4  -4  -5   59.29   11.70
  -4  -4  -5   31.50   29.50
   3   4   5 1240.78   66.59
   3   4   5 1275.67   67.69
   3   4   5 1311.57   67.69
   3   4   5 1338.17   67.89
  -3  -4  -5 1336.37   67.59
  -3  -4  -5 1288.07   75.29
  -3  -4  -5 1186.78   66.69
  -3  -4  -5 1324.57   67.49
   2   4   5   12.70    5.90
   2   4   5    3.60    4.80
   2   4   5    0.30    7.70
   2   4   5    5.80   12.60
  -2  -4  -5    6.30    4.60
  -2  -4  -5   10.60   21.20
  -2  -4  -5   11.20    5.40
  -2  -4  -5    7.50    7.50
  -2  -4  -5   -4.00   14.70
   1   4   5  453.45   24.70
   1   4   5  437.66   23.30
   1   4   5  436.26   26.50
   1   4   5  441.76   29.50
   1   4   5  514.55   23.70
  -1  -4  -5  431.36   31.00
  -1  -4  -5  433.96   24.80
  -1  -4  -5  439.06   24.70
  -1  -4  -5  397.56   25.70
  -1  -4  -5  423.66   26.60
   0   4   5  563.54   33.10
   0   4   5  554.74   30.10
   0   4   5  532.15   28.50
   0   4   5  513.25   29.70
   0   4   5  554.04   36.70
   0  -4  -5  461.75   29.60
   0  -4  -5  569.84   28.30
   0  -4  -5  577.04   31.00
   0  -4  -5  589.04   31.80
   0  -4  -5  546.45   28.50
  -1   4   5 2049.29  102.59
  -1   4   5 2100.19  106.89
  -1   4   5 2037.30  105.29
  -1   4   5 2243.58  106.39
  -1   4   5 2058.99  104.49
   1  -4  -5 1995.30  105.89
   1  -4  -5 2117.99  102.69
   1  -4  -5 2273.17  107.39
   1  -4  -5 2336.57  104.99
   1  -4  -5 2139.59  101.49
   1  -4  -5 2159.38  105.49
  -2   4   5   56.69   10.50
  -2   4   5   55.79    8.80
  -2   4   5   81.79    9.80
  -2   4   5   84.39   13.50
  -2   4   5   56.69    7.20
   2  -4  -5   69.19   11.40
   2  -4  -5   67.49   11.20
   2  -4  -5   56.59    6.90
   2  -4  -5   50.79    7.80
  -3   4   5  339.47   26.50
  -3   4   5  368.56   21.70
  -3   4   5  393.26   25.10
  -3   4   5  315.97   27.90
  -3   4   5  400.96   29.10
  -3   4   5  395.06   23.30
   3  -4  -5  348.57   26.10
   3  -4  -5  409.56   27.70
   3  -4  -5  384.26   22.70
  -4   4   5  103.89    9.60
  -4   4   5  111.29    9.70
  -4   4   5  126.79   16.20
  -4   4   5  117.19   16.80
  -4   4   5  104.29   13.00
  -4   4   5  114.19   15.10
   4  -4  -5  126.09   12.70
  -5   4   5  274.67   20.20
  -5   4   5  290.67   24.00
  -5   4   5  316.17   20.50
  -5   4   5  282.37   24.90
  -5   4   5  254.37   29.30
  -5   4   5  298.07   26.40
  -5   4   5  307.07   24.90
  -6   4   5   44.90   11.10
  -6   4   5   50.69   19.90
  -6   4   5   26.80   15.60
  -6   4   5   62.59   25.00
  -7   4   5  125.99   24.20
  -7   4   5   77.59   34.80
  -7   4   5  111.89   31.80
   7   5   5   44.10   28.20
   7   5   5  -63.29   27.70
  -7  -5  -5  -52.39   25.20
  -7  -5  -5   31.10   23.40
  -7  -5  -5    5.00   28.70
   6   5   5  140.49   26.90
   6   5   5  186.38   27.80
  -6  -5  -5  138.99   24.20
  -6  -5  -5  131.69   25.50
   5   5   5    0.00   14.00
   5   5   5    5.20   18.00
  -5  -5  -5   -4.60   14.00
   4   5   5  714.63   42.60
   4   5   5  680.33   42.50
  -4  -5  -5  658.63   41.80
  -4  -5  -5  689.83   41.90
   3   5   5   32.20    9.20
   3   5   5   28.50   12.80
   3   5   5   30.60   10.70
   3   5   5   22.10    8.30
  -3  -5  -5   15.20    8.80
  -3  -5  -5   11.70   11.00
  -3  -5  -5   11.80   30.60
  -3  -5  -5    6.00    7.10
  -3  -5  -5  -17.70   25.00
   2   5   5 2052.39   96.19
   2   5   5 1944.61   96.09
   2   5   5 1774.12   93.89
  -2  -5  -5 1921.11  108.19
  -2  -5  -5 1934.01  103.19
  -2  -5  -5 1926.21   94.99
  -2  -5  -5 1913.81   94.59
  -2  -5  -5 1685.43   95.19
   1   5   5  303.77   18.70
   1   5   5  338.87   18.60
   1   5   5  293.67   21.40
   1   5   5  280.17   23.10
   1   5   5  286.67   18.40
  -1  -5  -5  309.87   19.20
  -1  -5  -5  333.97   21.00
  -1  -5  -5  325.07   27.00
  -1  -5  -5  295.27   22.80
  -1  -5  -5  288.27   19.50
   0   5   5 1849.21  102.69
   0   5   5 1995.80   93.39
   0   5   5 1608.34   92.09
   0   5   5 1945.11   93.99
   0   5   5 1578.54  100.09
   0  -5  -5 1918.01   95.69
   0  -5  -5 1951.10   94.59
   0  -5  -5 1986.90   93.79
   0  -5  -5 1950.90   91.29
   0  -5  -5 1938.51   91.39
  -1   5   5   19.30    8.70
  -1   5   5    7.10    3.40
  -1   5   5   15.10    4.20
  -1   5   5   15.60    9.00
  -1   5   5    9.50    6.70
  -1   5   5   10.70    6.90
   1  -5  -5    7.00    3.60
   1  -5  -5    9.50    4.40
   1  -5  -5    4.20    9.70
   1  -5  -5    4.90    5.60
   1  -5  -5   -2.40    8.50
  -2   5   5  794.62   45.10
  -2   5   5  715.73   41.70
  -2   5   5  815.82   42.00
  -2   5   5  735.23   37.90
  -2   5   5  792.22   44.80
   2  -5  -5  738.53   42.50
   2  -5  -5  753.82   37.90
   2  -5  -5  653.43   40.30
  -3   5   5    8.60   15.60
  -3   5   5    0.90    9.60
  -3   5   5   22.20    5.80
  -3   5   5   21.10    8.90
  -3   5   5   17.90   10.50
   3  -5  -5   19.80    7.30
   3  -5  -5   29.00   11.30
  -4   5   5  371.36   26.80
  -4   5   5  312.67   29.10
  -4   5   5  353.56   25.90
  -4   5   5  348.57   22.10
   4  -5  -5  332.17   23.50
  -5   5   5   21.40   14.10
  -5   5   5    4.90   14.30
  -5   5   5   -9.20   10.00
  -5   5   5    9.60    6.40
  -5   5   5    8.60   18.00
  -5   5   5    8.90    7.10
  -5   5   5   40.10   15.90
   5  -5  -5    2.60    9.60
  -6   5   5  109.89   18.50
  -6   5   5  123.59   31.00
  -6   5   5  112.89   24.20
  -7   5   5   29.40   34.60
  -7   5   5   17.70   29.10
  -7   5   5   41.60   22.80
   7   6   5   73.89   33.90
   7   6   5   45.10   33.40
  -7  -6  -5   59.29   31.90
  -7  -6  -5   63.79   33.00
  -7  -6  -5   82.79   32.40
   6   6   5  -21.30   23.90
   6   6   5   -3.70   22.60
  -6  -6  -5   34.60   22.10
  -6  -6  -5   28.90   24.00
   5   6   5  218.58   27.10
   5   6   5  231.28   28.30
  -5  -6  -5  216.68   28.60
   4   6   5   52.39   15.00
   4   6   5   77.99   16.70
  -4  -6  -5   39.20   12.30
  -4  -6  -5   78.79   14.70
   3   6   5  118.29   18.20
   3   6   5  132.39   19.60
  -3  -6  -5  118.79   15.50
  -3  -6  -5   88.59   33.00
  -3  -6  -5  134.89   17.40
  -3  -6  -5  131.29   18.00
   2   6   5   13.20   10.50
   2   6   5    5.10   22.50
   2   6   5   22.90    7.80
   2   6   5   12.00    4.60
   2   6   5   18.30    9.20
   2   6   5   24.00   12.40
  -2  -6  -5   20.80    9.40
  -2  -6  -5   12.90    9.40
  -2  -6  -5   12.50   13.10
  -2  -6  -5   29.20    8.70
  -2  -6  -5  -34.10   24.10
   1   6   5  633.24   38.00
   1   6   5  686.23   35.40
   1   6   5  664.83   40.50
   1   6   5  631.14   35.30
   1   6   5  631.04   34.90
  -1  -6  -5  657.33   35.60
  -1  -6  -5  620.44   40.80
  -1  -6  -5  636.64   36.10
  -1  -6  -5  633.44   40.20
  -1  -6  -5  657.73   38.00
   0   6   5    8.30    6.60
   0   6   5    9.50    9.00
   0   6   5    9.70    6.00
   0   6   5   36.00   20.50
   0   6   5   -2.10    4.60
   0   6   5    9.00   16.40
   0   6   5   10.70    7.80
   0  -6  -5  -12.60    9.00
   0  -6  -5    4.90   11.40
   0  -6  -5   -2.00    5.20
   0  -6  -5   16.90    6.90
   0  -6  -5    2.20    4.90
  -1   6   5  571.84   35.70
  -1   6   5  518.45   29.30
  -1   6   5  538.95   34.30
  -1   6   5  562.04   29.30
  -1   6   5  573.44   38.80
   1  -6  -5  576.74   37.40
   1  -6  -5  611.24   33.80
   1  -6  -5  563.04   34.60
   1  -6  -5  577.04   29.60
  -2   6   5   -0.80   10.20
  -2   6   5    3.60    4.10
  -2   6   5   -0.40   10.10
  -2   6   5   -3.50   12.60
  -2   6   5    6.60    7.90
   2  -6  -5    2.60    4.00
   2  -6  -5   -9.00   10.50
   2  -6  -5    4.00    8.20
  -3   6   5  859.21   46.20
  -3   6   5  789.62   50.09
  -3   6   5  766.82   40.40
  -3   6   5  803.92   46.40
   3  -6  -5  790.32   44.60
   3  -6  -5  742.93   47.80
  -4   6   5   11.30    8.00
  -4   6   5   27.70   15.10
  -4   6   5   29.40    9.40
  -4   6   5   31.10   16.60
  -4   6   5   24.00   12.40
   4  -6  -5   21.40   11.10
  -5   6   5  213.28   20.10
  -5   6   5  221.98   28.40
  -5   6   5  222.38   33.00
   5  -6  -5  228.18   22.80
  -6   6   5   84.39   27.30
  -6   6   5   25.00   15.10
  -6   6   5   66.09   25.00
  -7   6   5   49.20   32.70
  -7   6   5   82.79   41.00
   6   7   5   46.70   29.60
   6   7   5   53.69   28.00
  -6  -7  -5   40.00   23.70
  -6  -7  -5   93.19   28.60
  -6  -7  -5   55.29   25.40
   5   7   5  -26.50   18.40
   5   7   5  -39.50   18.90
  -5  -7  -5  -16.10   19.90
  -5  -7  -5  -27.90   18.20
   4   7   5  214.48   27.00
   4   7   5  207.98   26.80
  -4  -7  -5  262.47   28.80
  -4  -7  -5  336.77   42.30
   3   7   5  -17.50   13.80
   3   7   5    4.10   11.10
  -3  -7  -5    4.20   10.00
  -3  -7  -5   -1.80   11.90
   2   7   5  536.95   29.90
   2   7   5  547.35   36.00
  -2  -7  -5  526.65   35.80
  -2  -7  -5  572.74   34.40
  -2  -7  -5  587.84   35.20
  -2  -7  -5  575.74   41.60
   1   7   5   14.50    8.50
   1   7   5   -3.90   25.00
   1   7   5    1.80    6.90
   1   7   5   -3.60   10.80
   1   7   5   -6.70    6.40
  -1  -7  -5    1.90    7.20
  -1  -7  -5    7.30    9.40
  -1  -7  -5   -5.20    7.80
  -1  -7  -5  -10.30   15.40
  -1  -7  -5    7.80   15.90
   0   7   5  530.65   34.40
   0   7   5  554.64   32.70
   0   7   5  552.44   29.10
   0   7   5  502.75   46.10
   0   7   5  511.85   30.30
   0   7   5  512.85   34.80
   0  -7  -5  536.25   36.10
   0  -7  -5  496.65   29.00
   0  -7  -5  522.95   29.90
   0  -7  -5  517.55   38.30
  -1   7   5  123.19   15.90
  -1   7   5  108.89    9.60
  -1   7   5  124.09   18.40
  -1   7   5  135.09   24.90
  -1   7   5  115.59   17.50
  -1   7   5   97.19   11.10
  -1   7   5  133.29   22.90
   1  -7  -5  133.59   18.80
   1  -7  -5   90.29   10.30
   1  -7  -5  102.39    9.80
   1  -7  -5  115.59   15.10
  -2   7   5  636.24   42.20
  -2   7   5  665.73   43.00
  -2   7   5  542.55   30.70
  -2   7   5  663.13   41.00
   2  -7  -5  583.54   30.70
   2  -7  -5  684.23   38.10
   2  -7  -5  675.53   41.00
   2  -7  -5  592.94   30.80
  -3   7   5   43.50   13.10
  -3   7   5   70.59    7.70
  -3   7   5   80.29   18.00
  -3   7   5   61.89    6.50
   3  -7  -5   58.79   13.00
  -4   7   5  172.88   14.40
  -4   7   5  207.08   30.80
  -4   7   5  180.28   15.00
  -4   7   5  197.58   25.50
   4  -7  -5  195.88   22.40
  -5   7   5   26.80   19.80
  -5   7   5   16.80   10.30
  -5   7   5  -30.60   22.30
   5  -7  -5   -7.40   14.90
  -6   7   5  125.89   30.40
  -6   7   5   75.09   33.60
   6   8   5   96.69   33.90
   6   8   5   29.50   33.00
  -6  -8  -5   59.79   27.70
  -6  -8  -5   21.60   29.40
  -6  -8  -5   12.40   30.30
   5   8   5  168.78   32.00
   5   8   5  192.78   32.50
  -5  -8  -5  142.69   28.30
  -5  -8  -5  154.18   29.20
   4   8   5  -11.40   19.70
   4   8   5    1.10   21.00
  -4  -8  -5   -4.00   16.70
  -4  -8  -5   20.80   19.70
   3   8   5  238.18   33.40
  -3  -8  -5  210.38   24.00
   2   8   5   11.00   19.30
   2   8   5   20.50   33.10
   2   8   5    6.70   12.30
   2   8   5   22.20    8.60
  -2  -8  -5   18.30   12.20
  -2  -8  -5   33.60   13.70
  -2  -8  -5   16.60   10.60
   1   8   5  457.15   32.00
   1   8   5  444.56   29.20
   1   8   5  423.06   30.30
  -1  -8  -5  389.76   28.60
  -1  -8  -5  448.66   28.60
  -1  -8  -5  440.46   31.00
   0   8   5   26.40   11.40
   0   8   5   33.90   19.90
   0   8   5   -6.80   25.00
   0   8   5    6.20   12.50
   0  -8  -5    4.90    7.70
   0  -8  -5   -1.00    8.10
   0  -8  -5   11.20   11.60
  -1   8   5  370.36   32.10
  -1   8   5  323.67   45.80
  -1   8   5  383.06   50.59
  -1   8   5  375.66   28.60
   1  -8  -5  341.27   21.50
   1  -8  -5  325.07   26.90
  -2   8   5   62.69   16.30
  -2   8   5   62.99   18.50
  -2   8   5   41.40   20.90
   2  -8  -5   54.59    6.80
   2  -8  -5   42.00   12.70
  -3   8   5  227.48   30.10
  -3   8   5  238.48   29.00
  -3   8   5  239.98   35.90
   3  -8  -5  219.48   24.70
  -4   8   5   12.90   21.80
  -4   8   5   -3.60   21.90
  -4   8   5   -6.90   17.20
   4  -8  -5   16.30   16.30
  -5   8   5  119.69   28.70
  -5   8   5  106.79   31.70
  -5   8   5  152.28   32.20
   5  -8  -5   74.69   22.30
  -6   8   5   18.50   35.20
  -6   8   5   40.30   33.20
  -6   8   5  -29.60   33.70
   6  -8  -5    8.00   26.50
   5   9   5   16.80   32.30
   5   9   5   67.39   29.30
  -5  -9  -5   32.30   27.10
  -5  -9  -5  -22.20   27.60
  -5  -9  -5   47.40   22.90
   4   9   5  131.89   32.80
   4   9   5  126.09   27.90
  -4  -9  -5  102.79   24.80
  -4  -9  -5   49.20   26.20
   3   9   5  -31.50   29.60
   3   9   5    8.60   19.50
  -3  -9  -5   14.40   20.10
  -3  -9  -5   29.70   18.80
   2   9   5  186.48   26.70
   2   9   5   58.69   49.50
  -2  -9  -5  188.38   22.60
  -2  -9  -5  208.98   25.10
   1   9   5  -15.30   14.20
   1   9   5    7.90   40.90
   1   9   5   19.30   15.30
   1   9   5   -1.90   17.20
  -1  -9  -5   12.80   12.60
  -1  -9  -5   10.30   10.10
   0   9   5  302.77   34.90
   0   9   5  193.58   29.90
   0   9   5  260.47   25.30
   0  -9  -5  281.77   27.20
   0  -9  -5  281.47   22.20
   0  -9  -5  253.87   20.00
  -1   9   5   18.10   34.70
  -1   9   5    0.30   37.00
  -1   9   5    3.90   12.80
   1  -9  -5   23.10    8.30
   1  -9  -5   21.10   15.30
  -2   9   5  191.28   40.70
  -2   9   5  145.89   22.50
  -2   9   5  164.38   41.00
   2  -9  -5  120.99   12.80
   2  -9  -5  151.48   20.20
  -3   9   5   10.10   25.20
  -3   9   5   73.19   30.50
  -3   9   5   72.79   25.90
   3  -9  -5   52.19   18.70
  -4   9   5   45.70   30.00
  -4   9   5   88.29   30.10
  -4   9   5   61.59   30.50
   4  -9  -5   50.59   21.60
  -5   9   5   -3.20   31.40
  -5   9   5  -20.60   30.10
  -5   9   5   21.60   33.20
   5  -9  -5   21.30   25.60
   4  10   5   -4.40   31.50
   4  10   5   36.60   28.80
  -4 -10  -5    7.90   24.70
  -4 -10  -5   22.90   26.30
  -4 -10  -5  -24.50   21.60
   3  10   5  126.69   40.80
   3  10   5  188.78   30.10
  -3 -10  -5  203.18   27.90
  -3 -10  -5  151.08   28.90
   2  10   5  -85.99   65.59
   2  10   5   -6.40   21.60
  -2 -10  -5   -8.20   21.40
  -2 -10  -5   26.70   20.50
   1  10   5  184.18   27.20
   1  10   5   89.09   63.29
   1  10   5   66.29   33.90
  -1 -10  -5  185.48   21.30
  -1 -10  -5  155.48   27.70
   0  10   5   -4.50   19.50
   0  10   5   91.99   57.29
   0  10   5  -16.90   15.00
   0 -10  -5   20.30    9.10
   0 -10  -5   -2.70   20.10
   0 -10  -5   19.00   12.70
  -1  10   5  272.27   50.39
  -1  10   5  237.48   30.90
   1 -10  -5  211.38   20.40
   1 -10  -5  243.38   31.80
  -2  10   5  -16.70   47.80
  -2  10   5  -40.20   48.10
  -2  10   5   -4.10   22.30
   2 -10  -5   13.90   19.90
  -3  10   5  109.49   53.69
  -3  10   5  103.89   29.10
  -3  10   5  155.48   50.49
   3 -10  -5  148.09   27.90
  -4  10   5    4.30   31.60
  -4  10   5   50.29   49.60
  -4  10   5   53.29   35.60
   4 -10  -5   52.59   27.30
   3  11   5    6.90   40.40
   3  11   5   44.00   28.80
  -3 -11  -5   46.10   21.00
  -3 -11  -5   35.80   23.30
  -3 -11  -5   -3.10   25.90
   2  11   5   11.80   80.59
   2  11   5  -42.50   24.40
  -2 -11  -5   -6.30   21.90
  -2 -11  -5   42.20   29.00
   1  11   5   21.00   24.70
   1  11   5   59.39   77.99
   1  11   5   30.80   44.90
  -1 -11  -5   18.30   23.60
  -1 -11  -5    3.70   17.90
   0  11   5   71.79   23.80
   0  11   5   48.40   25.70
   0  11   5   92.79   73.69
   0 -11  -5   66.69   17.40
   0 -11  -5   59.39   25.00
  -1  11   5   19.00   32.90
  -1  11   5  -40.40   62.69
  -1  11   5    8.20   23.10
   1 -11  -5   10.40   24.20
  -2  11   5   88.59   29.60
  -2  11   5   -8.70   50.59
  -2  11   5  -50.39   63.29
   2 -11  -5   64.29   27.50
  -3  11   5   90.59   73.99
  -3  11   5   27.60   33.20
  -3  11   5   48.60   68.09
   3 -11  -5  -50.59   27.20
   2  12   5  103.59   81.89
   2  12   5   -3.20   32.70
  -2 -12  -5  -36.10   26.30
  -2 -12  -5  -11.00   32.80
   1  12   5  165.88   93.39
   1  12   5  125.79   34.10
  -1 -12  -5   69.39   33.90
   0  12   5   33.40   49.99
   0  12   5   35.90   31.20
   0  12   5   64.69   86.69
   0 -12  -5  -32.90   29.00
  -1  12   5  214.08   83.39
  -1  12   5  131.99   38.10
  -1  12   5  140.09   32.50
   1 -12  -5   72.29   31.80
  -2  12   5  -47.50   51.49
  -2  12   5   47.50   33.80
  -2  12   5   98.99   90.49
   2 -12  -5   22.70   28.40
   2 -12   6  103.89   36.30
  -2  12  -6  -16.20   98.29
  -2  12  -6    2.10   66.29
   1 -12   6   -0.80   26.00
  -1  12  -6  125.49   90.69
  -1  12  -6   87.29   69.79
   0 -12   6  106.29   28.00
   0 -12   6  109.39   31.90
   0  12  -6  180.88   38.90
   0  12  -6   31.20   71.19
   0  12  -6  189.48   93.19
  -1 -12   6   22.50   25.80
  -1 -12   6   27.40   28.00
   1  12  -6   70.19   28.20
   1  12  -6   37.40   73.79
   1  12  -6  -47.70   84.79
  -2 -12   6  101.59   36.60
  -2 -12   6   87.29   28.10
   2  12  -6  -89.79   49.60
   2  12  -6   96.19   31.70
   3 -11   6   60.09   32.00
  -3  11  -6   60.99   75.69
  -3  11  -6  116.69   42.70
   2 -11   6   16.30   19.00
   2 -11   6  -35.00   25.10
  -2  11  -6  -22.50   46.40
  -2  11  -6   13.00   68.69
   1 -11   6   67.79   21.00
   1 -11   6   39.70   25.80
  -1  11  -6   -7.60   67.89
  -1  11  -6  117.39   20.10
  -1  11  -6   88.79   59.89
   0 -11   6   -2.20   19.40
   0 -11   6    3.70   23.10
   0  11  -6   10.20   67.09
   0  11  -6   92.89   57.89
   0  11  -6   42.60   17.80
  -1 -11   6  138.39   27.40
  -1 -11   6  130.49   26.80
   1  11  -6   27.70   56.59
   1  11  -6  122.49   76.99
  -2 -11   6   18.10   26.30
  -2 -11   6   -8.30   23.70
   2  11  -6    5.40   24.90
   2  11  -6   11.80   58.49
   2  11  -6   -4.60   42.80
  -3 -11   6   96.29   27.20
  -3 -11   6   62.99   31.60
   3  11  -6   22.30   36.10
   3  11  -6   33.90   29.60
   4 -10   6  147.69   30.60
  -4  10  -6  -11.20   65.39
  -4  10  -6   32.50   34.30
   3 -10   6  -18.60   15.40
   3 -10   6    7.00   24.80
  -3  10  -6  -72.69   56.69
  -3  10  -6   19.70   28.30
  -3  10  -6   43.60   21.50
   2 -10   6  169.78   22.00
   2 -10   6  169.28   28.90
  -2  10  -6  -12.10   55.09
  -2  10  -6  137.99   35.20
  -2  10  -6  148.99   18.30
   1 -10   6   16.90   19.60
   1 -10   6    9.00   15.00
  -1  10  -6   23.90   56.89
  -1  10  -6  -18.70   39.70
  -1  10  -6   24.80   14.00
   0 -10   6  143.99   21.00
   0 -10   6  161.58   25.00
   0  10  -6   58.59   46.20
   0  10  -6   54.29   58.59
   0  10  -6  165.08   19.90
  -1 -10   6   -5.50   16.60
  -1 -10   6   18.10   20.80
  -1 -10   6   -6.70    9.80
   1  10  -6   28.00   16.60
   1  10  -6   94.69   48.20
   1  10  -6   28.80   57.89
  -2 -10   6  207.58   29.80
  -2 -10   6  159.68   19.20
  -2 -10   6  218.28   28.90
   2  10  -6  202.98   28.10
   2  10  -6  148.19   43.70
   2  10  -6  146.69   50.29
  -3 -10   6   11.80   17.10
  -3 -10   6   12.00   24.20
  -3 -10   6   27.20   22.90
   3  10  -6   35.10   23.10
   3  10  -6    9.40   32.00
   3  10  -6   18.10   19.40
  -4 -10   6   82.19   25.00
  -4 -10   6  167.48   32.70
  -4 -10   6  105.69   28.40
   4  10  -6  125.89   36.60
   4  10  -6   79.39   30.60
   5  -9   6  112.59   29.60
  -5   9  -6  103.99   35.00
  -5   9  -6  114.89   65.79
   4  -9   6    4.50   16.00
   4  -9   6   31.20   24.50
  -4   9  -6   51.59   37.60
  -4   9  -6   11.90   27.70
  -4   9  -6   11.60   55.09
   3  -9   6  134.49   24.50
   3  -9   6  124.29   18.10
  -3   9  -6   89.29   27.00
  -3   9  -6  123.39   26.50
  -3   9  -6   39.90   51.59
   2  -9   6   34.50   17.90
   2  -9   6   38.70   13.40
  -2   9  -6   71.59   41.90
  -2   9  -6   45.00   14.10
  -2   9  -6   21.10   21.40
   1  -9   6  204.98   30.90
   1  -9   6  295.87   25.90
   1  -9   6  280.97   27.70
  -1   9  -6  394.46   48.30
  -1   9  -6  358.26   25.10
   0  -9   6   25.30   11.10
   0  -9   6    8.30   16.20
   0  -9   6   33.30   15.50
   0   9  -6   32.40   48.20
   0   9  -6   18.20   30.70
   0   9  -6   30.40   12.10
  -1  -9   6  113.89   18.20
  -1  -9   6   93.49   11.30
  -1  -9   6   94.59   13.10
  -1  -9   6   87.29   18.80
   1   9  -6  -11.60   34.20
   1   9  -6   48.20   56.29
   1   9  -6   95.39   16.30
  -2  -9   6   10.70   11.80
   2   9  -6    9.50   14.30
   2   9  -6   21.00   30.80
   2   9  -6  -24.10   29.10
  -3  -9   6  107.09   22.20
  -3  -9   6   67.79   18.10
  -3  -9   6  167.48   23.40
   3   9  -6  106.69   20.90
   3   9  -6   92.79   31.10
  -4  -9   6    4.50   22.10
  -4  -9   6   28.40   21.50
  -4  -9   6    3.50   18.60
   4   9  -6   20.80   23.00
   4   9  -6  -20.70   17.10
   4   9  -6  -36.50   26.60
  -5  -9   6   81.79   25.60
  -5  -9   6   89.09   30.10
  -5  -9   6   67.29   30.00
   5   9  -6    8.50   32.70
   5   9  -6   61.49   28.50
   6  -8   6   87.69   29.40
  -6   8  -6   94.39   43.50
  -6   8  -6   83.79   39.20
   5  -8   6   39.30   15.50
   5  -8   6   35.50   24.60
  -5   8  -6   -8.50   25.80
  -5   8  -6   40.10   29.10
  -5   8  -6   45.00   34.80
   4  -8   6  209.48   29.80
   4  -8   6  258.57   24.90
  -4   8  -6  322.47   50.69
  -4   8  -6  279.87   33.20
  -4   8  -6  281.47   39.20
   3  -8   6   25.10   11.70
  -3   8  -6   14.60   18.10
  -3   8  -6   46.50   35.30
  -3   8  -6   26.30   18.70
  -3   8  -6  -39.00   24.30
   2  -8   6  429.16   28.40
   2  -8   6  394.56   28.40
   2  -8   6  374.36   31.00
  -2   8  -6  389.06   33.80
  -2   8  -6  350.06   31.50
  -2   8  -6  423.36   31.00
   1  -8   6   26.40   11.40
   1  -8   6   49.10   15.80
   1  -8   6   60.99   12.50
  -1   8  -6   51.19   15.20
  -1   8  -6   50.59    9.80
  -1   8  -6   28.70   31.30
  -1   8  -6   26.00   17.50
   0  -8   6  405.46   30.40
   0  -8   6  473.05   30.30
   0  -8   6  519.65   32.60
   0  -8   6  444.46   23.60
   0  -8   6  455.05   23.30
   0   8  -6  454.15   29.30
   0   8  -6  293.97   45.90
  -1  -8   6   14.40    7.00
  -1  -8   6    3.80   10.40
  -1  -8   6   -2.30   17.30
  -1  -8   6   28.10   11.90
  -1  -8   6   11.10   19.80
  -1  -8   6   13.10    9.10
   1   8  -6   -2.00   26.10
   1   8  -6    8.40   32.50
   1   8  -6   16.90   10.20
  -2  -8   6  412.36   35.30
  -2  -8   6  387.86   27.10
  -2  -8   6  462.55   32.50
  -2  -8   6  420.46   31.40
  -2  -8   6  403.26   28.90
   2   8  -6  432.76   46.40
   2   8  -6  452.15   31.10
   2   8  -6  327.57   47.00
  -3  -8   6   38.50   15.00
  -3  -8   6   31.20   12.10
  -3  -8   6   40.90   19.20
   3   8  -6   29.80   15.00
   3   8  -6   17.40   13.50
   3   8  -6   61.49   23.20
  -4  -8   6  178.38   26.70
  -4  -8   6  108.99   24.80
  -4  -8   6  121.79   21.70
   4   8  -6  106.09   18.60
   4   8  -6  125.39   23.80
   4   8  -6   97.39   29.70
  -5  -8   6   43.50   22.50
  -5  -8   6   -9.40   21.00
  -5  -8   6    7.30   20.50
   5   8  -6   -5.70   23.30
   5   8  -6   38.40   30.10
  -6  -8   6   63.29   27.20
  -6  -8   6   52.99   28.40
  -6  -8   6   30.20   30.30
   6   8  -6   45.40   38.30
   6   8  -6   34.60   33.70
  -6   7  -6   -2.00   31.70
  -6   7  -6   -5.40   28.60
   5  -7   6  104.29   23.90
   5  -7   6   85.89   16.10
  -5   7  -6   82.79   16.90
  -5   7  -6  101.09   26.80
  -5   7  -6  108.29   27.30
   4  -7   6  -12.80   11.40
   4  -7   6   27.30   17.90
  -4   7  -6   36.00   17.60
  -4   7  -6   10.00   17.00
  -4   7  -6    1.00   20.10
  -4   7  -6   30.30   13.10
  -4   7  -6    6.40   14.70
   3  -7   6  108.59   14.00
   3  -7   6  120.39   17.10
  -3   7  -6  102.99   26.90
  -3   7  -6  131.49   18.00
  -3   7  -6  146.49   22.50
  -3   7  -6  139.19   21.60
   2  -7   6   76.59   13.90
   2  -7   6   40.70    9.50
   2  -7   6   48.90   11.00
  -2   7  -6   13.00   12.40
  -2   7  -6   31.50   24.40
  -2   7  -6   55.29   16.90
  -2   7  -6   63.79   15.60
   1  -7   6  449.86   28.50
   1  -7   6  441.66   30.50
   1  -7   6  458.25   29.80
  -1   7  -6  449.95   34.60
  -1   7  -6  536.95   31.30
  -1   7  -6  508.65   28.30
   0  -7   6    1.60    4.80
   0  -7   6    5.10    4.60
   0  -7   6    2.60    9.60
   0  -7   6    5.20    7.30
   0  -7   6    0.80   10.20
   0   7  -6    4.10   26.00
   0   7  -6   10.60   10.80
   0   7  -6   -2.90    6.80
   0   7  -6  -32.20   19.30
  -1  -7   6  459.55   31.40
  -1  -7   6  424.36   27.60
  -1  -7   6  495.25   35.10
  -1  -7   6  605.14   33.60
  -1  -7   6  572.24   28.90
  -1  -7   6  459.55   43.00
   1   7  -6  451.95   33.60
   1   7  -6  492.15   30.70
   1   7  -6  513.05   36.80
  -2  -7   6   22.80   13.80
  -2  -7   6   17.70   10.80
  -2  -7   6   15.00   10.80
  -2  -7   6   12.00    9.70
  -2  -7   6    3.60    7.90
  -2  -7   6    4.10   32.50
   2   7  -6    1.90   19.60
   2   7  -6   34.70   28.60
   2   7  -6   17.50   10.60
  -3  -7   6  284.37   29.60
  -3  -7   6  317.47   24.30
  -3  -7   6  325.17   26.70
  -3  -7   6  324.87   26.30
   3   7  -6  337.47   26.40
   3   7  -6  328.07   30.00
   3   7  -6  344.47   27.10
  -4  -7   6   14.90   13.30
  -4  -7   6   13.10   12.60
  -4  -7   6   -5.80   17.50
  -4  -7   6   20.00   14.00
   4   7  -6   -6.10   11.00
   4   7  -6    3.90   14.70
   4   7  -6   -2.00   20.10
  -5  -7   6  186.88   28.30
  -5  -7   6  171.48   24.40
  -5  -7   6  214.08   27.20
   5   7  -6  294.87   34.10
   5   7  -6  227.18   24.80
   5   7  -6  234.58   36.10
  -6  -7   6   56.89   25.20
  -6  -7   6   16.00   23.10
  -6  -7   6   23.80   24.40
   6   7  -6   -4.40   34.50
   6   7  -6   72.09   27.30
  -7   6  -6    4.40   35.00
  -7   6  -6  -15.80   40.70
  -6   6  -6  201.38   37.80
  -6   6  -6  117.19   32.10
  -6   6  -6   89.59   21.80
   5  -6   6   -9.30   25.90
   5  -6   6    2.20   11.70
  -5   6  -6   -5.70   12.60
  -5   6  -6   -1.30   18.10
  -5   6  -6   -2.40   17.90
  -5   6  -6   -3.20    9.40
   4  -6   6  578.14   36.80
   4  -6   6  571.34   33.50
  -4   6  -6  547.05   32.70
  -4   6  -6  516.05   39.40
  -4   6  -6  541.25   35.60
  -4   6  -6  508.35   40.80
  -4   6  -6  531.05   27.70
  -4   6  -6  538.55   37.00
   3  -6   6   40.50    9.50
   3  -6   6   31.90   10.70
  -3   6  -6   27.50   12.30
  -3   6  -6   49.20   13.70
  -3   6  -6   31.90    9.70
  -3   6  -6   22.60   14.80
   2  -6   6  914.41   51.39
   2  -6   6  942.01   47.50
   2  -6   6  951.40   54.69
   2  -6   6  930.61   49.40
  -2   6  -6  863.51   51.79
  -2   6  -6  875.11   54.99
  -2   6  -6 1003.60   50.69
  -2   6  -6  966.30   54.49
  -2   6  -6  746.63   60.79
   1  -6   6  103.49   11.50
   1  -6   6  106.59   14.20
   1  -6   6   93.09   12.20
   1  -6   6  126.09   18.90
  -1   6  -6  109.99   14.00
  -1   6  -6  119.09   15.60
  -1   6  -6  106.59   11.90
  -1   6  -6  130.19   17.90
   0  -6   6  552.54   33.10
   0  -6   6  600.64   35.90
   0  -6   6  589.24   32.90
   0  -6   6  523.85   28.40
   0  -6   6  571.44   32.40
   0  -6   6  541.15   28.60
   0  -6   6  586.54   37.80
   0   6  -6  534.05   30.50
   0   6  -6  558.44   33.20
   0   6  -6  493.85   32.60
   0   6  -6  537.85   44.60
  -1  -6   6   27.80    6.80
  -1  -6   6   41.00   27.00
  -1  -6   6   42.60    9.40
  -1  -6   6   29.70    9.70
  -1  -6   6   46.40    8.00
  -1  -6   6   48.70   13.10
  -1  -6   6   51.59   25.70
   1   6  -6   14.70   19.20
   1   6  -6    8.00   22.50
   1   6  -6   42.40   10.90
   1   6  -6   46.90   11.30
   1   6  -6   29.40    7.90
  -2  -6   6  740.03   46.50
  -2  -6   6  840.42   45.10
  -2  -6   6  840.82   44.60
  -2  -6   6  831.62   45.60
  -2  -6   6  682.63   50.79
  -2  -6   6  810.92   43.20
   2   6  -6  790.62   45.00
   2   6  -6  809.92   51.39
   2   6  -6  785.72   46.50
   2   6  -6  743.43   56.29
   2   6  -6  811.22   44.70
  -3  -6   6   37.50   10.80
  -3  -6   6  -17.60   13.40
  -3  -6   6   28.80    9.50
  -3  -6   6   14.30    9.20
  -3  -6   6   25.00   13.70
   3   6  -6   43.30   14.20
   3   6  -6   17.50   16.00
   3   6  -6    6.50   11.00
   3   6  -6   29.60   11.30
  -4  -6   6  296.17   25.30
  -4  -6   6  337.17   35.70
  -4  -6   6  328.47   28.20
  -4  -6   6  370.06   26.80
   4   6  -6  335.27   31.20
   4   6  -6  342.17   31.30
   4   6  -6  319.47   28.10
   4   6  -6  327.27   25.30
  -5  -6   6   47.70   18.00
  -5  -6   6   31.20   17.50
  -5  -6   6   46.30   14.50
   5   6  -6   16.70   21.50
   5   6  -6   48.40   14.30
   5   6  -6   28.20   17.50
  -6  -6   6  149.79   23.20
  -6  -6   6  133.29   28.30
  -6  -6   6  191.68   28.60
   6   6  -6  175.28   34.70
   6   6  -6  174.88   29.10
  -7  -6   6   18.70   29.90
  -7  -6   6   28.80   31.10
   7   6  -6   24.60   34.40
  -7   5  -6   63.29   23.10
  -7   5  -6   40.30   30.10
  -7   5  -6   56.59   34.70
  -7   5  -6   63.09   35.20
  -6   5  -6   32.90   22.40
  -6   5  -6   11.20   12.90
  -6   5  -6    5.70   17.10
  -6   5  -6  -18.90   22.40
   5  -5   6  175.78   22.40
  -5   5  -6  142.29   23.50
  -5   5  -6  162.88   20.50
  -5   5  -6  162.58   20.10
  -5   5  -6  191.58   25.40
  -5   5  -6  167.38   19.10
  -5   5  -6  173.28   16.80
   4  -5   6   25.10    8.30
   4  -5   6   10.80   11.10
  -4   5  -6    6.60   11.60
  -4   5  -6    6.20    7.40
  -4   5  -6    7.90   11.30
  -4   5  -6   19.00    8.80
  -4   5  -6  -11.80   11.90
  -4   5  -6   12.90   12.80
   3  -5   6  223.28   16.90
   3  -5   6  230.38   19.20
  -3   5  -6  199.08   19.80
  -3   5  -6  229.88   19.40
  -3   5  -6  195.48   12.50
  -3   5  -6  205.38   21.30
  -3   5  -6  202.98   25.10
  -3   5  -6  174.78   21.90
  -3   5  -6  199.28   15.90
  -3   5  -6  211.28   12.50
   2  -5   6   14.40    8.00
   2  -5   6   15.60    5.80
   2  -5   6   15.90    5.30
   2  -5   6   -1.30    9.80
  -2   5  -6   -0.90    8.30
  -2   5  -6   27.60   12.20
  -2   5  -6   14.30    8.20
  -2   5  -6   16.70    9.00
  -2   5  -6   17.10    9.20
   1  -5   6 1157.08   64.79
   1  -5   6 1223.98   61.79
   1  -5   6 1233.08   63.99
   1  -5   6 1274.17   67.59
   1  -5   6 1371.66   67.99
  -1   5  -6 1283.47   67.49
  -1   5  -6 1250.67   64.39
  -1   5  -6 1228.68   62.89
  -1   5  -6 1277.27   65.59
   0  -5   6    9.90   10.90
   0  -5   6   -0.60    7.20
   0  -5   6   13.90    6.40
   0  -5   6    0.40    8.80
   0  -5   6    0.40    5.10
   0   5  -6    3.20   14.10
   0   5  -6    3.90    4.20
   0   5  -6   16.00    8.20
   0   5  -6    7.60   12.70
   0   5  -6   11.20    7.40
  -1  -5   6 2274.27  116.39
  -1  -5   6 2392.06  113.19
  -1  -5   6 2294.37  110.59
  -1  -5   6 2325.27  114.19
  -1  -5   6 2279.07  112.69
   1   5  -6 2156.18  112.39
   1   5  -6 2243.88  111.29
   1   5  -6 2233.78  113.29
  -2  -5   6   -3.60    9.40
  -2  -5   6    7.70    5.50
  -2  -5   6   -2.20   24.50
  -2  -5   6   -3.00    8.50
  -2  -5   6    1.10    5.60
  -2  -5   6   -0.40    6.10
   2   5  -6    1.70   10.90
   2   5  -6    7.00    9.50
   2   5  -6    7.60    9.90
   2   5  -6   25.90   10.20
   2   5  -6    1.40    5.50
  -3  -5   6  497.25   31.70
  -3  -5   6  486.95   29.30
  -3  -5   6  482.35   30.80
  -3  -5   6  510.25   29.70
  -3  -5   6  499.25   30.80
  -3  -5   6  352.86   43.60
   3   5  -6  469.65   33.30
   3   5  -6  485.25   31.30
   3   5  -6  489.95   30.70
   3   5  -6  473.45   30.60
   3   5  -6  438.26   32.30
  -4  -5   6   67.19   12.90
  -4  -5   6   75.79   33.00
  -4  -5   6   67.69   12.20
  -4  -5   6   76.99   14.20
   4   5  -6   45.00   14.80
   4   5  -6   43.40   11.10
   4   5  -6   36.90   13.40
   4   5  -6   49.00   13.60
  -5  -5   6  246.18   27.70
  -5  -5   6  250.47   22.80
  -5  -5   6  268.67   32.70
   5   5  -6  197.28   26.80
   5   5  -6  234.28   30.80
   5   5  -6  250.57   31.60
   5   5  -6  247.38   24.20
  -6  -5   6   -7.90   18.90
  -6  -5   6    0.50   19.50
  -6  -5   6    5.20   14.20
   6   5  -6    0.10   24.20
   6   5  -6   11.90   14.60
  -7  -5   6   49.80   25.40
  -7  -5   6   97.39   28.60
   7   5  -6   62.79   35.20
  -7   4  -6   23.50   19.90
  -7   4  -6   25.10   29.80
  -7   4  -6   -5.70   21.50
  -7   4  -6    6.30   27.90
  -7   4  -6   -1.80   24.40
  -6   4  -6  207.48   31.00
  -6   4  -6  217.28   32.30
  -6   4  -6  252.47   26.80
  -6   4  -6  210.98   24.70
  -5   4  -6   23.70   10.00
  -5   4  -6   19.00   12.10
  -5   4  -6   14.80   14.30
  -5   4  -6    8.80   13.50
  -5   4  -6    2.90   14.30
  -5   4  -6   11.90   11.80
  -5   4  -6    2.10   18.20
   4  -4   6  890.81   48.30
   4  -4   6  914.21   50.29
  -4   4  -6  870.71   47.90
  -4   4  -6  941.31   52.19
  -4   4  -6  896.71   53.09
  -4   4  -6  840.72   52.59
  -4   4  -6  844.22   49.00
  -4   4  -6  859.41   46.40
  -4   4  -6  913.91   47.60
   3  -4   6   82.19   10.70
   3  -4   6   81.79   11.90
  -3   4  -6   72.89   12.40
  -3   4  -6   89.89    9.40
  -3   4  -6   49.80   11.40
  -3   4  -6   99.59   15.10
  -3   4  -6   82.69    8.40
  -3   4  -6   83.79    9.70
  -3   4  -6   74.89   12.70
   2  -4   6 1980.80  105.09
   2  -4   6 2260.37  108.39
   2  -4   6 2409.86  110.09
   2  -4   6 2307.07  110.89
  -2   4  -6 2229.48  105.19
  -2   4  -6 2198.28  111.69
  -2   4  -6 2198.08  110.99
  -2   4  -6 2291.37  108.39
  -2   4  -6 2155.28  105.89
  -2   4  -6 2044.40  109.29
   1  -4   6   14.70    5.70
   1  -4   6   15.20    2.70
   1  -4   6   18.40    8.10
   1  -4   6   10.90    5.00
   1  -4   6   17.50    3.50
   1  -4   6    9.70    8.00
  -1   4  -6    8.50    6.00
  -1   4  -6   18.40    6.00
  -1   4  -6   13.00    2.90
  -1   4  -6   15.00    7.90
  -1   4  -6    7.50   12.50
  -1   4  -6   22.70    5.50
   0  -4   6  693.63   38.20
   0  -4   6  691.33   44.10
   0  -4   6  649.74   34.00
   0  -4   6  720.33   36.60
   0  -4   6  689.43   38.20
   0  -4   6  638.04   36.20
   0   4  -6  664.13   34.30
   0   4  -6  645.24   36.10
   0   4  -6  650.63   36.30
   0   4  -6  715.63   34.00
  -1  -4   6    8.60    5.10
  -1  -4   6    1.60    4.60
  -1  -4   6    2.00   18.90
  -1  -4   6    4.50    6.60
  -1  -4   6    0.40    5.30
   1   4  -6   -4.90   16.40
   1   4  -6    4.90    6.20
   1   4  -6   -2.70    4.70
   1   4  -6   -6.10   13.20
   1   4  -6   -2.20    5.20
  -2  -4   6  414.76   24.40
  -2  -4   6  502.85   26.60
  -2  -4   6  396.36   25.40
  -2  -4   6  410.56   24.40
   2   4  -6  417.36   24.60
   2   4  -6  397.36   26.50
   2   4  -6  421.26   25.10
   2   4  -6  383.86   27.50
   2   4  -6  393.96   26.90
  -3  -4   6   24.20   10.10
  -3  -4   6   31.30   19.90
  -3  -4   6   11.30    7.40
  -3  -4   6   34.50   27.40
  -3  -4   6   16.90    6.90
  -3  -4   6   20.30    6.10
   3   4  -6   20.00    8.20
   3   4  -6   17.30    9.10
   3   4  -6   20.10    8.50
   3   4  -6   12.30    7.50
   3   4  -6   28.90   10.00
  -4  -4   6  458.75   30.00
  -4  -4   6  465.35   27.80
  -4  -4   6  459.95   29.40
   4   4  -6  451.95   30.70
   4   4  -6  449.76   33.10
   4   4  -6  409.86   28.50
   4   4  -6  437.96   29.70
  -5  -4   6   23.30   12.70
  -5  -4   6   -8.40   35.30
  -5  -4   6   -6.00    9.80
  -5  -4   6   16.70   11.40
   5   4  -6    7.50   10.50
   5   4  -6   11.20   13.60
   5   4  -6    8.90   13.30
   5   4  -6   11.70   12.60
  -6  -4   6  128.99   22.90
  -6  -4   6  129.69   16.60
  -6  -4   6   83.79   19.60
   6   4  -6   53.69   25.90
   6   4  -6   94.79   17.90
  -7  -4   6   46.00   24.60
  -7  -4   6   14.90   22.70
   7   4  -6   56.59   32.40
  -7   3  -6   98.89   23.10
  -7   3  -6   91.79   28.20
  -7   3  -6   77.69   28.00
  -7   3  -6  111.39   23.00
  -7   3  -6   78.29   23.40
  -6   3  -6   11.70   14.00
  -6   3  -6  -25.70   15.90
  -6   3  -6   -5.30   16.00
  -6   3  -6   -3.60   13.80
  -5   3  -6  475.05   33.30
  -5   3  -6  555.34   39.30
  -5   3  -6  588.24   35.60
  -5   3  -6  502.75   33.90
  -5   3  -6  499.55   36.60
  -5   3  -6  522.25   41.30
  -5   3  -6  506.85   36.60
   4  -3   6   77.39   10.90
  -4   3  -6   64.39   11.90
  -4   3  -6   69.69   11.00
  -4   3  -6   58.79   12.40
  -4   3  -6   50.49   14.00
  -4   3  -6   56.69   11.20
  -4   3  -6   53.29   11.60
  -4   3  -6   46.40   12.80
  -4   3  -6   77.29   10.60
  -4   3  -6   49.60   14.10
   3  -3   6  843.02   44.00
   3  -3   6  891.01   42.50
   3  -3   6  857.01   45.20
  -3   3  -6  791.52   42.30
  -3   3  -6  763.22   45.00
  -3   3  -6  862.41   47.10
  -3   3  -6  783.92   44.30
  -3   3  -6  813.52   45.40
  -3   3  -6  801.92   42.40
   2  -3   6  152.18   12.90
   2  -3   6  169.38   10.60
   2  -3   6  165.68   14.40
   2  -3   6  161.18   12.40
  -2   3  -6  173.88   14.10
  -2   3  -6  180.88   10.40
  -2   3  -6  170.08   10.40
  -2   3  -6  162.48   13.10
  -2   3  -6  157.78   10.60
  -2   3  -6  174.28   15.10
  -2   3  -6  177.08   13.90
   1  -3   6 1878.81   92.09
   1  -3   6 1767.02   92.19
   1  -3   6 1804.12   89.19
   1  -3   6 1845.52   93.69
   1  -3   6 1991.80   89.99
   1  -3   6 1988.20   93.39
  -1   3  -6 1835.22   93.99
  -1   3  -6 1937.21   89.99
  -1   3  -6 1711.33   89.99
  -1   3  -6 1936.61   92.19
  -1   3  -6 1972.40   92.59
   0  -3   6  335.17   16.90
   0  -3   6  284.97   18.60
   0  -3   6  325.37   18.30
   0  -3   6  307.97   20.20
   0  -3   6  283.67   18.30
   0   3  -6  304.27   19.70
   0   3  -6  312.87   18.50
   0   3  -6  293.47   16.40
  -1  -3   6 3517.55  171.28
  -1  -3   6 3498.75  171.28
  -1  -3   6 3487.05  171.88
  -1  -3   6 3594.34  172.48
   1   3  -6 3713.43  171.48
   1   3  -6 3385.96  175.98
   1   3  -6 3911.51  171.88
   1   3  -6 3590.04  172.38
   1   3  -6 3531.85  171.48
  -2  -3   6   82.09   24.10
  -2  -3   6  162.88   13.00
  -2  -3   6  148.89   12.30
  -2  -3   6  152.68   10.90
  -2  -3   6  166.18   12.10
   2   3  -6  158.88   15.20
   2   3  -6  151.98   12.40
   2   3  -6  152.48   13.80
   2   3  -6  145.39   13.90
   2   3  -6  147.89   11.20
  -3  -3   6 1370.36   69.89
  -3  -3   6 1369.46   79.39
  -3  -3   6 1370.86   69.29
  -3  -3   6 1338.27   68.89
  -3  -3   6 1370.76   66.99
   3   3  -6 1253.77   71.39
   3   3  -6 1296.87   69.09
   3   3  -6 1323.37   69.09
   3   3  -6 1368.66   69.79
  -4  -3   6   45.80    8.30
  -4  -3   6   69.59   21.00
  -4  -3   6   44.20   10.20
  -4  -3   6   38.80   28.70
  -4  -3   6   47.10   13.20
  -4  -3   6   32.50   13.60
  -4  -3   6   36.80    8.80
   4   3  -6   40.30    9.60
   4   3  -6   40.10   13.10
   4   3  -6   48.00    8.80
   4   3  -6   50.09   12.80
   4   3  -6   32.90    9.70
  -5  -3   6  378.06   48.30
  -5  -3   6  432.36   30.80
  -5  -3   6  468.75   27.80
  -5  -3   6  419.36   30.60
   5   3  -6  425.36   30.70
   5   3  -6  474.25   35.50
  -6  -3   6  -15.00   21.80
  -6  -3   6    5.70   15.50
  -6  -3   6    4.80   11.50
   6   3  -6   13.70   19.40
   6   3  -6    7.40   13.80
  -7  -3   6  160.78   29.20
  -7  -3   6  158.08   30.10
   7   3  -6  189.58   26.00
   7   3  -6  237.18   39.80
  -8   2  -6  107.59   34.00
  -8   2  -6   43.10   37.80
  -8   2  -6  111.39   34.20
  -8   2  -6  125.19   32.80
  -8   2  -6   32.90   30.80
  -8   2  -6   84.69   37.70
  -7   2  -6   20.70   20.80
  -7   2  -6    7.50   18.60
  -7   2  -6   44.50   21.00
  -7   2  -6   21.90   21.60
  -6   2  -6  115.59   18.10
  -6   2  -6  116.89   17.90
  -6   2  -6  117.49   18.80
  -6   2  -6  111.89   21.90
  -6   2  -6   91.29   18.80
  -6   2  -6  121.09   21.80
  -5   2  -6   31.20   13.60
  -5   2  -6   -2.80   16.20
  -5   2  -6   11.90   10.20
  -5   2  -6   26.00   12.90
  -5   2  -6   15.10   11.60
  -5   2  -6    6.40   15.80
  -5   2  -6   18.80   12.10
  -4   2  -6  195.08   18.40
  -4   2  -6  170.08   16.80
  -4   2  -6  195.48   20.40
  -4   2  -6  178.68   17.90
  -4   2  -6  213.88   19.80
  -4   2  -6  191.68   17.90
  -4   2  -6  204.58   17.80
  -4   2  -6  158.98   21.20
   3  -2   6  117.19   11.10
   3  -2   6  102.69   10.20
   3  -2   6   87.09   10.30
  -3   2  -6  114.09   13.90
  -3   2  -6  108.69   11.20
  -3   2  -6   93.29   10.40
  -3   2  -6   97.69   10.20
  -3   2  -6   93.79   12.10
  -3   2  -6  133.39   12.90
  -3   2  -6   93.59   11.80
   2  -2   6 2281.37  107.79
   2  -2   6 2238.98  108.99
   2  -2   6 2196.08  109.59
  -2   2  -6 2156.38  106.99
  -2   2  -6 2273.77  110.89
  -2   2  -6 2099.89  106.89
  -2   2  -6 2353.36  107.89
  -2   2  -6 2209.08  109.49
  -2   2  -6 2275.37  109.59
  -2   2  -6 2296.77  109.19
   1  -2   6  338.47   18.90
   1  -2   6  344.97   19.00
   1  -2   6  335.97   20.30
   1  -2   6  333.87   17.50
  -1   2  -6  264.27   21.70
  -1   2  -6  328.87   17.40
  -1   2  -6  348.27   19.00
  -1   2  -6  322.87   20.50
   0  -2   6 1319.77   64.39
   0  -2   6 1217.28   60.49
   0  -2   6 1170.78   58.79
   0  -2   6 1234.78   59.79
   0   2  -6 1157.88   58.79
   0   2  -6 1313.47   60.59
   0   2  -6 1150.28   59.59
   0   2  -6 1287.77   60.89
  -1  -2   6    5.50    9.90
  -1  -2   6   26.50   11.80
  -1  -2   6   47.20    5.60
  -1  -2   6   39.80    6.00
  -1  -2   6   36.60    4.70
   1   2  -6   35.00    4.60
   1   2  -6   24.50    4.80
   1   2  -6   40.80   10.20
   1   2  -6   29.50    5.60
   1   2  -6   46.70    6.50
   1   2  -6   27.90    4.50
  -2  -2   6 1920.91   93.59
  -2  -2   6 1960.50   98.79
  -2  -2   6 1896.01   95.49
  -2  -2   6 1947.61   95.49
  -2  -2   6 2001.80   95.69
   2   2  -6 2010.60   95.69
   2   2  -6 1978.50   95.49
   2   2  -6 1872.21   97.39
   2   2  -6 1912.21   96.69
   2   2  -6 1909.61   95.69
   2   2  -6 1996.20   93.79
  -3  -2   6   14.30    5.70
  -3  -2   6    7.10    5.00
  -3  -2   6    6.20    4.30
  -3  -2   6    8.90    8.00
  -3  -2   6   12.70    9.70
  -3  -2   6    8.20    8.40
   3   2  -6   13.90    7.30
   3   2  -6   15.80    8.40
   3   2  -6   14.30    4.40
   3   2  -6   10.90    5.60
   3   2  -6    4.40    6.10
  -4  -2   6  917.61   54.49
  -4  -2   6  999.00   49.80
  -4  -2   6 1019.80   55.19
  -4  -2   6  960.30   56.89
  -4  -2   6  928.31   52.79
  -4  -2   6  994.00   52.99
   4   2  -6 1003.30   53.79
   4   2  -6  962.70   55.99
   4   2  -6  978.60   53.09
  -5  -2   6   18.10   10.90
  -5  -2   6   -4.60    7.40
  -5  -2   6   12.60   13.70
  -5  -2   6   -1.80    8.70
  -5  -2   6    6.90    9.00
   5   2  -6    3.70   12.00
   5   2  -6    4.50    9.70
  -6  -2   6  150.78   20.00
  -6  -2   6  107.69   18.20
  -6  -2   6  105.19   19.50
  -6  -2   6  111.09   14.50
   6   2  -6  112.39   18.90
  -7  -2   6   15.80   22.30
  -7  -2   6    4.10   21.40
  -7  -2   6   -7.70   19.20
   7   2  -6   18.10   28.50
   7   2  -6   -4.70   20.30
  -8  -2   6   17.30   32.00
  -8  -2   6   88.69   36.90
  -8  -2   6   45.00   30.50
  -8   1  -6   40.80   30.50
  -8   1  -6   21.50   33.70
  -8   1  -6   27.40   29.30
  -8   1  -6   77.49   38.60
  -8   1  -6   48.70   30.90
  -7   1  -6   95.99   25.40
  -7   1  -6   82.39   23.30
  -7   1  -6  117.89   25.40
  -7   1  -6  109.79   25.80
  -7   1  -6  120.49   26.60
  -7   1  -6  163.48   25.90
  -6   1  -6    7.90   12.60
  -6   1  -6    1.00   14.10
  -6   1  -6    7.30   12.40
  -6   1  -6   -0.30   13.50
  -5   1  -6 1307.17   69.29
  -5   1  -6 1312.17   70.19
  -5   1  -6 1316.07   69.59
  -5   1  -6 1311.17   71.19
  -5   1  -6 1199.18   69.89
  -5   1  -6 1253.67   68.49
  -5   1  -6 1282.67   69.79
  -4   1  -6    6.30    8.70
  -4   1  -6   -0.80    9.90
  -4   1  -6   -0.10    8.80
  -4   1  -6    1.70    9.40
  -4   1  -6   16.40    9.70
  -4   1  -6   -6.50    6.80
   3  -1   6 1229.68   63.29
   3  -1   6 1269.47   63.99
   3  -1   6 1228.68   62.99
  -3   1  -6 1319.57   64.99
  -3   1  -6 1257.27   64.09
  -3   1  -6 1307.97   64.09
  -3   1  -6 1274.07   64.29
  -3   1  -6 1305.87   63.59
  -3   1  -6 1276.07   64.89
  -3   1  -6 1117.49   63.79
   2  -1   6   29.00    4.90
   2  -1   6   20.60    4.80
   2  -1   6   28.20    4.20
  -2   1  -6   28.40    4.30
  -2   1  -6   40.70    6.50
  -2   1  -6   22.40    4.70
  -2   1  -6   26.30    5.20
  -2   1  -6   34.70    5.30
  -2   1  -6   24.50    5.70
  -2   1  -6   29.70    6.30
   1  -1   6 3530.85  168.78
   1  -1   6 3702.23  170.28
   1  -1   6 3335.27  167.38
   1  -1   6 3601.54  168.58
   1  -1   6 3568.94  169.48
  -1   1  -6 3257.57  168.48
  -1   1  -6 3714.03  169.48
  -1   1  -6 3745.93  169.58
  -1   1  -6 3339.57  169.88
  -1   1  -6 3602.24  172.38
  -1   1  -6 3622.24  168.78
   0  -1   6  165.78    9.70
   0  -1   6  142.89    9.80
   0  -1   6  150.48    9.30
   0  -1   6  138.09    8.30
   0   1  -6  159.48    9.90
   0   1  -6  149.79    9.40
   0   1  -6  179.88    9.60
   0   1  -6  150.88   10.10
  -1  -1   6 8697.73  438.16
  -1  -1   6 9136.69  438.36
  -1  -1   6 8894.81  436.96
  -1  -1   6 9335.97  443.76
  -1  -1   6 9603.24  439.56
  -1  -1   6 9446.75  438.56
   1   1  -6 9999.00  439.76
   1   1  -6 9780.72  439.96
   1   1  -6 8932.51  438.16
   1   1  -6 8908.91  438.26
  -2  -1   6   12.10    6.40
  -2  -1   6    6.10    2.10
  -2  -1   6    9.80    4.80
  -2  -1   6   10.80    4.40
  -2  -1   6    7.70    4.20
   2   1  -6    6.30    4.50
   2   1  -6    7.90    5.90
   2   1  -6    9.00    4.10
   2   1  -6    7.90    2.20
   2   1  -6    7.70    5.50
  -3  -1   6  842.72   43.00
  -3  -1   6  820.92   44.90
  -3  -1   6  804.72   40.30
  -3  -1   6  776.02   46.20
  -3  -1   6  879.51   44.00
  -3  -1   6  784.92   44.80
   3   1  -6  833.92   46.10
   3   1  -6  801.92   44.60
   3   1  -6  799.22   43.00
  -4  -1   6    4.50   11.80
  -4  -1   6   14.10   11.50
  -4  -1   6    8.00    4.90
  -4  -1   6   -5.20    6.30
  -4  -1   6    6.20    5.10
  -4  -1   6   -1.50   10.20
  -4  -1   6   -0.80    6.30
   4   1  -6    8.20    8.90
   4   1  -6    1.40    7.90
   4   1  -6  -10.70    9.10
  -5  -1   6  687.53   38.70
  -5  -1   6  630.64   34.40
  -5  -1   6  610.34   34.30
  -5  -1   6  636.54   42.40
  -5  -1   6  612.34   38.70
   5   1  -6  610.04   42.40
   5   1  -6  638.14   39.60
  -6  -1   6   -1.50    8.40
  -6  -1   6   40.30   21.70
  -6  -1   6   38.10   14.50
  -6  -1   6    8.80   12.30
   6   1  -6   19.10   15.50
   6   1  -6    1.40   17.40
  -7  -1   6  181.48   28.30
  -7  -1   6  186.88   28.80
  -7  -1   6  130.39   28.00
  -7  -1   6  156.28   23.80
   7   1  -6  176.08   27.00
   7   1  -6  127.19   32.60
  -8  -1   6  -18.10   31.50
  -8  -1   6   22.60   29.20
  -8  -1   6   -8.80   26.80
  -8   0  -6  142.29   32.00
  -8   0  -6  116.19   32.00
  -8   0  -6   11.50   35.20
  -8   0  -6  168.18   33.00
  -8   0  -6   78.09   34.50
  -7   0  -6   13.30   17.80
  -7   0  -6    4.20   20.70
  -7   0  -6   -9.20   20.20
  -7   0  -6  -13.90   20.70
  -6   0  -6  122.79   18.70
  -6   0  -6  143.79   20.00
  -6   0  -6  128.69   18.60
  -6   0  -6  113.99   21.50
  -5   0  -6   22.90   13.70
  -5   0  -6   18.70    8.90
  -5   0  -6    1.90   10.10
  -5   0  -6   -2.80   12.70
  -5   0  -6    8.90   10.00
  -5   0  -6   15.90   14.80
  -5   0  -6  -11.20   14.60
   4   0   6  338.47   21.60
   4   0   6  308.17   21.40
  -4   0  -6  315.77   23.30
  -4   0  -6  331.77   22.90
  -4   0  -6  316.37   21.40
  -4   0  -6  308.57   22.00
  -4   0  -6  338.67   23.90
  -4   0  -6  303.67   22.00
  -4   0  -6  316.37   23.10
  -4   0  -6  298.27   22.80
   3   0   6   -0.30    4.40
   3   0   6    2.80    4.30
  -3   0  -6    6.50    6.70
  -3   0  -6   -8.40    5.60
  -3   0  -6    3.50    5.10
  -3   0  -6   -1.80    4.30
  -3   0  -6   -0.80    5.10
  -3   0  -6   -0.90    4.80
  -3   0  -6    6.90    5.20
  -3   0  -6    8.10    6.60
   2   0   6 5798.72  291.27
   2   0   6 5861.11  290.77
   2   0   6 6068.39  291.87
  -2   0  -6 6238.08  290.87
  -2   0  -6 5739.93  290.27
  -2   0  -6 6930.01  292.37
  -2   0  -6 6025.00  291.47
  -2   0  -6 6400.86  291.97
   1   0   6    1.50    2.70
   1   0   6   -4.30    2.60
   1   0   6   -1.10    2.30
   1   0   6    3.30    2.00
  -1   0  -6   -3.90    4.30
  -1   0  -6    0.00    2.80
  -1   0  -6    2.00    2.90
  -1   0  -6   -0.10    5.80
   0   0   6  412.36   22.00
   0   0   6  402.16   22.40
   0   0   6  436.36   22.00
   0   0  -6  484.85   22.20
   0   0  -6  392.16   21.90
   0   0  -6  505.05   24.50
   0   0  -6  426.46   22.00
   0   0  -6  431.66   22.60
   0   0  -6  432.66   22.40
  -1   0   6    1.30    3.30
  -1   0   6    2.50    2.80
  -1   0   6   -1.80    2.90
  -1   0   6    3.40    2.20
  -1   0   6    3.20    3.30
   1   0  -6    1.90    0.80
   1   0  -6   -4.20    2.40
   1   0  -6    1.50    0.90
   1   0  -6    0.90    2.00
   1   0  -6   -3.80    3.10
   1   0  -6   -3.30    3.30
  -2   0   6 1358.06   71.99
  -2   0   6 1410.56   69.29
  -2   0   6 1326.77   68.09
  -2   0   6 1404.36   69.79
  -2   0   6 1410.06   71.09
   2   0  -6 1455.45   70.99
   2   0  -6 1437.06   69.29
   2   0  -6 1374.96   68.29
  -3   0   6    5.30    6.90
  -3   0   6   -0.50    2.60
  -3   0   6   -3.80    7.90
  -3   0   6    1.50    4.10
  -3   0   6    1.10    2.30
  -3   0   6   11.60    5.40
  -3   0   6   -1.20    6.50
   3   0  -6   -1.90    5.60
   3   0  -6    5.90    5.40
   3   0  -6   -1.00    4.60
  -4   0   6  564.54   28.10
  -4   0   6  538.85   33.80
  -4   0   6  550.24   30.60
  -4   0   6  515.35   31.40
  -4   0   6  532.45   34.70
  -4   0   6  508.25   34.90
  -4   0   6  522.15   27.80
   4   0  -6  513.65   33.40
   4   0  -6  504.45   34.50
  -5   0   6   17.30   10.20
  -5   0   6   -1.20    7.90
  -5   0   6   -7.80   15.90
  -5   0   6    2.20    7.10
  -5   0   6   16.20    8.70
   5   0  -6    3.40   12.40
   5   0  -6   11.70   10.40
  -6   0   6  160.68   16.00
  -6   0   6  169.48   18.00
  -6   0   6  190.38   22.40
  -6   0   6  182.38   21.90
   6   0  -6  175.78   24.70
  -7   0   6    5.40   21.80
  -7   0   6   23.10   20.80
  -7   0   6   -8.60   17.00
   7   0  -6   18.60   21.90
  -8   0   6   55.09   33.10
  -8   0   6   14.50   24.70
  -8   0   6   42.60   32.80
  -8  -1  -6  -65.59   29.00
  -8  -1  -6  -21.80   29.00
  -8  -1  -6   83.79   28.40
  -7  -1  -6  142.59   21.00
  -7  -1  -6  108.49   23.40
  -7  -1  -6   76.99   22.30
  -7  -1  -6  110.49   26.00
  -6  -1  -6    0.00   11.90
  -6  -1  -6   17.60   14.10
  -6  -1  -6   14.70   13.70
  -6  -1  -6   14.70   15.70
   5   1   6 1384.36   71.99
  -5  -1  -6 1348.17   69.49
  -5  -1  -6 1368.66   72.99
  -5  -1  -6 1352.46   72.39
  -5  -1  -6 1281.57   69.69
  -5  -1  -6 1319.27   71.99
   4   1   6    5.70    7.60
   4   1   6    8.10    6.60
   4   1   6   -1.90    6.00
  -4  -1  -6    5.80    6.50
  -4  -1  -6   -4.00    9.70
  -4  -1  -6    4.90    8.30
  -4  -1  -6   16.70    9.30
  -4  -1  -6   -0.20    6.60
  -4  -1  -6   21.10    9.70
  -4  -1  -6   12.50    7.50
   3   1   6 1310.97   66.49
   3   1   6 1231.88   65.99
  -3  -1  -6 1290.67   64.99
  -3  -1  -6 1366.46   66.79
  -3  -1  -6 1263.67   66.79
  -3  -1  -6 1289.57   67.49
  -3  -1  -6 1245.18   64.59
  -3  -1  -6 1429.96   66.19
  -3  -1  -6 1374.86   67.19
   2   1   6   37.00    4.90
   2   1   6   24.10    4.80
   2   1   6   25.20    5.10
  -2  -1  -6   30.50    7.20
  -2  -1  -6   31.20    5.40
  -2  -1  -6   39.60    6.60
  -2  -1  -6   18.20    5.90
  -2  -1  -6   35.80    6.90
  -2  -1  -6   34.10    6.30
   1   1   6 3426.26  172.48
   1   1   6 3556.34  172.68
   1   1   6 3596.74  170.98
   1   1   6 3832.52  173.08
   1   1   6 3699.73  173.88
  -1  -1  -6 3474.95  172.78
  -1  -1  -6 3579.34  175.48
  -1  -1  -6 3747.53  172.68
  -1  -1  -6 3547.55  172.98
  -1  -1  -6 3696.03  170.88
   0   1   6  138.79    8.70
   0   1   6  156.08    9.50
   0   1   6  147.49    8.70
   0   1   6  139.19    9.50
   0   1   6  149.88    8.80
   0   1   6  142.79    9.40
   0   1   6  154.08    8.60
   0  -1  -6  134.79    8.70
   0  -1  -6  155.08    8.60
   0  -1  -6  143.59    9.20
   0  -1  -6  139.39    9.30
   0  -1  -6  118.89    9.20
  -1   1   6 8623.14  427.66
  -1   1   6 9545.14  428.46
  -1   1   6 7995.40  428.06
  -1   1   6 9172.78  427.26
  -1   1   6 9363.06  425.96
   1  -1  -6 9150.58  427.76
   1  -1  -6 9410.56  427.26
  -2   1   6   11.60    5.70
  -2   1   6    8.50    6.00
  -2   1   6   10.00    2.00
  -2   1   6   10.90    4.80
  -2   1   6   19.50    5.50
  -2   1   6    9.40    2.80
   2  -1  -6    9.10    2.80
   2  -1  -6   13.20    5.70
   2  -1  -6    5.80    4.90
   2  -1  -6    8.10    1.90
  -3   1   6  839.42   43.90
  -3   1   6  781.32   42.50
  -3   1   6  774.52   39.50
  -3   1   6  813.12   45.40
  -3   1   6  787.42   46.50
   3  -1  -6  806.62   45.30
   3  -1  -6  819.72   42.70
   3  -1  -6  814.92   45.00
  -4   1   6   23.70   10.20
  -4   1   6   -3.00    5.10
  -4   1   6    6.30   10.80
  -4   1   6   10.70    7.80
  -4   1   6    3.60    4.50
  -4   1   6   12.30    6.90
  -4   1   6    2.60   12.60
  -4   1   6   -2.10    4.40
   4  -1  -6    9.60    8.50
  -5   1   6  695.93   38.20
  -5   1   6  606.24   36.40
  -5   1   6  605.44   33.70
  -5   1   6  596.44   35.70
  -5   1   6  537.95   36.70
  -5   1   6  634.04   39.30
   5  -1  -6  632.34   40.50
  -6   1   6   15.90   21.80
  -6   1   6   26.50   13.80
  -6   1   6   -1.50   11.30
  -6   1   6   36.10   11.00
  -6   1   6   12.30    8.80
  -6   1   6   13.80   17.20
   6  -1  -6   15.60   15.90
  -7   1   6  132.89   27.00
  -7   1   6  127.29   26.50
  -7   1   6  116.29   20.40
  -8   1   6    7.00   36.90
  -8   1   6  -50.59   28.00
  -8   1   6  -30.30   30.80
  -8  -2  -6   44.00   30.30
  -8  -2  -6   65.19   34.30
  -8  -2  -6   67.69   34.20
  -7  -2  -6   18.40   22.50
  -7  -2  -6   11.10   21.40
  -7  -2  -6   -7.00   21.30
   6   2   6   98.89   18.30
   6   2   6   97.29   18.50
  -6  -2  -6  149.88   21.30
  -6  -2  -6  128.69   18.80
  -6  -2  -6   94.79   23.50
  -6  -2  -6  112.49   15.20
   5   2   6   22.30   10.40
   5   2   6   12.00   11.30
  -5  -2  -6   15.30   10.50
  -5  -2  -6    6.60    7.80
  -5  -2  -6   14.60    8.90
  -5  -2  -6   23.10   20.40
  -5  -2  -6   20.20   11.10
   4   2   6  160.78   15.90
   4   2   6  158.88   15.80
   4   2   6  198.78   16.20
  -4  -2  -6  148.69   18.00
  -4  -2  -6  175.98   12.70
  -4  -2  -6  155.28   19.10
  -4  -2  -6  172.08   12.50
  -4  -2  -6  183.88   20.20
  -4  -2  -6  152.98   16.10
  -4  -2  -6  222.88   24.70
  -4  -2  -6  172.08   17.20
   3   2   6   94.89   10.80
   3   2   6  111.49   11.10
   3   2   6  103.99   10.40
  -3  -2  -6  120.79   13.90
  -3  -2  -6  110.29   11.60
  -3  -2  -6   98.69    7.20
  -3  -2  -6   81.59   18.40
  -3  -2  -6   91.39    8.40
  -3  -2  -6  108.29   11.30
  -3  -2  -6  125.39   13.90
  -3  -2  -6  118.29   14.30
   2   2   6 2286.77  110.69
   2   2   6 2153.38  110.69
   2   2   6 2055.19  109.49
   2   2   6 2360.96  111.19
  -2  -2  -6 2424.16  111.09
  -2  -2  -6 2372.66  111.09
  -2  -2  -6 2282.97  115.09
  -2  -2  -6 2221.98  110.99
   1   2   6  332.77   22.50
   1   2   6  368.26   20.10
   1   2   6  351.96   19.50
  -1  -2  -6  352.46   18.80
  -1  -2  -6  348.57   20.20
  -1  -2  -6  346.37   17.70
  -1  -2  -6  332.87   19.20
  -1  -2  -6  322.57   23.00
  -1  -2  -6  343.07   19.50
   0   2   6 1260.67   60.59
   0   2   6 1315.17   60.59
   0   2   6 1228.18   60.19
   0   2   6 1231.88   60.09
   0   2   6 1126.89   62.29
   0  -2  -6 1261.17   60.09
   0  -2  -6 1287.57   60.99
   0  -2  -6 1129.49   60.29
[truncated: 894,465 more chars]
