# Supplementary material for: Crystal structure and photoluminescence properties of catena-poly[[bis­(1-benzyl-1H-imidazole-κN 3)cadmium(II)]-di-μ-azido-κ4 N 1:N 3]
Source: Acta Crystallogr E Crystallogr Commun. 2019 Oct 29;75(Pt 11):1748–52. doi: 10.1107/S205698901901421X (PMC6829744; doi:10.1107/S205698901901421X)
Supplement: Supplementary file 2 [file e-75-01748-Isup2.hkl]

data_I                                                                          
_shelx_title ' kcnw_pa_cdbzin3_0ma_b_a.res in P2(1)/n'                          
_shelx_refln_list_code          4                                               
_shelx_F_calc_maximum      135.58                                               
_exptl_crystal_F_000       516.00                                               
_reflns_d_resolution_high  0.6655                                               
                                                                                
loop_                                                                           
 _space_group_symop_operation_xyz                                               
 'x, y, z'                                                                      
 '-x+1/2, y+1/2, -z+1/2'                                                        
 '-x, -y, -z'                                                                   
 'x-1/2, -y-1/2, z-1/2'                                                         
                                                                                
_cell_length_a     5.5447                                                       
_cell_length_b     8.4301                                                       
_cell_length_c    22.9517                                                       
_cell_angle_alpha  90.000                                                       
_cell_angle_beta   90.351                                                       
_cell_angle_gamma  90.000                                                       
                                                                                
_shelx_F_squared_multiplier     1.000                                           
                                                                                
loop_                                                                           
 _refln_index_h                                                                 
 _refln_index_k                                                                 
 _refln_index_l                                                                 
 _refln_F_squared_calc                                                          
 _refln_F_squared_meas                                                          
 _refln_F_squared_sigma                                                         
 _refln_observed_status                                                         
   2   0   0       2524.87       2510.28        39.02 o                         
   4   0   0       2314.00       2262.85        35.70 o                         
   6   0   0        490.19        506.72        22.61 o                         
   8   0   0         77.48        161.90        28.81 o                         
   1   1   0       1892.35       2060.85        22.32 o                         
   2   1   0         81.73         86.78         2.60 o                         
   3   1   0       6498.55       6775.69        81.70 o                         
   4   1   0          3.73         19.79         3.46 o                         
   5   1   0        321.25        320.68         8.75 o                         
   6   1   0         18.03         22.59         7.84 o                         
   7   1   0        337.77        322.94        17.84 o                         
   8   1   0          0.04        -19.98        20.86 o                         
   0   2   0      18381.89      17266.62       308.60 o                         
   1   2   0        196.27        193.54         3.36 o                         
   2   2   0       3712.55       3605.43        40.40 o                         
   3   2   0        261.48        301.63         5.68 o                         
   4   2   0       2080.16       2058.59        25.78 o                         
   5   2   0         49.13         62.97         5.45 o                         
   6   2   0       1034.78        938.44        21.65 o                         
   7   2   0          0.67         27.06        12.19 o                         
   8   2   0        102.40        141.15        22.93 o                         
   1   3   0       4229.04       4168.90        48.98 o                         
   2   3   0         73.81         96.90         2.98 o                         
   3   3   0       2286.83       2321.80        28.12 o                         
   4   3   0         88.78        107.06         4.71 o                         
   5   3   0        518.41        484.64        11.19 o                         
   6   3   0          3.48          7.84         8.82 o                         
   7   3   0        170.58        165.83        14.93 o                         
   8   3   0          8.10         36.17        25.84 o                         
   0   4   0       4843.88       5057.77        87.01 o                         
   1   4   0        419.99        455.81         7.20 o                         
   2   4   0       2967.00       3160.71        35.15 o                         
   3   4   0        364.22        361.90         6.79 o                         
   4   4   0        761.18        731.12        12.94 o                         
   5   4   0          1.30         16.30         5.86 o                         
   6   4   0        493.94        507.27        18.69 o                         
   7   4   0          0.14          8.49        15.34 o                         
   1   5   0       3259.64       3263.12        37.99 o                         
   2   5   0        113.78        145.92         4.82 o                         
   3   5   0       2857.51       2771.48        31.79 o                         
   4   5   0          5.53          1.43         4.67 o                         
   5   5   0        538.79        535.78        12.23 o                         
   6   5   0         32.26         26.72        10.54 o                         
   7   5   0        146.72        134.28        22.55 o                         
   0   6   0       1768.22       1871.20        34.73 o                         
   1   6   0        104.48        125.02         5.53 o                         
   2   6   0        241.41        243.24         9.12 o                         
   3   6   0          0.02          9.43         4.04 o                         
   4   6   0        530.91        522.89        10.93 o                         
   5   6   0          2.97         24.69         8.41 o                         
   6   6   0        234.54        234.82        14.30 o                         
   7   6   0          4.20        -19.80        19.80 o                         
   1   7   0       1672.39       1665.38        22.53 o                         
   2   7   0        168.10        165.52         7.42 o                         
   3   7   0       1185.69       1161.63        20.77 o                         
   4   7   0         86.83         79.59         7.80 o                         
   5   7   0        256.01        278.36        17.40 o                         
   6   7   0         23.67         26.62        15.97 o                         
   0   8   0        612.53        607.70        14.74 o                         
   1   8   0         60.93         63.83         7.80 o                         
   2   8   0        479.94        477.01        13.46 o                         
   3   8   0          8.84         14.77         6.36 o                         
   4   8   0        420.17        438.53        19.87 o                         
   5   8   0         23.07         45.55        14.49 o                         
   6   8   0        124.97         97.63        19.13 o                         
   1   9   0        604.21        562.44        15.71 o                         
   2   9   0          2.27          6.37        10.06 o                         
   3   9   0        334.47        366.91        14.87 o                         
   4   9   0         44.44         69.11        15.19 o                         
   5   9   0        142.27        152.47        18.58 o                         
   0  10   0        391.51        451.61        27.31 o                         
   1  10   0         10.88         17.12        12.37 o                         
   2  10   0        409.16        390.75        24.43 o                         
   3  10   0         10.47         16.34        15.26 o                         
   4  10   0         85.83        100.79        23.46 o                         
   5  10   0          1.43         41.51        22.95 o                         
   1  11   0         66.57         92.12        18.33 o                         
   2  11   0         11.53         19.42        19.19 o                         
   3  11   0        121.78        188.27        23.83 o                         
   4  11   0         25.90         52.44        29.34 o                         
   0  12   0        194.45        167.91        51.82 o                         
   1  12   0          0.25        -29.40        29.40 o                         
   2  12   0        134.40        154.06        24.73 o                         
  -7   0   1        242.91        212.18        28.88 o                         
  -5   0   1        379.52        373.49        12.52 o                         
  -3   0   1       4989.92       5206.14        84.55 o                         
  -1   0   1      15641.62      15687.29       331.18 o                         
   1   0   1      13496.48      13105.21       233.68 o                         
   3   0   1       2694.61       2640.90        41.99 o                         
   5   0   1        539.20        530.47        15.25 o                         
   7   0   1        164.88        170.49        41.04 o                         
  -8   1   1        106.63        112.61        21.79 o                         
  -7   1   1          0.68         -3.64        12.59 o                         
  -6   1   1        567.24        544.28        15.32 o                         
  -5   1   1         10.43         11.78         4.54 o                         
  -4   1   1       2049.80       2022.97        24.06 o                         
  -3   1   1        203.56        213.42         4.84 o                         
  -2   1   1       2712.08       2627.84        33.33 o                         
  -1   1   1         29.77         38.58         1.27 o                         
   1   1   1        792.41        792.82         9.52 o                         
   2   1   1       8721.39       8860.36       102.31 o                         
   3   1   1        154.48        172.34         4.91 o                         
   4   1   1       2126.95       2122.40        26.45 o                         
   5   1   1          0.15          3.04         4.72 o                         
   6   1   1        681.32        629.15        16.89 o                         
   7   1   1          0.01         20.15        13.71 o                         
   8   1   1        122.98         97.39        19.02 o                         
  -8   2   1          4.70         53.57        28.04 o                         
  -7   2   1        368.13        345.09        17.13 o                         
  -6   2   1          2.91         19.39         7.66 o                         
  -5   2   1       1199.42       1125.03        18.00 o                         
  -4   2   1         44.17         53.49         3.74 o                         
  -3   2   1       3230.58       3245.01        37.15 o                         
  -2   2   1          0.79          3.45         1.53 o                         
  -1   2   1      12940.09      12614.07       136.89 o                         
   0   2   1       1617.02       1625.08        17.52 o                         
   1   2   1          6.92         18.36         1.28 o                         
   2   2   1          0.31          4.13         1.50 o                         
   3   2   1       2420.80       2287.68        27.57 o                         
   4   2   1        318.87        340.99         7.70 o                         
   5   2   1       1364.49       1298.58        20.49 o                         
   6   2   1          3.71         15.93         8.07 o                         
   7   2   1        242.19        236.47        14.71 o                         
   8   2   1          0.16         16.05        19.94 o                         
  -8   3   1        139.67        124.69        25.07 o                         
  -7   3   1          1.33          8.42        12.69 o                         
  -6   3   1        212.51        244.16        11.37 o                         
  -5   3   1          2.85         11.45         5.13 o                         
  -4   3   1       1595.06       1597.44        19.51 o                         
  -3   3   1         22.95         26.23         2.74 o                         
  -2   3   1        836.98        791.00        11.77 o                         
  -1   3   1          8.86         13.42         1.61 o                         
   0   3   1       4695.78       4827.71        54.72 o                         
   1   3   1        760.06        821.57        10.96 o                         
   2   3   1       6698.13       6716.65        73.95 o                         
   3   3   1        159.71        184.17         5.06 o                         
   4   3   1        582.86        603.51         9.94 o                         
   5   3   1        361.22        339.74        10.42 o                         
   6   3   1        379.19        402.04        16.37 o                         
   7   3   1         19.24         45.08        13.56 o                         
   8   3   1        137.53        205.26        27.61 o                         
  -7   4   1        130.69        143.71        15.01 o                         
  -6   4   1         33.97         32.92         9.96 o                         
  -5   4   1        962.20        955.33        17.19 o                         
  -4   4   1          4.12         12.14         3.99 o                         
  -3   4   1       2092.76       2039.62        25.96 o                         
  -2   4   1        548.35        602.60         8.67 o                         
  -1   4   1      10725.90      11491.73       136.64 o                         
   0   4   1         36.76         42.26         2.71 o                         
   1   4   1       4300.16       4422.37        54.21 o                         
   2   4   1        578.83        604.77         8.32 o                         
   3   4   1       2564.94       2536.51        30.69 o                         
   4   4   1         68.62         73.98         5.87 o                         
   5   4   1        934.18        920.29        22.13 o                         
   6   4   1          4.29         31.20         9.98 o                         
   7   4   1        130.62        149.47        15.84 o                         
  -7   5   1          0.05          4.56        17.43 o                         
  -6   5   1        257.85        263.29        13.84 o                         
  -5   5   1         31.74         38.65         6.34 o                         
  -4   5   1        463.20        455.57        10.06 o                         
  -3   5   1          2.70         15.93         3.03 o                         
  -2   5   1       1876.26       1835.89        23.29 o                         
  -1   5   1        389.57        386.73         7.12 o                         
   0   5   1        932.34        898.29        12.32 o                         
   1   5   1         33.13         45.59         3.47 o                         
   2   5   1       2055.38       2008.03        25.44 o                         
   3   5   1         32.81         44.35         3.40 o                         
   4   5   1        666.46        629.44        11.79 o                         
   5   5   1         68.58         79.05         6.64 o                         
   6   5   1        308.02        335.96        17.95 o                         
   7   5   1          1.61          3.76        17.42 o                         
  -7   6   1        174.13        201.45        22.06 o                         
  -6   6   1         25.28         43.89        14.09 o                         
  -5   6   1        600.26        570.57        16.10 o                         
  -4   6   1         82.02         94.27         5.98 o                         
  -3   6   1       1182.71       1196.49        18.03 o                         
  -2   6   1         74.07         89.77         4.40 o                         
  -1   6   1       1464.89       1472.55        19.17 o                         
   0   6   1          1.39          0.88         2.41 o                         
   1   6   1       2401.89       2366.80        30.32 o                         
   2   6   1         81.97         94.20         5.81 o                         
   3   6   1       1114.33       1137.24        17.88 o                         
   4   6   1         93.59        107.37         5.96 o                         
   5   6   1        516.97        496.46        16.38 o                         
   6   6   1         17.64          7.39        11.41 o                         
   7   6   1        155.16        115.72        21.48 o                         
  -6   7   1        176.12        192.77        18.11 o                         
  -5   7   1         38.44         39.46        10.48 o                         
  -4   7   1        405.90        384.82        16.55 o                         
  -3   7   1        174.91        178.06         7.75 o                         
  -2   7   1       1238.17       1184.28        19.35 o                         
  -1   7   1         33.43         39.46         4.30 o                         
   0   7   1       1090.15       1088.68        14.69 o                         
   1   7   1          3.60         14.16         4.15 o                         
   2   7   1        643.02        638.70        13.84 o                         
   3   7   1        382.22        340.71        10.65 o                         
   4   7   1        292.28        293.04        12.43 o                         
   5   7   1          8.13          6.01        13.00 o                         
   6   7   1        157.86        204.13        18.88 o                         
  -6   8   1         15.37         12.57        18.11 o                         
  -5   8   1        239.24        231.45        17.04 o                         
  -4   8   1          5.19         18.38        11.86 o                         
  -3   8   1        421.44        434.81        12.90 o                         
  -2   8   1         34.89         38.20         6.11 o                         
  -1   8   1        605.01        634.59        13.79 o                         
   0   8   1         31.73         41.24         3.84 o                         
   1   8   1        774.82        726.18        14.33 o                         
   2   8   1          3.76          8.30         5.78 o                         
   3   8   1        644.64        627.73        14.10 o                         
   4   8   1         10.81          4.04         9.52 o                         
   5   8   1        307.59        339.08        18.99 o                         
   6   8   1         25.50         54.37        20.18 o                         
  -5   9   1          1.84          8.11        17.07 o                         
  -4   9   1        323.06        332.19        19.13 o                         
  -3   9   1         13.09         14.84         9.07 o                         
  -2   9   1        504.33        466.83        18.16 o                         
  -1   9   1         20.55         19.50         6.54 o                         
   0   9   1        984.09        886.07        20.42 o                         
   1   9   1          3.24         10.41         6.55 o                         
   2   9   1        540.57        522.57        16.21 o                         
   3   9   1          2.02          0.52        11.79 o                         
   4   9   1        342.02        399.41        27.28 o                         
   5   9   1          2.30         -5.28        17.98 o                         
  -5  10   1         73.38        100.67        22.50 o                         
  -4  10   1          0.07         37.38        18.23 o                         
  -3  10   1         97.53         89.08        20.11 o                         
  -2  10   1          0.04          5.76        11.76 o                         
  -1  10   1        239.92        232.84        25.25 o                         
   0  10   1          9.01          2.90        10.51 o                         
   1  10   1        201.92        209.18        23.36 o                         
   2  10   1          5.05         12.42        11.60 o                         
   3  10   1         73.31         51.54        15.86 o                         
   4  10   1          4.13         25.95        18.67 o                         
   5  10   1         58.50         43.09        23.27 o                         
  -4  11   1        204.43        188.67        24.30 o                         
  -3  11   1         13.49         25.20        33.62 o                         
  -2  11   1        252.78        235.65        41.56 o                         
  -1  11   1          5.63         14.43        14.12 o                         
   0  11   1        168.19        170.96        19.41 o                         
   1  11   1          5.90          2.03        15.44 o                         
   2  11   1        279.92        292.25        29.14 o                         
   3  11   1          1.02         -9.69        21.02 o                         
   4  11   1        190.97        181.53        29.50 o                         
  -2  12   1          6.42         22.65        23.14 o                         
  -1  12   1         95.46         88.13        35.11 o                         
   0  12   1          0.12         20.70        20.80 o                         
   1  12   1         68.89         88.37        22.20 o                         
   2  12   1          3.65         40.96        23.14 o                         
  -8   0   2        124.70        170.79        45.14 o                         
  -6   0   2        648.64        624.78        25.71 o                         
  -4   0   2       5191.18       5212.85        81.20 o                         
  -2   0   2       8383.08       8064.93       145.26 o                         
   2   0   2       3751.88       3748.17        64.22 o                         
   4   0   2       2608.07       2542.05        43.92 o                         
   6   0   2        415.99        408.42        23.17 o                         
   8   0   2        136.93        134.65        28.02 o                         
  -8   1   2          1.72          0.24        21.70 o                         
  -7   1   2        199.87        207.08        15.36 o                         
  -6   1   2          3.37          6.93         7.21 o                         
  -5   1   2        211.04        230.07         7.50 o                         
  -4   1   2         19.48         16.51         3.18 o                         
  -3   1   2       1028.71        975.14        13.46 o                         
  -2   1   2       1145.43       1234.52        14.67 o                         
  -1   1   2       6881.42       6734.38        69.71 o                         
   0   1   2          2.24          2.64         0.72 o                         
   1   1   2       9844.37       9441.78       111.64 o                         
   2   1   2         43.61         51.38         2.05 o                         
   3   1   2       4289.94       4469.70        58.40 o                         
   4   1   2          3.90         12.74         3.91 o                         
   5   1   2        782.06        789.39        14.10 o                         
   6   1   2         65.53         59.05         8.95 o                         
   7   1   2        245.50        265.67        19.03 o                         
   8   1   2          0.41         12.86        18.22 o                         
  -8   2   2        159.22        164.24        46.07 o                         
  -7   2   2          0.20         32.63        12.04 o                         
  -6   2   2        945.34        836.27        18.10 o                         
  -5   2   2          0.86          9.32         5.21 o                         
  -4   2   2       3129.85       3105.82        35.48 o                         
  -3   2   2          7.03         14.88         2.27 o                         
  -2   2   2       3223.45       3223.44        35.54 o                         
  -1   2   2        557.08        570.16         7.19 o                         
   0   2   2       4456.69       4206.56        45.55 o                         
   1   2   2       2360.34       2502.94        28.75 o                         
   2   2   2       3501.61       3453.45        44.43 o                         
   3   2   2        430.15        472.71         7.67 o                         
   4   2   2       1106.24       1121.88        16.16 o                         
   5   2   2         81.94        103.57         6.38 o                         
   6   2   2        767.79        722.44        19.62 o                         
   7   2   2          0.00          0.96        10.93 o                         
   8   2   2        102.36        142.63        20.11 o                         
  -8   3   2          0.02         -9.15        23.64 o                         
  -7   3   2        189.19        209.28        14.84 o                         
  -6   3   2          7.52         26.05         7.81 o                         
  -5   3   2        683.48        649.65        13.44 o                         
  -4   3   2         33.08         32.54         3.57 o                         
  -3   3   2       2809.19       2835.78        34.21 o                         
  -2   3   2         95.37         98.23         4.62 o                         
  -1   3   2       6200.96       6282.98        79.03 o                         
   0   3   2       1872.13       2035.38        30.43 o                         
   1   3   2       1452.38       1411.95        17.26 o                         
   2   3   2        316.69        353.52         5.42 o                         
   3   3   2       2234.83       2175.38        28.01 o                         
   4   3   2         33.18         48.23         4.20 o                         
   5   3   2        895.04        846.79        17.07 o                         
   6   3   2          8.52         16.59         8.21 o                         
   7   3   2        176.41        180.47        16.66 o                         
   8   3   2          7.33         39.19        22.85 o                         
  -7   4   2          6.25          1.78        13.61 o                         
  -6   4   2        255.81        268.63        13.16 o                         
  -5   4   2         13.00         34.49         6.24 o                         
  -4   4   2        751.08        736.32        12.93 o                         
  -3   4   2        249.59        245.91         6.12 o                         
  -2   4   2       2525.58       2608.54        29.39 o                         
  -1   4   2        747.97        818.03        10.65 o                         
   0   4   2       3285.21       3413.43        38.47 o                         
   1   4   2        441.66        447.55         7.38 o                         
   2   4   2       8232.86       8482.54        92.94 o                         
   3   4   2         11.25         22.66         2.84 o                         
   4   4   2        652.38        662.02        11.59 o                         
   5   4   2          9.68         19.65         6.65 o                         
   6   4   2        406.41        439.66        15.72 o                         
   7   4   2          1.65         17.82        14.77 o                         
  -7   5   2        184.51        205.88        19.33 o                         
  -6   5   2         23.03         27.33        11.70 o                         
  -5   5   2        765.13        715.06        14.54 o                         
  -4   5   2         42.48         48.16         4.85 o                         
  -3   5   2       1269.62       1254.03        16.11 o                         
  -2   5   2         10.20         10.51         2.32 o                         
  -1   5   2       4837.89       4814.29        52.67 o                         
   0   5   2         10.28         16.46         2.05 o                         
   1   5   2       1902.74       1901.48        23.23 o                         
   2   5   2        413.32        395.41         9.56 o                         
   3   5   2       1110.54       1082.11        15.04 o                         
   4   5   2          1.85         11.58         5.20 o                         
   5   5   2        881.18        843.88        18.12 o                         
   6   5   2         10.07         28.68        11.02 o                         
   7   5   2        127.95        162.93        19.96 o                         
  -7   6   2          7.96         14.14        20.34 o                         
  -6   6   2        173.95        183.11        15.17 o                         
  -5   6   2          4.17         21.35         7.12 o                         
  -4   6   2        593.90        569.73        15.33 o                         
  -3   6   2         37.14         47.82         3.29 o                         
  -2   6   2        582.06        578.35         9.65 o                         
  -1   6   2          3.54          5.89         3.72 o                         
   0   6   2       1260.18       1202.93        15.30 o                         
   1   6   2        310.95        332.27         7.38 o                         
   2   6   2       1579.12       1594.54        21.64 o                         
   3   6   2         27.61         28.51         4.23 o                         
   4   6   2        607.27        602.15        13.06 o                         
   5   6   2          4.06         11.62         8.59 o                         
   6   6   2        150.99        163.60        14.73 o                         
   7   6   2          8.93        -13.17        19.91 o                         
  -6   7   2         25.67         32.01        16.29 o                         
  -5   7   2        376.73        398.84        18.44 o                         
  -4   7   2          7.63         14.05         6.65 o                         
  -3   7   2       1453.31       1358.96        20.97 o                         
  -2   7   2          9.23         16.28         4.74 o                         
  -1   7   2       1670.99       1631.85        22.08 o                         
   0   7   2        100.76        102.24         6.30 o                         
   1   7   2        800.53        792.41        14.12 o                         
   2   7   2        110.72        116.09         6.76 o                         
   3   7   2        487.31        473.02        11.23 o                         
   4   7   2        115.95         86.49         9.12 o                         
   5   7   2        303.87        335.34        17.29 o                         
   6   7   2         14.66         45.01        16.22 o                         
  -6   8   2        106.82        148.06        19.40 o                         
  -5   8   2         44.87         30.06        14.81 o                         
  -4   8   2        240.80        259.82        15.17 o                         
  -3   8   2         43.34         49.61         7.84 o                         
  -2   8   2        312.63        323.27        10.81 o                         
  -1   8   2        271.75        259.64        15.02 o                         
   0   8   2        955.31        926.83        14.87 o                         
   1   8   2         21.32         15.73         6.83 o                         
   2   8   2        787.47        766.54        16.99 o                         
   3   8   2          7.13         24.39         6.34 o                         
   4   8   2        447.82        436.61        17.44 o                         
   5   8   2         12.95         -9.64        14.20 o                         
   6   8   2        115.87         88.94        21.93 o                         
  -5   9   2        102.66         98.80        18.27 o                         
  -4   9   2          1.24         12.15        14.30 o                         
  -3   9   2        361.87        357.36        16.40 o                         
  -2   9   2         16.59         28.36         7.90 o                         
  -1   9   2        553.21        535.87        16.81 o                         
   0   9   2         75.16         76.52         6.57 o                         
   1   9   2        740.01        717.21        16.65 o                         
   2   9   2         16.63         12.39         7.79 o                         
   3   9   2        342.51        344.53        16.23 o                         
   4   9   2         13.26         22.19        15.08 o                         
   5   9   2        187.61        193.29        19.62 o                         
  -5  10   2         11.76          8.25        22.45 o                         
  -4  10   2        171.47        144.40        19.46 o                         
  -3  10   2          0.63         24.13        16.28 o                         
  -2  10   2        412.05        395.77        23.03 o                         
  -1  10   2         28.61         41.33        12.01 o                         
   0  10   2        161.78        181.95        14.37 o                         
   1  10   2         17.18         30.98        10.54 o                         
   2  10   2        271.00        275.69        23.22 o                         
   3  10   2          0.73         15.97        13.98 o                         
   4  10   2         86.98        127.94        19.67 o                         
   5  10   2          0.20          1.20        25.41 o                         
  -4  11   2         30.61         23.06        22.58 o                         
  -3  11   2         71.16         97.24        22.60 o                         
  -2  11   2          4.00         45.74        19.26 o                         
  -1  11   2        188.83        196.07        22.57 o                         
   0  11   2         10.79         32.76        15.05 o                         
   1  11   2        185.15        119.07        17.48 o                         
   2  11   2          2.14         -8.80        18.34 o                         
   3  11   2         96.82         57.83        25.79 o                         
   4  11   2          2.38         12.63        23.12 o                         
  -2  12   2        131.78        146.61        25.22 o                         
  -1  12   2          5.85         -0.36        21.03 o                         
   0  12   2        107.42        146.07        22.79 o                         
   1  12   2          0.22         50.76        28.36 o                         
   2  12   2        113.91        112.64        26.44 o                         
  -7   0   3        243.45        256.10        22.15 o                         
  -5   0   3        339.46        347.33        12.48 o                         
  -3   0   3       5973.55       6114.69        98.70 o                         
  -1   0   3       4102.01       4073.85        64.64 o                         
   1   0   3       6620.30       6626.39       104.64 o                         
   3   0   3       2268.51       2277.03        40.81 o                         
   5   0   3       1354.21       1288.35        29.81 o                         
   7   0   3        201.82        231.79        22.01 o                         
  -8   1   3         72.09        117.16        23.15 o                         
  -7   1   3         44.70         61.77        12.54 o                         
  -6   1   3        715.50        676.93        16.07 o                         
  -5   1   3         12.96         18.51         4.50 o                         
  -4   1   3       1398.32       1286.04        16.42 o                         
  -3   1   3         44.08         49.97         2.88 o                         
  -2   1   3       4721.99       4808.96        51.84 o                         
  -1   1   3       5668.40       5916.27        59.88 o                         
   0   1   3      12025.15      12027.44       151.51 o                         
   1   1   3       3893.21       3975.24        44.84 o                         
   2   1   3       6331.18       6328.69        69.45 o                         
   3   1   3         15.31         31.66         2.83 o                         
   4   1   3       2133.43       2183.51        29.80 o                         
   5   1   3          2.27          4.00         5.25 o                         
   6   1   3        518.37        491.64        17.09 o                         
   7   1   3          7.05         21.62        11.81 o                         
   8   1   3        131.85        165.08        19.57 o                         
  -8   2   3          2.84         14.70        36.75 o                         
  -7   2   3        357.19        408.25        19.93 o                         
  -6   2   3          3.74         11.74         7.11 o                         
  -5   2   3       1009.25        969.62        17.25 o                         
  -4   2   3         85.90         87.02         4.17 o                         
  -3   2   3       2444.96       2456.59        27.29 o                         
  -2   2   3        348.38        422.54         6.06 o                         
  -1   2   3       1404.83       1424.71        17.01 o                         
   0   2   3      11312.16      11241.10       116.02 o                         
   1   2   3       9112.31       8970.30       103.31 o                         
   2   2   3        156.63        179.29         3.75 o                         
   3   2   3       1856.83       1877.23        21.86 o                         
   4   2   3        239.74        248.90         7.03 o                         
   5   2   3        604.01        597.19        12.72 o                         
   6   2   3          0.36          6.18         7.28 o                         
   7   2   3        222.66        244.36        15.60 o                         
   8   2   3          0.70          6.69        18.75 o                         
  -8   3   3         80.47         50.11        26.13 o                         
  -7   3   3          2.83          4.58        13.68 o                         
  -6   3   3        282.94        298.51        11.85 o                         
  -5   3   3         17.99         29.23         5.51 o                         
  -4   3   3       1826.31       1747.68        20.69 o                         
  -3   3   3        151.46        179.16         4.56 o                         
  -2   3   3       5913.41       6209.38        68.70 o                         
  -1   3   3          1.44          3.93         1.26 o                         
   0   3   3       4775.41       4837.47        55.64 o                         
   1   3   3       1948.54       2015.46        26.01 o                         
   2   3   3        756.40        710.79        10.23 o                         
   3   3   3        451.77        480.99         8.93 o                         
   4   3   3       1825.56       1767.82        22.31 o                         
   5   3   3        291.02        290.45         9.92 o                         
   6   3   3        523.99        506.38        15.84 o                         
   7   3   3          3.76         11.23        14.16 o                         
   8   3   3        148.42        150.40        21.11 o                         
  -7   4   3        157.51        154.36        17.49 o                         
  -6   4   3         57.09         60.02         9.57 o                         
  -5   4   3        833.68        774.42        14.96 o                         
  -4   4   3         90.17        105.32         5.37 o                         
  -3   4   3       1156.98       1146.88        16.47 o                         
  -2   4   3        251.61        238.29         4.58 o                         
  -1   4   3       4804.52       4871.63        60.89 o                         
   0   4   3        162.20        172.23         6.14 o                         
   1   4   3       5515.48       5738.18        63.85 o                         
   2   4   3        647.36        705.30         9.75 o                         
   3   4   3       2756.22       2818.62        34.91 o                         
   4   4   3         96.13        108.38         5.44 o                         
   5   4   3        422.33        449.56        13.70 o                         
   6   4   3          0.09          4.97         9.44 o                         
   7   4   3        172.56        207.87        15.05 o                         
  -7   5   3          1.19         20.66        18.30 o                         
  -6   5   3        224.31        224.41        12.39 o                         
  -5   5   3          0.09         15.84         5.94 o                         
  -4   5   3        366.90        378.52         8.75 o                         
  -3   5   3         57.16         69.80         3.95 o                         
  -2   5   3       1510.13       1511.90        19.02 o                         
  -1   5   3        228.94        234.72         4.84 o                         
   0   5   3       1906.71       1900.85        23.66 o                         
   1   5   3        424.80        437.57         7.39 o                         
   2   5   3       2455.77       2397.99        28.88 o                         
   3   5   3         44.77         47.15         4.64 o                         
   4   5   3       1251.21       1280.45        21.02 o                         
   5   5   3         20.52         38.88         7.32 o                         
   6   5   3        330.67        351.30        16.80 o                         
   7   5   3          0.05        -14.09        16.00 o                         
  -7   6   3        108.26         81.61        22.47 o                         
  -6   6   3         29.59         43.94        13.88 o                         
  -5   6   3        614.18        545.75        19.83 o                         
  -4   6   3          7.52         14.04         4.29 o                         
  -3   6   3       1768.96       1731.04        22.98 o                         
  -2   6   3        113.90        109.60         5.96 o                         
  -1   6   3       1370.51       1453.45        18.24 o                         
   0   6   3        193.40        211.15         5.05 o                         
   1   6   3       2774.16       2717.96        33.10 o                         
   2   6   3         12.73          9.23         3.97 o                         
   3   6   3        445.76        441.75        11.83 o                         
   4   6   3         23.08         17.77         4.73 o                         
   5   6   3        315.48        338.91        13.92 o                         
   6   6   3          0.46         15.58        13.10 o                         
   7   6   3        145.60        193.66        22.76 o                         
  -6   7   3        311.11        332.97        22.56 o                         
  -5   7   3          5.58         25.23        10.87 o                         
  -4   7   3        279.81        296.26        13.82 o                         
  -3   7   3         82.14         87.99         5.44 o                         
  -2   7   3       1679.33       1617.50        24.43 o                         
  -1   7   3         93.54         97.80         5.18 o                         
   0   7   3        430.40        449.99         8.53 o                         
   1   7   3          5.32         19.05         4.49 o                         
   2   7   3        258.17        278.15         9.07 o                         
   3   7   3         82.51         86.54         7.44 o                         
   4   7   3        786.61        730.57        24.95 o                         
   5   7   3         11.64         15.75        13.65 o                         
   6   7   3        136.18        205.36        18.80 o                         
  -6   8   3         15.31         14.02        18.22 o                         
  -5   8   3        177.62        178.01        16.38 o                         
  -4   8   3         41.89         38.80        10.08 o                         
  -3   8   3        397.14        438.00        12.36 o                         
  -2   8   3          9.88          9.67         5.93 o                         
  -1   8   3        446.64        428.78        11.50 o                         
   0   8   3        124.31        118.07         5.83 o                         
   1   8   3       2400.79       2364.02        37.41 o                         
   2   8   3        292.13        275.24        13.38 o                         
   3   8   3        451.75        424.84        15.10 o                         
   4   8   3         37.08         45.05        11.46 o                         
   5   8   3        191.60        203.96        16.99 o                         
   6   8   3          8.10         -3.31        27.78 o                         
  -5   9   3          2.02         -0.19        17.36 o                         
  -4   9   3        191.52        202.08        17.60 o                         
  -3   9   3         24.43         33.00        11.04 o                         
  -2   9   3        571.51        521.32        15.70 o                         
  -1   9   3          2.53         -0.20         6.56 o                         
   0   9   3        506.77        494.95        13.43 o                         
   1   9   3         20.63         28.25         7.59 o                         
   2   9   3        277.21        307.33        13.76 o                         
   3   9   3         40.89         45.37        14.44 o                         
   4   9   3        457.41        469.19        20.68 o                         
   5   9   3         19.27         57.16        19.70 o                         
  -5  10   3        129.13        154.38        28.17 o                         
  -4  10   3          9.52         52.84        18.84 o                         
  -3  10   3        159.59        162.27        16.01 o                         
  -2  10   3          1.69          3.64        12.12 o                         
  -1  10   3        258.39        242.89        24.52 o                         
   0  10   3          2.30          4.65        10.38 o                         
   1  10   3        226.74        242.06        19.31 o                         
   2  10   3         60.37         74.09        12.57 o                         
   3  10   3        157.75        146.95        16.99 o                         
   4  10   3          0.73         21.31        18.88 o                         
   5  10   3         98.92        144.51        25.72 o                         
  -4  11   3        148.17        151.05        25.49 o                         
  -3  11   3         18.20         -0.39        21.54 o                         
  -2  11   3        236.25        259.93        22.73 o                         
  -1  11   3          0.02         19.23        16.92 o                         
   0  11   3        239.99        202.52        24.37 o                         
   1  11   3          2.76         25.06        14.56 o                         
   2  11   3        166.71        178.50        17.92 o                         
   3  11   3          3.55         39.31        19.34 o                         
   4  11   3         49.19         43.41        23.76 o                         
  -2  12   3         15.66        -13.59        24.36 o                         
  -1  12   3         67.55         99.06        28.52 o                         
   0  12   3         29.60         83.48        23.89 o                         
   1  12   3         95.69        125.31        33.19 o                         
   2  12   3          1.61         21.87        26.97 o                         
  -8   0   4        117.66        121.83        38.17 o                         
  -6   0   4        248.46        262.41        14.98 o                         
  -4   0   4       2235.09       2305.26        40.25 o                         
  -2   0   4       1508.53       1347.07        20.99 o                         
   0   0   4      14059.49      14102.06       333.10 o                         
   2   0   4       3009.94       3176.65        46.66 o                         
   4   0   4       1588.93       1466.64        28.91 o                         
   6   0   4        540.11        562.66        23.52 o                         
   8   0   4        111.51        101.80        26.51 o                         
  -8   1   4          1.72          3.28        22.37 o                         
  -7   1   4        331.58        311.28        16.76 o                         
  -6   1   4         58.27         66.75         7.35 o                         
  -5   1   4        732.70        691.86        12.38 o                         
  -4   1   4          0.60          8.18         3.09 o                         
  -3   1   4       2728.59       2847.09        34.92 o                         
  -2   1   4         81.69        117.31         3.00 o                         
  -1   1   4      13776.88      13244.32       139.89 o                         
   0   1   4        928.92        948.62        11.48 o                         
   1   1   4       3576.78       3547.47        40.26 o                         
   2   1   4        299.37        345.70         5.47 o                         
   3   1   4       5184.86       5562.91        65.45 o                         
   4   1   4        230.11        234.92         7.32 o                         
   5   1   4       1169.74       1080.78        16.89 o                         
   6   1   4         63.20         74.30        10.65 o                         
   7   1   4        269.03        278.07        16.02 o                         
   8   1   4          0.45          6.47        18.36 o                         
  -8   2   4        152.85        166.25        28.72 o                         
  -7   2   4          0.01         24.56        12.60 o                         
  -6   2   4        441.25        440.17        13.04 o                         
  -5   2   4          6.42         21.49         4.92 o                         
  -4   2   4       2547.42       2521.33        30.29 o                         
  -3   2   4          2.77          4.50         2.22 o                         
  -2   2   4       1856.02       1796.91        20.06 o                         
  -1   2   4        222.71        227.42         3.94 o                         
   0   2   4       3272.02       3258.29        36.03 o                         
   1   2   4          0.00          3.62         1.00 o                         
   2   2   4       5735.01       5895.81        68.69 o                         
   3   2   4          1.02          4.83         2.10 o                         
   4   2   4        447.09        448.58         8.75 o                         
   5   2   4        269.35        276.95         8.83 o                         
   6   2   4        366.76        396.58        13.42 o                         
   7   2   4          0.01          5.90        12.91 o                         
   8   2   4         86.46         94.94        20.07 o                         
  -8   3   4          1.80         33.79        25.91 o                         
  -7   3   4        242.72        252.12        15.57 o                         
  -6   3   4          0.65          1.27         7.64 o                         
  -5   3   4        668.74        666.96        13.69 o                         
  -4   3   4         37.53         56.93         3.73 o                         
  -3   3   4       2489.63       2538.15        29.14 o                         
  -2   3   4        137.84        136.41         3.80 o                         
  -1   3   4       8689.91       8876.20       111.28 o                         
   0   3   4       2576.87       2698.93        30.44 o                         
   1   3   4       1538.75       1491.81        16.78 o                         
   2   3   4          3.84          9.85         2.03 o                         
   3   3   4       2460.85       2408.70        29.23 o                         
   4   3   4          0.67          7.83         3.37 o                         
   5   3   4       1391.32       1238.59        20.21 o                         
   6   3   4          0.34         25.35         8.35 o                         
   7   3   4        186.66        203.46        17.62 o                         
   8   3   4          2.53         26.42        20.24 o                         
  -7   4   4          1.55        -15.65        15.65 o                         
  -6   4   4        262.67        267.22        13.88 o                         
  -5   4   4         43.00         44.19         5.88 o                         
  -4   4   4       1427.48       1363.71        20.72 o                         
  -3   4   4         59.42         61.65         4.22 o                         
  -2   4   4       1916.62       1963.61        24.08 o                         
  -1   4   4         30.66         35.30         2.61 o                         
   0   4   4       4430.80       4613.42        49.21 o                         
   1   4   4         66.57         63.47         3.11 o                         
   2   4   4       3093.48       3177.91        38.76 o                         
   3   4   4          0.96          7.62         2.87 o                         
   4   4   4        381.04        384.97         8.87 o                         
   5   4   4          9.64         28.37         8.24 o                         
   6   4   4        545.85        532.73        19.33 o                         
   7   4   4         28.73         34.69        13.78 o                         
  -7   5   4        206.76        214.87        20.10 o                         
  -6   5   4         12.05         13.06         9.75 o                         
  -5   5   4        282.54        309.17         9.65 o                         
  -4   5   4         12.37         14.74         3.93 o                         
  -3   5   4        636.11        650.09        11.57 o                         
  -2   5   4         75.15         97.49         3.61 o                         
  -1   5   4       1941.96       1893.30        22.83 o                         
   0   5   4         66.48         83.07         3.41 o                         
   1   5   4       2356.25       2412.30        28.57 o                         
   2   5   4          5.29         16.51         2.83 o                         
   3   5   4       4330.07       4097.70        51.77 o                         
   4   5   4          2.77          2.11         4.87 o                         
   5   5   4        470.34        457.22        13.58 o                         
   6   5   4          1.89          3.32        11.94 o                         
   7   5   4         77.26        131.16        19.58 o                         
  -7   6   4          4.05         11.06        24.11 o                         
  -6   6   4        235.22        239.51        17.00 o                         
  -5   6   4         51.61         55.89         8.66 o                         
  -4   6   4       1121.00       1029.25        18.55 o                         
  -3   6   4        103.01        115.35         6.03 o                         
  -2   6   4       1441.20       1442.94        17.74 o                         
  -1   6   4         92.02        111.63         4.82 o                         
   0   6   4       3199.33       3201.25        35.40 o                         
   1   6   4        127.97        148.68         5.12 o                         
   2   6   4        248.25        245.38         8.51 o                         
   3   6   4         19.81         25.88         5.78 o                         
   4   6   4        342.64        350.85         9.64 o                         
   5   6   4          6.86         13.55         9.29 o                         
   6   6   4        303.56        342.42        21.22 o                         
   7   6   4          6.59         16.05        21.48 o                         
  -6   7   4         15.87         10.77        16.09 o                         
  -5   7   4        317.89        350.84        15.59 o                         
  -4   7   4          5.31         19.54         5.81 o                         
  -3   7   4       1086.23       1071.63        21.50 o                         
  -2   7   4          5.15         10.78         4.17 o                         
  -1   7   4        775.91        781.42        12.15 o                         
   0   7   4        148.09        143.23         6.82 o                         
   1   7   4        638.38        637.27        11.66 o                         
   2   7   4          0.25          3.90         5.27 o                         
   3   7   4        710.69        685.60        17.29 o                         
   4   7   4         24.08         26.77         8.96 o                         
   5   7   4        200.61        243.94        17.00 o                         
   6   7   4          8.55         -2.64        16.03 o                         
  -6   8   4        149.66        196.84        21.25 o                         
  -5   8   4         64.97         68.22        14.83 o                         
  -4   8   4        176.41        204.68        12.93 o                         
  -3   8   4         72.81         91.20         9.31 o                         
  -2   8   4        413.12        374.76        10.94 o                         
  -1   8   4        192.49        181.05        12.98 o                         
   0   8   4       1268.11       1233.87        19.90 o                         
   1   8   4          3.36          1.50         5.50 o                         
   2   8   4       1048.28        993.26        21.51 o                         
   3   8   4          6.47          8.65         8.63 o                         
   4   8   4        491.38        509.96        20.26 o                         
   5   8   4          0.02         12.89        14.79 o                         
   6   8   4        131.05        137.86        21.28 o                         
  -5   9   4         57.81         84.38        18.04 o                         
  -4   9   4          1.95          4.94        14.94 o                         
  -3   9   4        466.49        448.07        18.43 o                         
  -2   9   4          8.66         21.82         8.25 o                         
  -1   9   4        319.91        323.10        15.38 o                         
   0   9   4          0.14         18.68         7.39 o                         
   1   9   4        456.69        443.84        14.93 o                         
   2   9   4          0.14         23.45        10.37 o                         
   3   9   4        230.18        285.67        20.19 o                         
   4   9   4        104.64         68.36        15.15 o                         
   5   9   4        163.72        209.91        21.28 o                         
  -5  10   4         43.48          5.33        22.24 o                         
  -4  10   4        193.51        255.62        21.46 o                         
  -3  10   4         22.18         21.39        13.92 o                         
  -2  10   4        269.04        259.69        19.42 o                         
  -1  10   4          3.22         22.02        15.27 o                         
   0  10   4        364.51        368.93        31.70 o                         
   1  10   4         20.01         28.43        11.84 o                         
   2  10   4        282.06        320.29        18.53 o                         
   3  10   4          1.93         31.51        14.80 o                         
   4  10   4        139.01        144.04        25.70 o                         
   5  10   4         10.64         56.85        28.38 o                         
  -4  11   4         13.12         24.50        29.65 o                         
  -3  11   4        139.16        117.84        23.06 o                         
  -2  11   4          1.50          4.66        19.32 o                         
  -1  11   4        179.44        202.10        34.47 o                         
   0  11   4          2.37          8.57        16.85 o                         
   1  11   4        103.12         85.21        17.10 o                         
   2  11   4          0.08         20.81        16.18 o                         
   3  11   4         85.25        119.16        38.01 o                         
   4  11   4          6.79         -9.86        42.53 o                         
  -2  12   4         87.47        109.28        24.73 o                         
  -1  12   4         11.15         20.49        26.77 o                         
   0  12   4        170.76        187.31        24.27 o                         
   1  12   4          1.72         21.63        23.19 o                         
   2  12   4        150.44        157.01        31.75 o                         
  -7   0   5        188.13        167.85        19.03 o                         
  -5   0   5        534.18        519.60        15.91 o                         
  -3   0   5       3363.71       3326.84        52.29 o                         
  -1   0   5          9.44         15.70         1.87 o                         
   1   0   5      10553.65      10608.78       177.27 o                         
   3   0   5       1890.19       1879.84        30.72 o                         
   5   0   5       1879.51       1811.25        38.90 o                         
   7   0   5        214.57        205.40        23.62 o                         
  -8   1   5        113.88         90.80        22.63 o                         
  -7   1   5         17.46         42.13        11.66 o                         
  -6   1   5        675.21        629.81        14.88 o                         
  -5   1   5         56.53         66.80         5.11 o                         
  -4   1   5       1272.36       1223.57        17.25 o                         
  -3   1   5         37.22         59.35         3.19 o                         
  -2   1   5       6667.08       6797.22        69.40 o                         
  -1   1   5       3433.13       3695.57        38.84 o                         
   0   1   5      10943.05      10802.69       123.59 o                         
   1   1   5        877.41        928.29        10.51 o                         
   2   1   5       6498.59       6775.62        76.20 o                         
   3   1   5          5.39          9.05         2.32 o                         
   4   1   5       1528.05       1495.93        20.22 o                         
   5   1   5         58.44         71.82         6.03 o                         
   6   1   5        459.36        441.27        16.75 o                         
   7   1   5          2.42         27.47        13.34 o                         
   8   1   5        136.48        131.33        20.04 o                         
  -8   2   5          0.27        -17.91        31.12 o                         
  -7   2   5        196.67        199.10        13.88 o                         
  -6   2   5         39.81         50.79         7.32 o                         
  -5   2   5        932.23        905.91        15.94 o                         
  -4   2   5        477.88        495.26         9.30 o                         
  -3   2   5       2216.80       2207.78        25.42 o                         
  -2   2   5          9.00          8.53         1.54 o                         
  -1   2   5       6342.95       6328.71        71.39 o                         
   0   2   5       4871.94       5070.06        54.19 o                         
   1   2   5       1063.74       1023.38        12.68 o                         
   2   2   5        214.03        259.52         4.85 o                         
   3   2   5       2336.25       2313.74        25.20 o                         
   4   2   5         14.98         19.29         3.77 o                         
   5   2   5        666.28        662.99        13.74 o                         
   6   2   5         23.24         21.16         7.60 o                         
   7   2   5        137.08        169.99        15.66 o                         
   8   2   5          1.43         29.91        19.52 o                         
  -8   3   5        123.69        131.97        31.66 o                         
  -7   3   5          0.97          7.39        12.09 o                         
  -6   3   5        279.44        323.64        13.72 o                         
  -5   3   5        265.68        268.75         9.16 o                         
  -4   3   5       2457.13       2362.08        27.65 o                         
  -3   3   5          1.31         10.92         2.38 o                         
  -2   3   5       2706.70       2660.12        32.38 o                         
  -1   3   5        121.56        145.38         4.23 o                         
   0   3   5       7920.03       7904.60        91.40 o                         
   1   3   5        256.31        285.41         4.57 o                         
   2   3   5       4246.26       4408.47        50.85 o                         
   3   3   5        194.28        217.49         5.54 o                         
   4   3   5        821.78        775.69        12.77 o                         
   5   3   5         28.26         46.87         7.33 o                         
   6   3   5        637.83        601.16        17.73 o                         
   7   3   5          7.54         35.85        13.59 o                         
  -7   4   5        176.84        166.35        18.73 o                         
  -6   4   5         76.91         80.37        10.24 o                         
  -5   4   5        581.20        554.96        12.50 o                         
  -4   4   5        216.76        219.30         6.85 o                         
  -3   4   5        719.20        711.99        10.89 o                         
  -2   4   5         98.50        115.02         6.48 o                         
  -1   4   5       4007.04       4059.67        48.22 o                         
   0   4   5        985.21       1034.68        13.03 o                         
   1   4   5        871.41        808.20        10.20 o                         
   2   4   5          3.29          8.66         2.39 o                         
   3   4   5       2393.27       2421.24        30.76 o                         
   4   4   5         97.70        104.95         5.45 o                         
   5   4   5        477.95        489.17        14.11 o                         
   6   4   5          7.88         43.20        11.66 o                         
   7   4   5        214.82        234.55        16.09 o                         
  -7   5   5          4.61         33.60        21.27 o                         
  -6   5   5        189.60        210.01        13.94 o                         
  -5   5   5          0.29         14.00         5.41 o                         
  -4   5   5        684.40        670.97        14.17 o                         
  -3   5   5         23.27         29.62         4.12 o                         
  -2   5   5       1434.00       1433.19        18.88 o                         
  -1   5   5          7.02         18.64         2.64 o                         
   0   5   5       3598.59       3607.14        49.71 o                         
   1   5   5        574.67        567.80         9.13 o                         
   2   5   5       3481.02       3541.09        45.14 o                         
   3   5   5         28.96         36.30         3.56 o                         
   4   5   5       1404.51       1316.27        21.61 o                         
   5   5   5          1.06          6.18         7.68 o                         
   6   5   5        252.22        301.13        16.79 o                         
   7   5   5          2.12          2.77        24.35 o                         
  -7   6   5        183.33        124.54        38.60 o                         
  -6   6   5         34.40         66.59        14.36 o                         
  -5   6   5        446.96        440.47        15.83 o                         
  -4   6   5         31.59         46.89         6.00 o                         
  -3   6   5       1546.69       1499.13        22.47 o                         
  -2   6   5          1.59          1.82         4.04 o                         
  -1   6   5       1096.33       1076.61        14.89 o                         
   0   6   5          9.11          5.28         3.20 o                         
   1   6   5       1276.30       1248.01        17.00 o                         
   2   6   5         28.14         32.74         3.95 o                         
   3   6   5        194.57        231.84         9.41 o                         
   4   6   5        110.59         99.58         5.80 o                         
   5   6   5        389.51        414.99        16.02 o                         
   6   6   5          0.50         18.21        16.38 o                         
   7   6   5        124.08        125.57        24.74 o                         
  -6   7   5        196.58        173.40        20.79 o                         
  -5   7   5         12.06          6.65         9.71 o                         
  -4   7   5        389.26        358.97        11.94 o                         
  -3   7   5        109.95        119.53         6.26 o                         
  -2   7   5       1274.26       1199.69        18.34 o                         
  -1   7   5        219.62        213.22         7.81 o                         
   0   7   5       1006.27        989.61        14.47 o                         
   1   7   5          0.46          0.23         4.05 o                         
   2   7   5       1054.41       1045.51        19.31 o                         
   3   7   5          0.14          2.91         6.88 o                         
   4   7   5        422.72        434.24        16.80 o                         
   5   7   5          0.79        -12.81        12.81 o                         
   6   7   5        114.30        103.58        18.06 o                         
  -6   8   5          5.59        -15.68        18.76 o                         
  -5   8   5        211.57        207.21        17.36 o                         
  -4   8   5          4.76         12.75        10.34 o                         
  -3   8   5        416.39        420.35        16.03 o                         
  -2   8   5         78.32         95.63         6.78 o                         
  -1   8   5        669.10        637.29        14.87 o                         
   0   8   5         24.80         27.95         5.60 o                         
   1   8   5        864.48        844.37        16.84 o                         
   2   8   5          8.65         19.46         6.40 o                         
   3   8   5        543.01        486.79        22.33 o                         
   4   8   5          0.24         -0.78        11.77 o                         
   5   8   5        343.35        320.80        20.49 o                         
   6   8   5         11.23         46.21        20.79 o                         
  -5   9   5          2.40         21.22        17.60 o                         
  -4   9   5        113.13        135.28        16.16 o                         
  -3   9   5        125.44        101.12        12.39 o                         
  -2   9   5        282.68        283.12        14.39 o                         
  -1   9   5         26.23         32.29         7.24 o                         
   0   9   5        460.93        493.19        14.95 o                         
   1   9   5          2.43          9.63         9.89 o                         
   2   9   5        378.60        377.96        18.22 o                         
   3   9   5          0.76          1.71        12.67 o                         
   4   9   5        165.67        196.45        17.54 o                         
   5   9   5         23.77         36.32        19.61 o                         
  -4  10   5          7.59         35.67        18.43 o                         
  -3  10   5        269.50        259.75        17.18 o                         
  -2  10   5          4.04         -5.00        14.25 o                         
  -1  10   5        456.51        415.25        26.04 o                         
   0  10   5          3.81         18.50        13.32 o                         
   1  10   5        289.88        295.90        28.01 o                         
   2  10   5         20.72         16.01        17.11 o                         
   3  10   5        343.06        344.13        19.73 o                         
   4  10   5          0.15          1.57        18.95 o                         
  -3  11   5          9.09          4.55        26.04 o                         
  -2  11   5        111.82        119.28        26.34 o                         
  -1  11   5          6.72         34.29        18.41 o                         
   0  11   5        104.09         99.20        15.17 o                         
   1  11   5          1.10          6.79        15.50 o                         
   2  11   5         46.56         46.64        20.36 o                         
   3  11   5          0.50         47.62        19.57 o                         
  -2  12   5         25.39         63.88        27.27 o                         
  -1  12   5        188.64        195.86        34.24 o                         
   0  12   5          7.48         40.18        22.74 o                         
   1  12   5        238.33        217.47        29.15 o                         
   2  12   5          6.84         10.54        27.87 o                         
  -8   0   6        102.95         66.67        32.20 o                         
  -6   0   6        350.28        330.02        16.86 o                         
  -4   0   6       1017.14       1009.06        20.16 o                         
  -2   0   6       2637.17       2672.92        47.20 o                         
   0   0   6        679.47        832.77        18.07 o                         
   2   0   6      11414.06      12012.84       219.74 o                         
   4   0   6        638.77        604.60        13.47 o                         
   6   0   6        200.23        244.17        18.62 o                         
   8   0   6        186.72        218.89        42.16 o                         
  -8   1   6          3.52        -23.32        23.32 o                         
  -7   1   6        254.95        285.89        16.66 o                         
  -6   1   6         19.31         30.34         6.77 o                         
  -5   1   6       1263.23       1188.21        19.14 o                         
  -4   1   6          0.20          7.49         2.96 o                         
  -3   1   6       1619.41       1545.72        20.27 o                         
  -2   1   6          7.19         17.47         1.43 o                         
  -1   1   6      18216.40      18466.65       211.48 o                         
   0   1   6        292.78        282.37         4.05 o                         
   1   1   6       6896.11       6959.22        72.43 o                         
   2   1   6         41.83         56.75         2.32 o                         
   3   1   6       2475.25       2453.12        28.47 o                         
   4   1   6          2.28          9.35         3.73 o                         
   5   1   6       2597.81       2498.81        37.27 o                         
   6   1   6         11.06         14.40         8.98 o                         
   7   1   6        218.24        224.19        14.60 o                         
   8   1   6          0.39         47.17        26.43 o                         
  -8   2   6         81.90         78.29        26.51 o                         
  -7   2   6          5.17         -0.81        13.91 o                         
  -6   2   6        200.03        217.66         9.87 o                         
  -5   2   6          0.04          8.18         4.67 o                         
  -4   2   6       1917.02       1834.59        23.73 o                         
  -3   2   6         10.74         18.74         2.24 o                         
  -2   2   6       3753.32       3827.25        40.88 o                         
  -1   2   6         46.73         67.80         3.06 o                         
   0   2   6       2343.02       2353.62        26.52 o                         
   1   2   6        556.63        644.21         9.01 o                         
   2   2   6       4216.31       4323.31        49.63 o                         
   3   2   6        180.10        198.86         4.73 o                         
   4   2   6        318.72        340.58         8.00 o                         
   5   2   6         20.00         29.49         5.76 o                         
   6   2   6        198.17        217.75        10.45 o                         
   7   2   6          0.00         31.52        15.03 o                         
   8   2   6        128.65        146.86        21.38 o                         
  -7   3   6        354.72        351.85        19.24 o                         
  -6   3   6          0.35          1.24         8.30 o                         
  -5   3   6        861.32        848.96        16.38 o                         
  -4   3   6         74.12         88.73         4.25 o                         
  -3   3   6       2515.67       2539.04        29.27 o                         
  -2   3   6        314.67        290.67         5.74 o                         
  -1   3   6       6591.31       6901.03        80.36 o                         
   0   3   6        520.40        593.34         7.99 o                         
   1   3   6       3630.26       3651.98        39.97 o                         
   2   3   6        254.59        319.50         5.70 o                         
   3   3   6       1590.00       1591.65        20.94 o                         
   4   3   6         99.84        113.54         5.56 o                         
   5   3   6       1024.16        982.86        18.06 o                         
   6   3   6          7.58          2.47         9.56 o                         
   7   3   6        154.61        172.26        16.00 o                         
  -7   4   6         22.31         61.43        21.89 o                         
  -6   4   6        178.43        204.70        15.02 o                         
  -5   4   6          1.72         12.39         5.58 o                         
  -4   4   6        878.47        831.08        13.74 o                         
  -3   4   6         24.59         38.96         3.48 o                         
  -2   4   6        819.10        795.34        11.46 o                         
  -1   4   6          2.11          7.01         1.75 o                         
   0   4   6       1305.26       1294.38        15.64 o                         
   1   4   6         20.25         29.73         2.10 o                         
   2   4   6       4419.23       4304.80        50.29 o                         
   3   4   6        154.16        161.33         5.38 o                         
   4   4   6       1804.27       1681.92        26.17 o                         
   5   4   6         22.04         24.62         7.34 o                         
   6   4   6        464.35        457.23        20.49 o                         
   7   4   6         10.02          7.88        14.54 o                         
  -7   5   6         89.82        144.77        26.17 o                         
  -6   5   6          0.44         18.61        11.95 o                         
  -5   5   6        512.48        461.08        14.07 o                         
  -4   5   6        104.11        111.03         8.49 o                         
  -3   5   6        916.67        914.15        13.57 o                         
  -2   5   6          1.26          9.64         3.28 o                         
  -1   5   6       4205.11       4385.42        51.13 o                         
   0   5   6          8.98         14.16         2.83 o                         
   1   5   6       2272.94       2374.79        28.20 o                         
   2   5   6         15.25         20.61         3.62 o                         
   3   5   6        400.20        402.83         8.36 o                         
   4   5   6         19.83         26.28         5.55 o                         
   5   5   6        311.24        322.48        12.90 o                         
   6   5   6          2.31         16.60        12.50 o                         
   7   5   6        110.67        114.80        18.33 o                         
  -7   6   6         16.29         47.30        27.82 o                         
  -6   6   6        288.02        319.86        18.48 o                         
  -5   6   6         82.86         78.34         9.56 o                         
  -4   6   6        663.24        655.21        14.87 o                         
  -3   6   6         41.15         45.34         6.25 o                         
  -2   6   6       1564.22       1511.90        20.00 o                         
  -1   6   6         58.61         73.18         3.87 o                         
   0   6   6       1111.91       1065.66        13.86 o                         
   1   6   6        195.47        210.26         6.12 o                         
   2   6   6       1893.63       1807.63        23.91 o                         
   3   6   6         69.14         78.23         6.74 o                         
   4   6   6       1092.96       1026.16        19.45 o                         
   5   6   6          0.57          1.31         8.81 o                         
   6   6   6        199.37        226.82        22.95 o                         
   7   6   6          6.13          2.43        24.04 o                         
  -6   7   6          6.79         72.95        18.22 o                         
  -5   7   6        389.41        400.00        16.51 o                         
  -4   7   6          5.99         14.72         7.43 o                         
  -3   7   6        607.24        608.56        14.82 o                         
  -2   7   6         20.12         25.89         4.70 o                         
  -1   7   6        926.36        946.77        16.49 o                         
   0   7   6          2.65          7.40         4.09 o                         
   1   7   6        885.13        898.58        16.05 o                         
   2   7   6         85.78         93.18         7.33 o                         
   3   7   6        209.88        248.42        11.54 o                         
   4   7   6         25.64         27.56         9.76 o                         
   5   7   6        163.50        180.40        13.64 o                         
   6   7   6          0.68         14.04        21.97 o                         
  -6   8   6        106.34         81.05        22.13 o                         
  -5   8   6         15.74         19.93        16.12 o                         
  -4   8   6        219.12        247.61        15.96 o                         
  -3   8   6         65.52         62.57         9.50 o                         
  -2   8   6        883.78        787.04        19.32 o                         
  -1   8   6         27.13         28.87         4.91 o                         
   0   8   6        872.99        856.74        16.27 o                         
   1   8   6         72.81         81.80         6.28 o                         
   2   8   6        756.13        737.66        17.02 o                         
   3   8   6          6.57         26.67        11.00 o                         
   4   8   6        492.14        507.26        20.87 o                         
   5   8   6          6.26         57.66        15.15 o                         
   6   8   6        116.35        145.09        22.02 o                         
  -5   9   6         92.82        116.82        19.06 o                         
  -4   9   6          0.99         -4.14        13.38 o                         
  -3   9   6        203.58        213.74        15.57 o                         
  -2   9   6          7.38          8.74        12.92 o                         
  -1   9   6        159.08        187.89        18.55 o                         
   0   9   6         23.78         31.92         7.79 o                         
   1   9   6        640.40        599.95        20.32 o                         
   2   9   6         90.69         82.99        10.89 o                         
   3   9   6        231.73        242.24        22.62 o                         
   4   9   6          2.16         19.91        15.39 o                         
   5   9   6        205.11        208.54        24.03 o                         
  -4  10   6        212.51        210.22        20.34 o                         
  -3  10   6         38.38         41.94        14.75 o                         
  -2  10   6        368.22        355.31        24.32 o                         
  -1  10   6          0.02         26.36        17.22 o                         
   0  10   6        268.87        283.53        28.88 o                         
   1  10   6         40.42         42.67        13.15 o                         
   2  10   6        218.11        288.10        23.56 o                         
   3  10   6          5.25         -0.65        14.89 o                         
   4  10   6        124.21        158.74        35.30 o                         
  -3  11   6        123.01        114.57        23.27 o                         
  -2  11   6          2.64         10.03        19.93 o                         
  -1  11   6        198.00        216.70        28.32 o                         
   0  11   6          2.58          8.63        17.36 o                         
   1  11   6        158.92        158.70        25.16 o                         
   2  11   6          4.12         14.48        17.78 o                         
   3  11   6         99.80        129.58        21.37 o                         
  -2  12   6         97.57        141.69        31.49 o                         
  -1  12   6          3.60         43.44        21.85 o                         
   0  12   6        162.02        216.39        39.84 o                         
   1  12   6          6.60         47.54        53.30 o                         
   2  12   6         97.06        118.44        29.96 o                         
  -7   0   7        258.00        269.15        24.56 o                         
  -5   0   7       1145.18       1055.20        25.51 o                         
  -3   0   7       1410.02       1378.11        21.51 o                         
  -1   0   7        563.63        526.69        10.34 o                         
   1   0   7      14509.65      13884.08       248.55 o                         
   3   0   7       2498.65       2563.75        40.99 o                         
   5   0   7       2231.02       2222.64        54.52 o                         
   7   0   7        283.99        315.36        22.70 o                         
  -8   1   7        124.49        176.98        28.15 o                         
  -7   1   7         13.97         41.79        14.32 o                         
  -6   1   7        413.20        415.72        12.97 o                         
  -5   1   7         17.02         40.19         5.05 o                         
  -4   1   7       1114.05       1114.64        14.77 o                         
  -3   1   7          8.83         14.90         2.10 o                         
  -2   1   7       5843.08       5941.28        65.49 o                         
  -1   1   7        174.81        182.05         3.46 o                         
   0   1   7       2331.68       2365.81        26.51 o                         
   1   1   7        198.68        203.62         3.59 o                         
   2   1   7       2937.72       2952.08        34.28 o                         
   3   1   7         43.40         63.60         3.12 o                         
   4   1   7       1684.00       1661.88        20.89 o                         
   5   1   7         71.44         90.83         7.00 o                         
   6   1   7        252.49        259.18        14.62 o                         
   7   1   7          0.07          7.08        13.16 o                         
   8   1   7         97.71        103.70        21.60 o                         
  -8   2   7          4.98         17.86        25.66 o                         
  -7   2   7        128.46        166.17        16.67 o                         
  -6   2   7         15.88          8.77         6.88 o                         
  -5   2   7        638.98        596.58        12.36 o                         
  -4   2   7        178.04        195.03         6.85 o                         
  -3   2   7       2902.20       2935.94        34.05 o                         
  -2   2   7        328.65        357.17         5.69 o                         
  -1   2   7       8141.46       8175.42        89.46 o                         
   0   2   7         50.01         48.94         1.94 o                         
   1   2   7       8314.99       8608.74       113.97 o                         
   2   2   7       1608.46       1858.84        21.84 o                         
   3   2   7       1068.05       1126.50        15.42 o                         
   4   2   7         45.03         47.77         3.90 o                         
   5   2   7        341.69        357.84        11.22 o                         
   6   2   7          3.40          4.56         9.36 o                         
   7   2   7        326.89        363.26        21.62 o                         
   8   2   7          0.07         51.12        23.08 o                         
  -7   3   7          3.38         57.84        18.05 o                         
  -6   3   7        562.21        519.52        16.97 o                         
  -5   3   7         14.87         24.91         5.73 o                         
  -4   3   7       1886.32       1742.28        24.01 o                         
  -3   3   7        190.17        186.97         5.07 o                         
  -2   3   7       1918.31       2018.85        24.73 o                         
  -1   3   7        307.98        313.46         7.38 o                         
   0   3   7       4919.41       4930.05        54.54 o                         
   1   3   7        508.18        600.37         8.32 o                         
   2   3   7       2268.06       2218.16        25.41 o                         
   3   3   7         73.44        102.55         4.06 o                         
   4   3   7       2297.99       2163.83        30.24 o                         
   5   3   7         21.29         38.52         7.54 o                         
   6   3   7        311.44        324.60        15.83 o                         
   7   3   7          3.68         19.80        14.87 o                         
  -7   4   7        166.00        174.49        20.42 o                         
  -6   4   7         29.71         34.14         9.52 o                         
  -5   4   7        220.92        247.90        10.01 o                         
  -4   4   7          3.09          8.10         4.55 o                         
  -3   4   7        945.69        935.07        13.33 o                         
  -2   4   7         61.33         83.13         4.72 o                         
  -1   4   7       1485.71       1425.93        17.00 o                         
   0   4   7         37.48         57.82         2.57 o                         
   1   4   7       1172.48       1185.98        14.50 o                         
   2   4   7        161.03        165.99         4.67 o                         
   3   4   7       2126.09       2097.76        26.50 o                         
   4   4   7         79.04         90.78         6.79 o                         
   5   4   7        401.93        381.94        18.21 o                         
   6   4   7          0.07          3.07        11.44 o                         
   7   4   7        282.50        311.35        18.24 o                         
  -7   5   7          4.08         26.01        21.65 o                         
  -6   5   7        268.98        289.09        16.55 o                         
  -5   5   7         29.26         16.82         8.42 o                         
  -4   5   7       1032.49        989.93        18.67 o                         
  -3   5   7         13.31         15.98         4.09 o                         
  -2   5   7       1657.25       1702.50        22.22 o                         
  -1   5   7        198.76        203.07         4.95 o                         
   0   5   7       5307.34       5386.70        64.30 o                         
   1   5   7        126.00        134.20         3.90 o                         
   2   5   7       1668.14       1629.10        22.08 o                         
   3   5   7         32.07         36.43         4.05 o                         
   4   5   7        832.68        830.62        15.03 o                         
   5   5   7          0.54         -3.20         7.85 o                         
   6   5   7        333.39        358.09        19.29 o                         
   7   5   7          2.79         -1.88        20.47 o                         
  -7   6   7        102.88        134.43        29.58 o                         
  -6   6   7          8.76         25.34        14.89 o                         
  -5   6   7        242.29        250.87        13.11 o                         
  -4   6   7        183.33        176.78         8.70 o                         
  -3   6   7       1284.87       1248.45        19.56 o                         
  -2   6   7          1.28         11.15         3.93 o                         
  -1   6   7        553.07        511.52        13.22 o                         
   0   6   7         26.26         30.27         3.20 o                         
   1   6   7       1171.52       1169.47        16.27 o                         
   2   6   7        108.34        117.32         6.36 o                         
   3   6   7        815.66        752.13        16.23 o                         
   4   6   7        203.37        207.32         9.09 o                         
   5   6   7        244.47        277.14        13.04 o                         
   6   6   7          7.33         17.78        16.53 o                         
   7   6   7         45.10         80.03        26.80 o                         
  -6   7   7        321.77        310.74        22.87 o                         
  -5   7   7          7.18         22.82        10.50 o                         
  -4   7   7        381.97        389.43        12.97 o                         
  -3   7   7          4.88         11.70         6.22 o                         
  -2   7   7       1070.60       1012.39        19.39 o                         
  -1   7   7        131.09        126.22         6.09 o                         
   0   7   7       1337.92       1337.72        19.29 o                         
   1   7   7         30.44         35.79         4.69 o                         
   2   7   7        549.00        544.15        12.07 o                         
   3   7   7        219.83        189.57        10.19 o                         
   4   7   7        534.98        563.89        19.40 o                         
   5   7   7          5.48         13.19        12.44 o                         
   6   7   7        222.29        203.26        24.40 o                         
  -6   8   7          2.75         31.12        21.44 o                         
  -5   8   7         80.73         95.88        18.53 o                         
  -4   8   7         39.47         40.64        12.51 o                         
  -3   8   7        574.13        528.68        16.06 o                         
  -2   8   7          3.49         10.95         5.45 o                         
  -1   8   7        586.92        564.64        15.67 o                         
   0   8   7         71.45         81.86         8.64 o                         
   1   8   7       1015.22        996.63        18.75 o                         
   2   8   7         11.34         18.42         6.93 o                         
   3   8   7        450.04        444.65        18.91 o                         
   4   8   7          6.57          5.55        12.76 o                         
   5   8   7        111.42        176.43        21.81 o                         
   6   8   7         22.69         22.01        24.29 o                         
  -5   9   7         20.70         43.91        21.76 o                         
  -4   9   7        118.52        156.85        15.63 o                         
  -3   9   7         54.30         62.44        13.42 o                         
  -2   9   7        180.24        176.83        14.84 o                         
  -1   9   7         12.12         15.34         7.62 o                         
   0   9   7        318.19        348.12        26.23 o                         
   1   9   7         14.33         18.69         8.01 o                         
   2   9   7        240.24        226.91        20.87 o                         
   3   9   7          2.34         10.10        14.10 o                         
   4   9   7        255.31        260.27        19.46 o                         
   5   9   7          0.35         27.41        25.82 o                         
  -4  10   7         20.31         10.21        19.00 o                         
  -3  10   7        336.37        348.26        18.83 o                         
  -2  10   7          0.12          4.22        13.78 o                         
  -1  10   7        403.13        389.77        30.31 o                         
   0  10   7          0.02         24.62        14.86 o                         
   1  10   7        254.79        257.71        15.79 o                         
   2  10   7          0.00         18.96        13.41 o                         
   3  10   7        367.79        370.64        30.11 o                         
   4  10   7         17.89         15.76        22.55 o                         
  -3  11   7          7.63         39.33        24.01 o                         
  -2  11   7         88.51         94.03        21.44 o                         
  -1  11   7         25.29         50.27        18.14 o                         
   0  11   7        222.56        241.27        30.37 o                         
   1  11   7          0.56         20.40        15.46 o                         
   2  11   7         57.32         95.39        20.64 o                         
   3  11   7          1.86         42.68        23.68 o                         
  -2  12   7          7.05         49.76        28.26 o                         
  -1  12   7        131.08        143.48        23.29 o                         
   0  12   7          2.25         35.56        27.59 o                         
   1  12   7        162.61        195.95        29.31 o                         
   2  12   7          2.97        -13.25        30.44 o                         
  -8   0   8        137.76        111.93        32.49 o                         
  -6   0   8        374.25        348.73        17.39 o                         
  -4   0   8        640.63        613.59        13.38 o                         
  -2   0   8        973.37        890.97        17.97 o                         
   0   0   8        841.70       1018.65        20.12 o                         
   2   0   8       2817.43       2845.14        43.23 o                         
   4   0   8       1882.80       1857.95        31.70 o                         
   6   0   8        925.76        802.25        30.03 o                         
   8   0   8        121.40        168.22        34.65 o                         
  -8   1   8          0.40         68.72        27.57 o                         
  -7   1   8        164.59        175.59        15.69 o                         
  -6   1   8         87.64         78.62         7.78 o                         
  -5   1   8       1351.60       1335.57        21.46 o                         
  -4   1   8          0.15          9.83         2.62 o                         
  -3   1   8       1980.35       1946.41        22.77 o                         
  -2   1   8         16.79         21.45         1.77 o                         
  -1   1   8      15149.88      15556.77       156.83 o                         
   0   1   8          8.99         13.67         1.41 o                         
   1   1   8      10442.65      10128.44       120.18 o                         
   2   1   8         23.22         20.78         1.93 o                         
   3   1   8       2476.77       2498.98        29.08 o                         
   4   1   8          9.86         20.07         3.75 o                         
   5   1   8        675.66        677.23        15.16 o                         
   6   1   8         22.53         25.82        10.40 o                         
   7   1   8        169.38        186.57        15.63 o                         
   8   1   8          0.12         26.80        22.17 o                         
  -8   2   8         76.74         94.97        37.41 o                         
  -7   2   8          1.83          5.72        15.57 o                         
  -6   2   8        217.44        235.51        11.26 o                         
  -5   2   8         29.88         51.02         5.68 o                         
  -4   2   8       1129.86       1073.54        15.89 o                         
  -3   2   8         89.84         95.20         3.62 o                         
  -2   2   8       4917.49       5009.86        53.08 o                         
  -1   2   8        148.65        165.84         3.45 o                         
   0   2   8       2786.98       2722.50        34.07 o                         
   1   2   8        178.47        205.15         4.41 o                         
   2   2   8       2680.36       2702.80        30.26 o                         
   3   2   8        248.62        261.55         5.96 o                         
   4   2   8        853.69        845.74        12.26 o                         
   5   2   8         64.47         75.43         7.23 o                         
   6   2   8        273.87        286.66        17.19 o                         
   7   2   8          0.01        -16.96        16.96 o                         
  -7   3   8        270.39        243.67        20.90 o                         
  -6   3   8         15.33         19.91         8.24 o                         
  -5   3   8        691.22        659.14        14.55 o                         
  -4   3   8         86.16         93.84         4.84 o                         
  -3   3   8       1846.20       1820.96        23.33 o                         
  -2   3   8        195.25        188.49         5.48 o                         
  -1   3   8       1915.99       1893.12        22.09 o                         
   0   3   8        262.67        289.40         5.66 o                         
   1   3   8       4257.92       4406.21        51.29 o                         
   2   3   8        404.30        478.24         7.72 o                         
   3   3   8       1362.36       1385.20        17.73 o                         
   4   3   8         45.19         56.44         5.83 o                         
   5   3   8        907.16        854.25        19.66 o                         
   6   3   8          2.15         25.27        12.09 o                         
   7   3   8        137.30        172.68        16.46 o                         
  -7   4   8          7.08         12.29        18.98 o                         
  -6   4   8        200.84        210.70        11.63 o                         
  -5   4   8          7.12         16.45         5.31 o                         
  -4   4   8       1159.96       1115.32        19.04 o                         
  -3   4   8        308.11        301.70         7.02 o                         
  -2   4   8       1713.91       1709.54        22.22 o                         
  -1   4   8         34.44         29.33         2.27 o                         
   0   4   8       4085.82       4263.58        50.56 o                         
   1   4   8        151.92        172.11         5.07 o                         
   2   4   8       2231.58       2263.19        25.75 o                         
   3   4   8        139.61        169.09         5.37 o                         
   4   4   8       1565.16       1474.48        22.84 o                         
   5   4   8          1.64         11.61         8.02 o                         
   6   4   8        339.60        333.86        16.82 o                         
   7   4   8         38.06         53.99        15.93 o                         
  -7   5   8        197.33        199.38        24.01 o                         
  -6   5   8          3.84         31.00        12.72 o                         
  -5   5   8        305.22        303.80        13.50 o                         
  -4   5   8        357.53        336.36        10.37 o                         
  -3   5   8        409.48        416.11         9.24 o                         
  -2   5   8         33.09         40.67         4.78 o                         
  -1   5   8       1327.82       1304.14        17.07 o                         
   0   5   8        206.83        212.45         5.51 o                         
   1   5   8        937.84        898.06        12.04 o                         
   2   5   8         10.33         16.23         3.56 o                         
   3   5   8        822.12        766.11        12.97 o                         
   4   5   8         80.40         82.80         6.77 o                         
   5   5   8        261.97        278.27        16.90 o                         
   6   5   8          2.37         11.59        13.55 o                         
   7   5   8        190.78        239.46        24.35 o                         
  -7   6   8         15.06        -30.66        37.28 o                         
  -6   6   8        136.23        120.73        15.37 o                         
  -5   6   8         29.99         35.30         9.72 o                         
  -4   6   8       1173.04       1081.09        20.40 o                         
  -3   6   8          4.63          7.37         5.05 o                         
  -2   6   8       2313.24       2178.94        30.98 o                         
  -1   6   8          0.97          2.15         3.73 o                         
   0   6   8       2037.92       2052.89        26.00 o                         
   1   6   8        298.06        279.07         6.86 o                         
   2   6   8       1730.78       1641.51        26.90 o                         
   3   6   8          8.36         14.32         5.57 o                         
   4   6   8        666.10        670.40        14.26 o                         
   5   6   8         15.51         16.15        10.62 o                         
   6   6   8        158.54        168.86        19.21 o                         
   7   6   8          2.25         10.81        30.31 o                         
  -6   7   8          7.83         29.23        20.94 o                         
  -5   7   8        342.39        345.15        15.73 o                         
  -4   7   8          2.12          4.40         7.87 o                         
  -3   7   8        136.71        156.07         8.00 o                         
  -2   7   8         51.79         51.30         6.38 o                         
  -1   7   8       1007.91        949.56        15.56 o                         
   0   7   8         95.27         90.28         7.55 o                         
   1   7   8        642.69        626.81        12.52 o                         
   2   7   8        132.35        131.52         6.23 o                         
   3   7   8        430.34        439.59        14.50 o                         
   4   7   8          5.07         -0.16        10.23 o                         
   5   7   8        268.00        285.86        16.31 o                         
   6   7   8          0.01         33.41        22.72 o                         
  -6   8   8         79.08         68.67        26.23 o                         
  -5   8   8          9.18        -10.49        16.08 o                         
  -4   8   8        291.27        289.13        15.77 o                         
  -3   8   8         17.13          9.93         8.24 o                         
  -2   8   8        687.69        638.04        16.53 o                         
  -1   8   8          0.58         -4.83         5.07 o                         
   0   8   8        510.45        484.70        13.34 o                         
   1   8   8          9.04         22.67         5.72 o                         
   2   8   8        745.58        735.21        16.85 o                         
   3   8   8         17.51          9.65        12.21 o                         
   4   8   8        178.79        212.38        16.40 o                         
   5   8   8         13.50         10.67        17.10 o                         
   6   8   8        101.79        109.25        29.26 o                         
  -5   9   8        108.05        133.82        19.71 o                         
  -4   9   8          1.23          4.17        14.41 o                         
  -3   9   8        288.94        293.06        17.13 o                         
  -2   9   8         67.51         75.93        12.43 o                         
  -1   9   8        390.72        381.45        17.86 o                         
   0   9   8          1.12         -3.70         8.09 o                         
   1   9   8        453.66        449.69        14.18 o                         
   2   9   8          0.94          6.27        10.08 o                         
   3   9   8        341.57        376.21        20.81 o                         
   4   9   8          2.05         14.42        19.41 o                         
   5   9   8        236.35        306.19        27.99 o                         
  -4  10   8        172.34        214.46        31.64 o                         
  -3  10   8         36.46         18.23        15.21 o                         
  -2  10   8         98.58         85.84        16.18 o                         
  -1  10   8          8.70         40.39        13.52 o                         
   0  10   8        194.76        174.71        25.11 o                         
   1  10   8          0.26         17.51        11.77 o                         
   2  10   8        113.34        132.95        17.13 o                         
   3  10   8         24.73         33.40        17.72 o                         
   4  10   8         85.17         91.00        23.15 o                         
  -3  11   8        207.26        225.27        25.20 o                         
  -2  11   8         14.84         17.24        20.26 o                         
  -1  11   8        358.13        370.02        23.41 o                         
   0  11   8         28.99         30.58        16.78 o                         
   1  11   8        291.04        334.50        37.13 o                         
   2  11   8          0.23         37.74        26.08 o                         
   3  11   8        196.63        182.80        26.69 o                         
  -1  12   8          0.99         -5.26        26.83 o                         
   0  12   8         71.08         65.91        28.23 o                         
   1  12   8          4.43        -27.01        27.01 o                         
  -7   0   9        309.90        310.95        47.08 o                         
  -5   0   9        834.57        825.10        22.17 o                         
  -3   0   9       1378.86       1399.38        26.21 o                         
  -1   0   9       4067.86       4067.16        57.01 o                         
   1   0   9       8063.05       7913.63       143.29 o                         
   3   0   9       2661.49       2775.24        42.28 o                         
   5   0   9       2471.21       2301.94        51.30 o                         
   7   0   9        271.37        281.96        25.29 o                         
  -8   1   9         86.16         39.22        30.01 o                         
  -7   1   9          0.00         23.76        14.73 o                         
  -6   1   9        266.89        248.25         9.98 o                         
  -5   1   9         95.84        104.55         5.20 o                         
  -4   1   9       1311.88       1245.81        17.42 o                         
  -3   1   9         45.63         52.91         3.62 o                         
  -2   1   9       3301.92       3315.84        36.69 o                         
  -1   1   9         23.76         40.89         1.91 o                         
   0   1   9        985.32        934.99        11.81 o                         
   1   1   9          1.06          1.99         1.45 o                         
   2   1   9       2793.26       2904.09        35.07 o                         
   3   1   9        162.64        170.92         4.97 o                         
   4   1   9        551.65        556.35         9.85 o                         
   5   1   9          6.15         16.06         6.00 o                         
   6   1   9        188.13        245.92        13.84 o                         
   7   1   9          0.06         -4.86        17.61 o                         
  -7   2   9        152.36        135.88        15.29 o                         
  -6   2   9          1.04         17.19         7.66 o                         
  -5   2   9        922.94        864.07        17.34 o                         
  -4   2   9         18.67         27.34         3.53 o                         
  -3   2   9       1755.52       1769.64        21.16 o                         
  -2   2   9         80.43         86.32         3.13 o                         
  -1   2   9       8996.18       9230.95        96.15 o                         
   0   2   9          9.14         12.28         1.50 o                         
   1   2   9       4151.96       4188.44        51.07 o                         
   2   2   9          0.28          3.45         1.84 o                         
   3   2   9       2979.57       2949.59        37.34 o                         
   4   2   9         14.43         24.18         3.86 o                         
   5   2   9        881.45        792.14        16.55 o                         
   6   2   9         58.87         63.05        13.82 o                         
   7   2   9        185.88        198.18        18.33 o                         
  -7   3   9         17.45          4.30        18.99 o                         
  -6   3   9        247.69        272.39        12.27 o                         
  -5   3   9         51.10         56.18         8.49 o                         
  -4   3   9       1103.31       1032.15        18.59 o                         
  -3   3   9          1.21          8.03         3.05 o                         
  -2   3   9       3009.33       3028.69        34.13 o                         
  -1   3   9         22.83         18.02         2.44 o                         
   0   3   9       3724.44       3700.54        42.76 o                         
   1   3   9         55.81         64.37         3.03 o                         
   2   3   9       2325.77       2409.87        28.57 o                         
   3   3   9         15.58         19.72         3.03 o                         
   4   3   9        563.78        578.31        11.30 o                         
   5   3   9        111.45        116.24         9.54 o                         
   6   3   9        378.19        410.10        19.93 o                         
   7   3   9          0.39         26.84        16.18 o                         
  -7   4   9        145.87        133.14        22.80 o                         
  -6   4   9         23.80         37.29        10.31 o                         
  -5   4   9        417.70        391.52        15.08 o                         
  -4   4   9          0.25         11.03         4.87 o                         
  -3   4   9        731.35        711.44        11.23 o                         
  -2   4   9          0.45          6.88         2.94 o                         
  -1   4   9       1050.01       1044.90        13.15 o                         
   0   4   9         58.11         62.64         2.93 o                         
   1   4   9       1417.05       1361.13        17.14 o                         
   2   4   9        177.75        182.01         5.28 o                         
   3   4   9       2179.60       2130.45        27.03 o                         
   4   4   9         95.82        111.51         6.56 o                         
   5   4   9        460.86        419.34        14.51 o                         
   6   4   9         14.82         17.77        11.61 o                         
   7   4   9        198.90        202.34        20.45 o                         
  -7   5   9         34.20         24.14        23.42 o                         
  -6   5   9        302.35        338.62        18.11 o                         
  -5   5   9        129.02        112.36         9.53 o                         
  -4   5   9        969.33        922.09        17.47 o                         
  -3   5   9         31.68         39.22         5.00 o                         
  -2   5   9       1556.45       1563.07        20.35 o                         
  -1   5   9        434.00        450.54         7.55 o                         
   0   5   9       2984.20       3061.51        33.14 o                         
   1   5   9         13.07         10.48         2.37 o                         
   2   5   9       1098.96       1084.50        14.59 o                         
   3   5   9         23.56         24.54         4.17 o                         
   4   5   9        890.73        842.56        16.73 o                         
   5   5   9          7.13          9.48         7.94 o                         
   6   5   9        332.70        377.07        19.12 o                         
   7   5   9          4.08         -4.23        26.28 o                         
  -7   6   9         82.51        114.53        30.71 o                         
  -6   6   9          3.32         28.92        14.85 o                         
  -5   6   9        195.83        204.93        12.19 o                         
  -4   6   9         41.33         47.70         7.29 o                         
  -3   6   9        975.69        937.00        16.83 o                         
  -2   6   9          0.60         19.34         4.56 o                         
  -1   6   9        907.35        874.53        12.72 o                         
   0   6   9        250.12        275.51         8.78 o                         
   1   6   9       1096.69       1092.43        14.42 o                         
   2   6   9         10.00         16.44         4.42 o                         
   3   6   9        492.23        491.70        13.15 o                         
   4   6   9         57.32         72.38         6.17 o                         
   5   6   9        217.54        239.78        12.35 o                         
   6   6   9          0.08         10.83        20.72 o                         
  -6   7   9        140.48        139.36        25.69 o                         
  -5   7   9         21.37         35.89        11.37 o                         
  -4   7   9        377.26        389.35        15.88 o                         
  -3   7   9         10.89          5.53         6.19 o                         
  -2   7   9        808.05        806.29        16.33 o                         
  -1   7   9        349.28        312.91        10.21 o                         
   0   7   9       1556.62       1415.35        21.48 o                         
   1   7   9         21.55         30.96         5.40 o                         
   2   7   9       1344.88       1319.17        23.41 o                         
   3   7   9          6.12          6.43         6.96 o                         
   4   7   9        434.95        459.73        18.58 o                         
   5   7   9          0.67         -9.48        14.56 o                         
   6   7   9        183.58        263.37        26.72 o                         
  -6   8   9          5.68         10.90        28.95 o                         
  -5   8   9        203.82        224.02        19.06 o                         
  -4   8   9          8.21         15.74        13.12 o                         
  -3   8   9        346.48        379.50        14.85 o                         
  -2   8   9         17.52         26.61         7.04 o                         
  -1   8   9        503.90        507.81        11.39 o                         
   0   8   9          3.74          4.94         4.57 o                         
   1   8   9        218.79        238.76        11.86 o                         
   2   8   9         11.65         18.58         6.47 o                         
   3   8   9        307.10        295.90        15.40 o                         
   4   8   9          0.45        -13.87        13.87 o                         
   5   8   9        146.53        162.57        19.07 o                         
   6   8   9          2.33         -1.39        32.03 o                         
  -5   9   9         17.64         36.80        19.50 o                         
  -4   9   9        124.98        176.32        16.57 o                         
  -3   9   9         55.39         40.11        13.91 o                         
  -2   9   9        291.95        332.07        15.28 o                         
  -1   9   9         28.56         29.39         9.85 o                         
   0   9   9        368.26        365.95        21.43 o                         
   1   9   9          3.07          5.87         9.48 o                         
   2   9   9        411.92        407.01        20.16 o                         
   3   9   9          5.36         16.70        17.84 o                         
   4   9   9        152.59        196.81        19.85 o                         
   5   9   9          1.15         -4.20        23.78 o                         
  -4  10   9         23.10         20.15        19.62 o                         
  -3  10   9        219.24        233.63        18.18 o                         
  -2  10   9          8.90         28.06        19.66 o                         
  -1  10   9        309.72        314.67        20.28 o                         
   0  10   9          0.67         32.38        22.55 o                         
   1  10   9        219.49        221.76        16.35 o                         
   2  10   9          1.17         24.14        21.08 o                         
   3  10   9        259.96        262.66        35.29 o                         
   4  10   9          9.51         33.22        29.49 o                         
  -3  11   9         11.89         37.22        30.49 o                         
  -2  11   9        114.91        147.53        22.13 o                         
  -1  11   9         18.83         50.67        22.27 o                         
   0  11   9        221.91        227.58        27.88 o                         
   1  11   9          4.00         -6.46        18.64 o                         
   2  11   9        106.45        140.02        27.84 o                         
   3  11   9          1.10         41.66        29.95 o                         
  -1  12   9        100.45         74.27        26.87 o                         
   0  12   9          1.30         48.76        28.21 o                         
   1  12   9        109.51        127.13        37.55 o                         
  -6   0  10        268.46        314.26        20.32 o                         
  -4   0  10          2.31          7.80         6.03 o                         
  -2   0  10       7105.84       7260.85       116.88 o                         
   0   0  10       2590.41       2561.38        42.22 o                         
   2   0  10       7793.67       8424.34       134.99 o                         
   4   0  10       1815.81       1788.25        31.02 o                         
   6   0  10        269.42        302.99        22.32 o                         
  -7   1  10        102.46        107.06        14.99 o                         
  -6   1  10          4.84         26.17        10.36 o                         
  -5   1  10       2084.86       1963.52        37.25 o                         
  -4   1  10          0.01         11.60         4.31 o                         
  -3   1  10       2008.62       1894.30        24.03 o                         
  -2   1  10        856.70        872.60        11.05 o                         
  -1   1  10        761.14        707.33         8.97 o                         
   0   1  10        269.40        307.10         4.99 o                         
   1   1  10       3844.36       3910.64        45.10 o                         
   2   1  10         64.12         81.36         3.39 o                         
   3   1  10        450.34        419.40         8.37 o                         
   4   1  10        311.72        295.93         7.45 o                         
   5   1  10        829.39        837.80        16.73 o                         
   6   1  10          2.60         12.00        13.09 o                         
   7   1  10        301.93        297.27        20.48 o                         
  -7   2  10          0.02         19.36        16.94 o                         
  -6   2  10        236.44        227.17        17.11 o                         
  -5   2  10         23.21         29.15         4.03 o                         
  -4   2  10        747.03        694.29        12.20 o                         
  -3   2  10         32.79         40.05         2.53 o                         
  -2   2  10       6069.48       6244.22        65.95 o                         
  -1   2  10         55.27         62.90         2.54 o                         
   0   2  10       5327.09       5681.10        64.34 o                         
   1   2  10        303.05        302.63         5.80 o                         
   2   2  10       2950.11       3003.49        32.83 o                         
   3   2  10          1.66          9.75         3.20 o                         
   4   2  10       2139.14       2042.85        28.54 o                         
   5   2  10         75.41         96.23         8.02 o                         
   6   2  10        183.20        190.99        17.40 o                         
   7   2  10          9.20         -0.71        22.27 o                         
  -7   3  10        176.27        185.97        21.23 o                         
  -6   3  10         49.12         60.94        10.10 o                         
  -5   3  10        330.21        317.79         9.72 o                         
  -4   3  10         34.15         37.00         3.95 o                         
  -3   3  10       1434.97       1401.50        20.00 o                         
  -2   3  10         22.89         38.77         3.00 o                         
  -1   3  10        894.92        888.01        12.15 o                         
   0   3  10         85.46        111.90         4.04 o                         
   1   3  10       6892.17       7186.43        83.97 o                         
   2   3  10         10.08         12.73         2.27 o                         
   3   3  10        695.23        744.55        11.59 o                         
   4   3  10          0.94         13.26         4.49 o                         
   5   3  10        409.49        445.78        13.84 o                         
   6   3  10          2.12         19.25        12.79 o                         
   7   3  10        178.61        181.70        17.66 o                         
  -7   4  10          0.93         10.84        19.93 o                         
  -6   4  10        400.01        427.21        19.07 o                         
  -5   4  10         15.92         33.31         9.05 o                         
  -4   4  10        851.01        807.34        15.15 o                         
  -3   4  10         76.73         83.00         4.61 o                         
  -2   4  10       1945.43       1983.14        23.63 o                         
  -1   4  10        276.05        274.83         5.79 o                         
   0   4  10       1849.78       1821.39        22.50 o                         
   1   4  10         22.77         31.77         3.23 o                         
   2   4  10       1072.19       1005.22        14.48 o                         
   3   4  10          4.48         12.40         3.61 o                         
   4   4  10       1862.63       1715.35        28.16 o                         
   5   4  10          3.98         -7.76         7.85 o                         
   6   4  10        182.53        212.75        16.21 o                         
   7   4  10          1.16         35.06        20.20 o                         
  -7   5  10         63.53         62.65        24.57 o                         
  -6   5  10         34.16         41.27        13.54 o                         
  -5   5  10        351.58        352.44        14.45 o                         
  -4   5  10        266.07        275.98         9.93 o                         
  -3   5  10        901.45        881.83        15.17 o                         
  -2   5  10         45.31         59.67         4.32 o                         
  -1   5  10        834.72        857.08        11.74 o                         
   0   5  10         81.00         82.74         4.16 o                         
   1   5  10       1663.36       1658.79        19.96 o                         
   2   5  10         21.04         26.88         3.81 o                         
   3   5  10        428.11        447.80        10.19 o                         
   4   5  10          1.08         10.20         5.69 o                         
   5   5  10        511.85        514.53        19.10 o                         
   6   5  10         23.14         37.11        13.32 o                         
   7   5  10        156.28        165.49        29.07 o                         
  -6   6  10        280.36        277.00        21.01 o                         
  -5   6  10          3.06         -4.17        10.25 o                         
  -4   6  10        475.61        463.53        16.83 o                         
  -3   6  10          5.59          7.75         5.47 o                         
  -2   6  10       1753.31       1696.17        23.57 o                         
  -1   6  10         18.70         13.39         3.79 o                         
   0   6  10       1261.03       1240.70        16.45 o                         
   1   6  10        124.60        133.51         7.10 o                         
   2   6  10       1579.97       1537.41        23.37 o                         
   3   6  10          0.02          2.74         5.16 o                         
   4   6  10        362.20        375.40        17.88 o                         
   5   6  10          7.36         10.96        10.63 o                         
   6   6  10        142.51        154.22        21.98 o                         
  -6   7  10          3.64         37.36        25.35 o                         
  -5   7  10        165.90        190.65        13.36 o                         
  -4   7  10         55.25         49.55         9.50 o                         
  -3   7  10        225.69        262.91        10.59 o                         
  -2   7  10         74.29         89.53         6.70 o                         
  -1   7  10       1368.37       1288.85        20.87 o                         
   0   7  10        149.91        153.32         9.65 o                         
   1   7  10        898.28        903.99        15.60 o                         
   2   7  10         39.18         38.30         6.33 o                         
   3   7  10        687.09        642.18        15.41 o                         
   4   7  10          3.62         15.38        10.90 o                         
   5   7  10        218.06        230.57        18.05 o                         
   6   7  10          1.96         -3.29        26.06 o                         
  -6   8  10         84.59        159.72        63.61 o                         
  -5   8  10          0.07         44.68        16.88 o                         
  -4   8  10        404.48        453.52        19.51 o                         
  -3   8  10          0.39         -7.26         8.52 o                         
  -2   8  10        396.69        396.07        14.53 o                         
  -1   8  10         35.12         35.72         9.82 o                         
   0   8  10        274.91        277.44        11.37 o                         
   1   8  10          9.45         10.97         7.11 o                         
   2   8  10        356.00        347.79        35.53 o                         
   3   8  10         24.48         43.44         9.59 o                         
   4   8  10        182.18        204.49        18.78 o                         
   5   8  10          1.38         -0.36        18.17 o                         
  -5   9  10        174.08        185.30        24.92 o                         
  -4   9  10         41.38         57.57        16.28 o                         
  -3   9  10        227.84        242.98        17.94 o                         
  -2   9  10         81.98         67.06        14.70 o                         
  -1   9  10        402.06        341.28        15.92 o                         
   0   9  10          8.02          3.50         6.85 o                         
   1   9  10        373.32        348.66        23.80 o                         
   2   9  10          3.01         35.06        12.22 o                         
   3   9  10        258.71        253.71        26.28 o                         
   4   9  10         11.21         11.84        18.48 o                         
   5   9  10        138.81        169.18        33.82 o                         
  -4  10  10         66.76         98.36        20.60 o                         
  -3  10  10         13.46          9.94        15.90 o                         
  -2  10  10        146.14        161.32        15.98 o                         
  -1  10  10          0.76         23.43        18.20 o                         
   0  10  10        269.12        290.45        19.37 o                         
   1  10  10          0.10         28.21        14.53 o                         
   2  10  10        165.53        160.66        21.24 o                         
   3  10  10         27.55         56.76        29.53 o                         
   4  10  10        123.71        145.99        32.98 o                         
  -3  11  10        235.23        281.36        26.63 o                         
  -2  11  10         11.32         39.30        28.48 o                         
  -1  11  10        214.42        218.81        25.57 o                         
   0  11  10         23.97          4.06        24.29 o                         
   1  11  10        236.09        219.49        32.98 o                         
   2  11  10          0.10         56.24        41.14 o                         
   3  11  10        125.66        163.56        27.66 o                         
  -1  12  10          2.47         56.90        28.80 o                         
   0  12  10         54.49         34.50        34.16 o                         
   1  12  10          2.25         21.01        35.50 o                         
  -7   0  11        254.59        263.61        26.35 o                         
  -5   0  11        803.20        811.99        27.25 o                         
  -3   0  11       2007.39       2055.17        36.56 o                         
  -1   0  11       7225.49       7460.65       103.36 o                         
   1   0  11       4281.67       4224.05        72.94 o                         
   3   0  11       3188.83       3225.60        51.25 o                         
   5   0  11        549.35        522.14        16.65 o                         
   7   0  11        149.50        181.68        25.60 o                         
  -7   1  11          0.19        -14.20        14.20 o                         
  -6   1  11        277.38        271.57        14.23 o                         
  -5   1  11          5.50         24.23         9.48 o                         
  -4   1  11        910.31        886.40        16.53 o                         
  -3   1  11          0.65         10.18         3.18 o                         
  -2   1  11        527.23        507.88         7.96 o                         
  -1   1  11       2243.41       2365.35        28.03 o                         
   0   1  11       2481.47       2424.92        29.49 o                         
   1   1  11         99.20        104.69         3.30 o                         
   2   1  11       1016.55        955.32        13.78 o                         
   3   1  11         50.56         57.97         4.11 o                         
   4   1  11       1108.37       1096.32        19.07 o                         
   5   1  11         35.28         43.71         6.64 o                         
   6   1  11        472.86        443.15        20.42 o                         
   7   1  11          0.05         63.07        17.52 o                         
  -7   2  11        122.56        110.02        21.65 o                         
  -6   2  11          0.75         11.48        11.38 o                         
  -5   2  11        506.91        484.51        13.08 o                         
  -4   2  11        103.59        122.51         6.18 o                         
  -3   2  11       4201.26       4089.46        46.82 o                         
  -2   2  11         22.18         41.21         2.48 o                         
  -1   2  11       5717.10       5939.85        62.63 o                         
   0   2  11       1850.99       1935.47        22.63 o                         
   1   2  11       4182.84       4345.31        53.23 o                         
   2   2  11         23.87         36.55         2.85 o                         
   3   2  11       2085.68       2052.97        26.46 o                         
   4   2  11          5.29         16.83         4.56 o                         
   5   2  11        458.28        454.21        13.91 o                         
   6   2  11          8.90         16.04        15.45 o                         
   7   2  11        240.03        287.45        19.87 o                         
  -7   3  11          7.94         42.19        17.96 o                         
  -6   3  11        413.00        427.81        18.81 o                         
  -5   3  11         19.22         30.49         5.54 o                         
  -4   3  11        308.06        329.70         8.49 o                         
  -3   3  11        162.02        184.11         6.91 o                         
  -2   3  11        785.63        745.30        10.77 o                         
  -1   3  11        284.27        276.14         5.57 o                         
   0   3  11       4081.92       4304.58        48.51 o                         
   1   3  11        849.33        873.50        12.71 o                         
   2   3  11       2137.10       2178.09        25.41 o                         
   3   3  11         45.24         58.35         3.88 o                         
   4   3  11       1102.40       1073.14        18.42 o                         
   5   3  11        125.46        125.35        10.80 o                         
   6   3  11        188.81        218.24        16.47 o                         
   7   3  11          3.91          9.39        16.79 o                         
  -7   4  11        164.97        181.11        22.40 o                         
  -6   4  11          1.94         12.11        14.18 o                         
  -5   4  11        333.53        335.96        15.51 o                         
  -4   4  11          2.52          8.59         5.58 o                         
  -3   4  11       1473.78       1431.36        20.55 o                         
  -2   4  11        108.05        118.28         5.01 o                         
  -1   4  11       1619.28       1648.64        20.34 o                         
   0   4  11        365.44        374.54         7.39 o                         
   1   4  11       1403.27       1416.95        19.06 o                         
   2   4  11          7.58         10.28         3.46 o                         
   3   4  11       1024.00        970.81        15.41 o                         
   4   4  11        102.62        112.07         6.71 o                         
   5   4  11        439.44        409.06        13.78 o                         
   6   4  11          4.50         -0.56        17.60 o                         
   7   4  11        231.63        217.07        27.71 o                         
  -7   5  11         31.87         19.84        38.19 o                         
  -6   5  11        202.74        225.32        19.66 o                         
  -5   5  11         66.10         53.90         9.02 o                         
  -4   5  11       1097.62       1020.20        19.01 o                         
  -3   5  11         56.39         54.67         5.32 o                         
  -2   5  11       1265.79       1220.21        17.01 o                         
  -1   5  11        152.74        149.27         4.36 o                         
   0   5  11       1336.19       1340.93        16.26 o                         
   1   5  11          3.38          7.80         3.35 o                         
   2   5  11        787.89        775.52        13.09 o                         
   3   5  11         43.91         40.75         5.31 o                         
   4   5  11        651.28        630.35        13.94 o                         
   5   5  11          0.56          4.66         9.52 o                         
   6   5  11        254.22        277.37        18.97 o                         
   7   5  11         20.72         15.11        39.00 o                         
  -6   6  11          0.68         31.69        21.72 o                         
  -5   6  11        203.93        236.07        13.73 o                         
  -4   6  11         70.01         49.93         8.01 o                         
  -3   6  11        347.14        358.89        10.44 o                         
  -2   6  11          1.33         14.25         4.86 o                         
  -1   6  11        969.18        964.24        14.39 o                         
   0   6  11          0.02          7.93         3.80 o                         
   1   6  11       1418.06       1397.62        19.70 o                         
   2   6  11         71.45         80.82         6.46 o                         
   3   6  11        777.61        772.88        17.66 o                         
   4   6  11          7.22         11.02         7.72 o                         
   5   6  11        262.50        307.43        15.43 o                         
   6   6  11          0.14         21.02        24.54 o                         
  -6   7  11         67.59        126.50        27.37 o                         
  -5   7  11         27.83         51.36        12.77 o                         
  -4   7  11        424.57        449.99        17.96 o                         
  -3   7  11          5.27         14.54         7.48 o                         
  -2   7  11        857.03        840.43        17.74 o                         
  -1   7  11        109.56        122.01         6.04 o                         
   0   7  11       1516.13       1475.81        24.38 o                         
   1   7  11         21.25         26.23         4.20 o                         
   2   7  11        881.30        861.49        22.89 o                         
   3   7  11         45.94         35.77        13.60 o                         
   4   7  11        323.52        333.60        22.42 o                         
   5   7  11         27.09         39.82        15.89 o                         
   6   7  11         85.13         52.43        28.59 o                         
  -5   8  11        158.59        189.63        20.22 o                         
  -4   8  11         18.10         37.30        14.78 o                         
  -3   8  11        286.17        295.54        13.64 o                         
  -2   8  11         38.78         50.36         8.53 o                         
  -1   8  11        313.82        341.60        12.52 o                         
   0   8  11         17.10         20.48         5.33 o                         
   1   8  11        149.38        153.34        13.13 o                         
   2   8  11        105.42        103.89        15.12 o                         
   3   8  11        298.60        324.69        17.68 o                         
   4   8  11         41.63         68.11        18.09 o                         
   5   8  11        188.50        194.09        22.18 o                         
  -5   9  11         84.05         96.78        24.60 o                         
  -4   9  11        204.37        230.51        18.63 o                         
  -3   9  11          1.84          1.02        14.22 o                         
  -2   9  11        282.53        271.12        14.48 o                         
  -1   9  11          0.09         11.65        13.07 o                         
   0   9  11        325.01        312.28        13.21 o                         
   1   9  11         11.81         -1.45         8.60 o                         
   2   9  11        365.43        380.16        30.71 o                         
   3   9  11         33.99         31.85        18.48 o                         
   4   9  11        114.06        132.01        21.69 o                         
   5   9  11          6.86         48.85        29.01 o                         
  -4  10  11          5.98          4.89        30.14 o                         
  -3  10  11        144.14        142.10        19.49 o                         
  -2  10  11         81.07         77.46        18.69 o                         
  -1  10  11        310.48        324.64        23.52 o                         
   0  10  11         10.36         28.13        11.35 o                         
   1  10  11        224.17        209.75        19.34 o                         
   2  10  11         11.57        -27.52        27.52 o                         
   3  10  11        185.37        197.08        23.86 o                         
   4  10  11          1.86         29.72        25.20 o                         
  -3  11  11         15.59          9.05        34.32 o                         
  -2  11  11        122.83        123.05        45.35 o                         
  -1  11  11          8.84         15.38        30.25 o                         
   0  11  11        184.92        172.70        24.05 o                         
   1  11  11          8.51         -5.30        33.36 o                         
   2  11  11        135.66        115.45        26.73 o                         
   3  11  11          1.31        -24.20        24.20 o                         
   0  12  11          3.00       -167.56       167.56 o                         
  -6   0  12        379.41        365.65        22.26 o                         
  -4   0  12       2115.59       2048.96        46.07 o                         
  -2   0  12       3796.31       3907.42        64.91 o                         
   0   0  12       1567.98       1568.88        25.68 o                         
   2   0  12       1603.85       1585.92        28.26 o                         
   4   0  12       1036.25       1014.92        21.43 o                         
   6   0  12        482.37        474.76        32.60 o                         
  -7   1  12        137.44        143.80        16.51 o                         
  -6   1  12          4.41         42.98        11.42 o                         
  -5   1  12        453.29        476.85        16.75 o                         
  -4   1  12         21.83         30.54         4.88 o                         
  -3   1  12        502.73        510.16         9.57 o                         
  -2   1  12        314.49        308.14         6.51 o                         
  -1   1  12       2902.06       2977.86        37.27 o                         
   0   1  12         27.05         20.35         2.44 o                         
   1   1  12       3372.34       3388.10        40.74 o                         
   2   1  12         84.84        106.83         4.11 o                         
   3   1  12       1829.67       1821.25        24.40 o                         
   4   1  12        118.97        111.96         5.55 o                         
   5   1  12        369.15        372.34        11.80 o                         
   6   1  12         33.99         39.54        11.87 o                         
   7   1  12        246.12        330.03        30.40 o                         
  -7   2  12          2.07         18.78        17.64 o                         
  -6   2  12        309.13        327.86        15.94 o                         
  -5   2  12         68.05         74.38         7.80 o                         
  -4   2  12       1052.68        997.63        20.02 o                         
  -3   2  12        150.42        153.63         6.20 o                         
  -2   2  12       4014.64       4024.30        42.43 o                         
  -1   2  12          1.35          5.60         2.47 o                         
   0   2  12       3386.94       3355.31        39.04 o                         
   1   2  12        767.89        805.47        11.43 o                         
   2   2  12       1824.92       1815.36        23.88 o                         
   3   2  12          2.51          4.10         3.57 o                         
   4   2  12       1658.67       1549.17        25.85 o                         
   5   2  12         98.30        119.36        10.91 o                         
   6   2  12        290.99        328.54        19.40 o                         
   7   2  12          0.11         39.01        18.31 o                         
  -7   3  12         84.28        112.66        21.20 o                         
  -6   3  12          1.45         26.56        13.39 o                         
  -5   3  12        331.93        320.99        11.74 o                         
  -4   3  12        105.05        116.35         5.32 o                         
  -3   3  12       1336.34       1260.13        17.10 o                         
  -2   3  12          0.20          6.23         2.93 o                         
  -1   3  12        790.22        819.46        11.03 o                         
   0   3  12        726.98        715.56         9.83 o                         
   1   3  12       4247.51       4319.32        53.56 o                         
   2   3  12          3.30         11.43         2.70 o                         
   3   3  12       1058.55       1072.46        15.76 o                         
   4   3  12          4.28          9.93         4.84 o                         
   5   3  12        371.01        363.91        14.00 o                         
   6   3  12         11.15         22.98        15.51 o                         
   7   3  12        134.74        154.08        25.89 o                         
  -7   4  12          3.67         26.03        21.23 o                         
  -6   4  12        360.34        375.50        22.06 o                         
  -5   4  12        140.90        158.11         9.75 o                         
  -4   4  12        513.29        496.38        11.70 o                         
  -3   4  12          1.65         15.67         4.25 o                         
  -2   4  12       1318.83       1338.06        17.67 o                         
  -1   4  12        198.37        213.74         5.31 o                         
   0   4  12       2576.60       2645.97        32.13 o                         
   1   4  12        241.07        249.19         6.59 o                         
   2   4  12        792.78        722.20        10.52 o                         
   3   4  12         62.65         68.59         5.82 o                         
   4   4  12       1093.98       1039.76        17.80 o                         
   5   4  12          2.14         10.33         8.23 o                         
   6   4  12        208.42        212.99        18.27 o                         
   7   4  12          9.51         27.13        29.85 o                         
  -7   5  12        104.41        122.25        27.36 o                         
  -6   5  12          1.20         -1.28        17.49 o                         
  -5   5  12        368.49        369.62        16.78 o                         
  -4   5  12         46.57         38.56         6.57 o                         
  -3   5  12       1385.08       1296.17        20.92 o                         
  -2   5  12        104.83        110.06         6.29 o                         
  -1   5  12        971.94        952.41        12.63 o                         
   0   5  12          1.36          6.63         3.31 o                         
   1   5  12        658.29        663.34        10.65 o                         
   2   5  12        199.04        205.29         8.80 o                         
   3   5  12        600.13        611.10        15.14 o                         
   4   5  12         23.24         20.99         5.45 o                         
   5   5  12        296.52        320.42        15.30 o                         
   6   5  12         31.94         40.89        22.13 o                         
   7   5  12        169.41        114.77        33.83 o                         
  -6   6  12        136.35        146.94        22.98 o                         
  -5   6  12         11.82         14.66        10.97 o                         
  -4   6  12        262.75        304.81        11.83 o                         
  -3   6  12         24.76         32.35         6.07 o                         
  -2   6  12        732.12        718.54        13.73 o                         
  -1   6  12          0.08          0.23         3.26 o                         
   0   6  12       1287.99       1246.16        17.99 o                         
   1   6  12         70.27         72.03         7.39 o                         
   2   6  12       1539.72       1456.64        25.92 o                         
   3   6  12         38.56         44.10         6.88 o                         
   4   6  12        374.43        385.09        17.66 o                         
   5   6  12          2.06          7.65        12.67 o                         
   6   6  12        195.09        236.36        28.51 o                         
  -6   7  12         19.85         15.68        27.41 o                         
  -5   7  12        226.20        254.07        15.70 o                         
  -4   7  12         33.43         38.54        10.33 o                         
  -3   7  12        361.22        342.91        12.85 o                         
  -2   7  12         18.20         22.33         7.14 o                         
  -1   7  12       1242.59       1163.05        20.76 o                         
   0   7  12         39.62         37.88         6.36 o                         
   1   7  12        678.69        670.60        13.35 o                         
   2   7  12          4.73         11.96         9.94 o                         
   3   7  12        654.33        659.56        22.15 o                         
   4   7  12          0.18        -12.28        13.42 o                         
   5   7  12        137.32        139.73        17.75 o                         
   6   7  12          1.71         56.32        28.85 o                         
  -5   8  12          0.08          0.59        23.20 o                         
  -4   8  12        232.58        254.16        15.10 o                         
  -3   8  12          7.46         30.64         9.74 o                         
  -2   8  12        285.14        290.37        12.96 o                         
  -1   8  12          0.09          3.63         8.42 o                         
   0   8  12        320.31        312.07        15.43 o                         
   1   8  12          7.92         -0.54         9.49 o                         
   2   8  12        235.91        251.05        27.17 o                         
   3   8  12          4.76         13.92        13.62 o                         
   4   8  12        153.71        201.35        17.31 o                         
   5   8  12          1.07         23.26        23.23 o                         
  -5   9  12        148.45        159.51        30.83 o                         
  -4   9  12         52.88         58.93        16.55 o                         
  -3   9  12        271.80        265.96        21.45 o                         
  -2   9  12         39.06         55.77        14.66 o                         
  -1   9  12        306.37        314.57        14.92 o                         
   0   9  12          0.06         -1.23         8.84 o                         
   1   9  12        287.61        337.37        43.64 o                         
   2   9  12         18.00         22.20        14.52 o                         
   3   9  12        297.80        318.02        33.07 o                         
   4   9  12          0.03         11.23        19.29 o                         
   5   9  12         86.29        111.52        28.72 o                         
  -4  10  12         99.71         84.35        26.67 o                         
  -3  10  12          7.01         -4.76        19.27 o                         
  -2  10  12        134.69        148.57        19.25 o                         
  -1  10  12         47.85         53.67        21.51 o                         
   0  10  12        301.23        294.95        26.41 o                         
   1  10  12          0.31         19.71        14.61 o                         
   2  10  12        112.14         98.49        21.65 o                         
   3  10  12          2.32         -4.05        20.51 o                         
   4  10  12        107.74        125.99        25.92 o                         
  -2  11  12          5.14          2.96        21.75 o                         
  -1  11  12        175.00        220.69        46.88 o                         
   0  11  12         10.09         30.64        24.64 o                         
   1  11  12        224.23        250.73        41.39 o                         
   2  11  12          0.45         25.24        22.49 o                         
  -7   0  13        189.82        191.52        26.16 o                         
  -5   0  13        875.23        832.15        29.59 o                         
  -3   0  13       2608.69       2544.87        42.46 o                         
  -1   0  13       2352.92       2290.14        33.92 o                         
   1   0  13       1361.65       1319.11        24.41 o                         
   3   0  13       1074.74       1041.50        21.30 o                         
   5   0  13        182.15        194.59        11.97 o                         
   7   0  13        186.85        237.50        39.88 o                         
  -7   1  13         11.38          2.16        17.55 o                         
  -6   1  13        167.09        201.84        13.95 o                         
  -5   1  13        179.53        178.34        10.88 o                         
  -4   1  13        664.75        635.17        13.90 o                         
  -3   1  13        115.17        136.52         5.30 o                         
  -2   1  13       1518.76       1489.22        18.88 o                         
  -1   1  13        291.19        288.57         5.80 o                         
   0   1  13       3644.55       3795.85        45.28 o                         
   1   1  13         18.56         30.93         2.56 o                         
   2   1  13       1879.81       1891.96        24.23 o                         
   3   1  13         66.64         76.45         4.72 o                         
   4   1  13       1415.19       1351.24        21.66 o                         
   5   1  13          4.93          9.40         6.91 o                         
   6   1  13        427.52        423.94        21.83 o                         
   7   1  13          0.56          3.54        23.46 o                         
  -7   2  13        151.86        150.66        20.32 o                         
  -6   2  13          0.17         10.23        12.52 o                         
  -5   2  13        737.41        688.34        17.65 o                         
  -4   2  13        190.47        205.88         9.45 o                         
  -3   2  13        855.45        838.86        12.14 o                         
  -2   2  13          0.42          3.23         2.17 o                         
  -1   2  13       2264.60       2298.96        27.76 o                         
   0   2  13          4.29          7.35         2.02 o                         
   1   2  13       3680.52       3669.96        44.42 o                         
   2   2  13        198.80        218.00         7.15 o                         
   3   2  13       1785.45       1709.43        24.72 o                         
   4   2  13          1.64         17.88         5.16 o                         
   5   2  13        499.97        466.86        14.33 o                         
   6   2  13          2.67         -4.29        13.72 o                         
   7   2  13        115.71        122.30        22.07 o                         
  -7   3  13          1.68         10.46        18.36 o                         
  -6   3  13        162.86        189.87        17.00 o                         
  -5   3  13         38.42         49.41         7.78 o                         
  -4   3  13        360.12        354.87         9.14 o                         
  -3   3  13         53.47         58.34         4.51 o                         
  -2   3  13       3501.71       3367.90        39.08 o                         
  -1   3  13         24.99         22.55         2.58 o                         
   0   3  13        973.04        933.20        11.91 o                         
   1   3  13         17.83         36.32         3.47 o                         
   2   3  13       2055.42       2054.11        25.43 o                         
   3   3  13          3.78         -3.72         3.72 o                         
   4   3  13        499.25        473.59        12.74 o                         
   5   3  13          7.49         16.84         7.98 o                         
   6   3  13        310.05        336.58        20.10 o                         
   7   3  13          0.16        -18.14        24.11 o                         
  -7   4  13        108.07         98.74        24.47 o                         
  -6   4  13         15.97         24.08        15.35 o                         
  -5   4  13        571.49        546.26        19.75 o                         
  -4   4  13          3.11         17.54         5.72 o                         
  -3   4  13        768.13        755.74        14.99 o                         
  -2   4  13         11.73         11.30         3.66 o                         
  -1   4  13       1474.53       1427.49        17.56 o                         
   0   4  13          0.65          8.01         2.78 o                         
   1   4  13       2259.77       2253.26        29.66 o                         
   2   4  13          4.31          4.52         3.28 o                         
   3   4  13        670.34        646.01        14.10 o                         
   4   4  13         19.15         29.93         5.45 o                         
   5   4  13        536.07        505.43        19.85 o                         
   6   4  13          0.01          2.96        19.12 o                         
   7   4  13        108.56         64.01        28.39 o                         
  -7   5  13         13.57        -87.40       105.81 o                         
  -6   5  13        262.44        288.92        21.43 o                         
  -5   5  13          3.78         12.00        10.62 o                         
  -4   5  13        641.65        612.01        17.41 o                         
  -3   5  13        153.63        169.29         7.49 o                         
  -2   5  13        875.79        834.52        13.74 o                         
  -1   5  13          1.19          1.10         2.99 o                         
   0   5  13        498.59        507.65         9.00 o                         
   1   5  13         41.94         45.54         5.62 o                         
   2   5  13        772.63        783.07        14.96 o                         
   3   5  13        103.00         93.17         8.75 o                         
   4   5  13        361.64        365.68        12.38 o                         
   5   5  13          4.72          6.92        12.41 o                         
   6   5  13        157.21        213.46        25.93 o                         
  -6   6  13         19.77         34.38        21.77 o                         
  -5   6  13        104.33        119.99        13.15 o                         
  -4   6  13         10.27         21.07         8.44 o                         
  -3   6  13        398.65        383.73        11.88 o                         
  -2   6  13        277.84        286.21         9.27 o                         
  -1   6  13       1847.00       1744.75        22.88 o                         
   0   6  13        178.97        174.83         6.36 o                         
   1   6  13       1329.89       1287.29        21.35 o                         
   2   6  13         11.85         15.34         6.52 o                         
   3   6  13        784.71        753.78        18.21 o                         
   4   6  13         18.74         22.33        10.37 o                         
   5   6  13        426.39        403.56        26.59 o                         
   6   6  13         18.16         17.58        28.89 o                         
  -6   7  13         49.37         90.37        29.52 o                         
  -5   7  13         13.52         43.40        17.99 o                         
  -4   7  13        609.72        586.15        20.62 o                         
  -3   7  13         13.15         19.77         8.23 o                         
  -2   7  13        324.82        346.61        12.41 o                         
  -1   7  13        133.11        149.87        11.24 o                         
   0   7  13        512.17        490.01        13.34 o                         
   1   7  13          0.21          1.91         5.39 o                         
   2   7  13        689.49        706.81        18.47 o                         
   3   7  13          9.75         24.68        10.13 o                         
   4   7  13        157.55        196.00        17.09 o                         
   5   7  13          0.01        -17.02        17.02 o                         
   6   7  13         80.17         72.16        32.32 o                         
  -5   8  13        144.07        190.63        22.28 o                         
  -4   8  13         52.36         33.11        14.14 o                         
  -3   8  13        101.98        135.31        11.59 o                         
  -2   8  13        226.19        218.95        12.40 o                         
  -1   8  13        706.16        646.60        27.67 o                         
   0   8  13         37.06         30.07         6.23 o                         
   1   8  13        281.39        265.14        15.27 o                         
   2   8  13          6.54         15.17        11.01 o                         
   3   8  13        296.93        296.18        21.90 o                         
   4   8  13          7.84         12.22        15.31 o                         
   5   8  13        186.86        155.90        28.80 o                         
  -4   9  13        242.04        233.35        20.29 o                         
  -3   9  13         11.29         33.24        16.00 o                         
  -2   9  13        341.86        369.64        16.71 o                         
  -1   9  13          0.84         10.03        19.87 o                         
   0   9  13        150.10        150.99        18.72 o                         
   1   9  13          2.68          4.18        10.99 o                         
   2   9  13        329.02        313.90        26.49 o                         
   3   9  13          5.89        -10.33        23.63 o                         
   4   9  13         88.29         82.30        21.17 o                         
  -4  10  13         37.21          5.84        28.66 o                         
  -3  10  13        100.55        113.02        18.11 o                         
  -2  10  13        129.78        128.47        18.27 o                         
  -1  10  13        234.10        248.66        34.30 o                         
   0  10  13         11.30         22.48        15.29 o                         
   1  10  13        173.01        205.56        27.08 o                         
   2  10  13         10.44         16.37        18.89 o                         
   3  10  13         87.53        137.85        23.12 o                         
   4  10  13          0.04        -44.14        44.14 o                         
  -2  11  13        134.15        101.15        25.29 o                         
  -1  11  13          0.22         26.99        37.82 o                         
   0  11  13        205.17        197.39        28.58 o                         
   1  11  13         10.15         91.66        36.11 o                         
   2  11  13        211.70        213.64        30.12 o                         
  -6   0  14        475.69        448.51        28.58 o                         
  -4   0  14        606.74        572.00        19.37 o                         
  -2   0  14       2679.71       2727.91        47.12 o                         
   0   0  14       4873.22       5025.67        77.32 o                         
   2   0  14        878.11        858.78        17.77 o                         
   4   0  14        680.41        655.66        34.34 o                         
   6   0  14        470.06        451.77        33.11 o                         
  -7   1  14         99.03        121.55        19.52 o                         
  -6   1  14          8.15         27.79        11.69 o                         
  -5   1  14        341.18        373.74        15.10 o                         
  -4   1  14         63.38         68.88         6.46 o                         
  -3   1  14       2243.09       2155.53        26.96 o                         
  -2   1  14        186.67        183.91         4.15 o                         
  -1   1  14        946.63        882.59        12.05 o                         
   0   1  14        425.05        459.82         8.14 o                         
   1   1  14       1785.99       1803.86        22.47 o                         
   2   1  14          5.77         11.51         2.33 o                         
   3   1  14       1625.93       1593.92        20.98 o                         
   4   1  14         26.35         24.29         5.24 o                         
   5   1  14        262.69        280.08        12.04 o                         
   6   1  14          0.24         30.53        17.14 o                         
   7   1  14        169.97        190.20        28.30 o                         
  -7   2  14          6.99         22.13        19.72 o                         
  -6   2  14        370.30        402.59        18.71 o                         
  -5   2  14         31.38         47.58         9.78 o                         
  -4   2  14        507.58        488.07        14.02 o                         
  -3   2  14         10.81          9.71         4.15 o                         
  -2   2  14        660.99        697.21         9.91 o                         
  -1   2  14        313.24        310.38         6.02 o                         
   0   2  14       4909.43       5098.17        57.34 o                         
   1   2  14        652.21        675.31        10.27 o                         
   2   2  14       1460.67       1421.90        19.80 o                         
   3   2  14          0.07          4.15         4.14 o                         
   4   2  14       1561.30       1474.54        22.42 o                         
   5   2  14          8.25         17.26         8.74 o                         
   6   2  14        287.17        328.03        18.55 o                         
   7   2  14          8.05         59.45        24.91 o                         
  -7   3  14         70.51         84.41        19.53 o                         
  -6   3  14          0.33          9.65        14.87 o                         
  -5   3  14        199.14        195.37        10.12 o                         
  -4   3  14         23.81         34.59         5.27 o                         
  -3   3  14       1479.00       1427.35        20.95 o                         
  -2   3  14         44.37         51.37         4.49 o                         
  -1   3  14       1206.02       1232.56        15.20 o                         
   0   3  14        368.10        403.93         6.79 o                         
   1   3  14       2450.40       2360.25        30.21 o                         
   2   3  14         19.47         22.91         3.41 o                         
   3   3  14       1334.68       1255.60        22.87 o                         
   4   3  14          0.35          9.78         6.22 o                         
   5   3  14        344.97        350.19        14.53 o                         
   6   3  14          3.22         29.89        13.91 o                         
   7   3  14        200.36        209.95        29.18 o                         
  -7   4  14         10.82         14.85        24.69 o                         
  -6   4  14        296.59        326.98        20.71 o                         
  -5   4  14         79.18         79.44        11.58 o                         
  -4   4  14        535.55        481.28        12.84 o                         
  -3   4  14        177.07        170.79         7.40 o                         
  -2   4  14       2032.07       1980.13        25.58 o                         
  -1   4  14        113.71        130.29         4.97 o                         
   0   4  14       1635.11       1641.03        20.03 o                         
   1   4  14          7.95         10.21         3.85 o                         
   2   4  14        179.27        201.71         7.12 o                         
   3   4  14         26.12         31.83         5.49 o                         
   4   4  14        390.72        379.59        13.31 o                         
   5   4  14          3.69         12.34        11.75 o                         
   6   4  14         96.66         95.58        22.60 o                         
   7   4  14          7.58         11.79        27.82 o                         
  -6   5  14          3.10         15.54        17.56 o                         
  -5   5  14        443.45        429.66        18.05 o                         
  -4   5  14         11.34         25.30         7.57 o                         
  -3   5  14        601.97        603.35        13.11 o                         
  -2   5  14         10.22         14.59         4.85 o                         
  -1   5  14        144.81        157.58         5.39 o                         
   0   5  14          3.99          8.82         3.33 o                         
   1   5  14       2075.98       2006.64        27.34 o                         
   2   5  14         11.25         16.82         4.91 o                         
   3   5  14       1237.10       1180.76        21.37 o                         
   4   5  14          1.94         -2.21        11.34 o                         
   5   5  14        501.97        473.85        21.52 o                         
   6   5  14         19.78         32.76        26.80 o                         
  -6   6  14        101.37        131.35        21.42 o                         
  -5   6  14          6.10         19.31        13.55 o                         
  -4   6  14        103.42        124.19        10.89 o                         
  -3   6  14         45.38         31.42         6.85 o                         
  -2   6  14       1602.55       1539.87        24.49 o                         
  -1   6  14        253.98        240.84         7.59 o                         
   0   6  14       1068.34       1058.89        16.62 o                         
   1   6  14        108.38        118.75         6.47 o                         
   2   6  14        369.67        349.05        13.85 o                         
   3   6  14          5.09          8.48         7.95 o                         
   4   6  14        173.59        193.10        17.90 o                         
   5   6  14         14.65          4.21        20.44 o                         
   6   6  14        123.53         86.07        28.32 o                         
  -6   7  14          4.42         50.94        30.32 o                         
  -5   7  14        197.48        181.56        18.03 o                         
  -4   7  14         37.75         31.92        11.28 o                         
  -3   7  14        369.93        379.80        17.02 o                         
  -2   7  14          0.53         -5.82         7.75 o                         
  -1   7  14        421.02        428.87        14.44 o                         
   0   7  14          6.48         10.04         6.33 o                         
   1   7  14        787.70        742.68        16.33 o                         
   2   7  14          1.41         -5.94         7.30 o                         
   3   7  14        616.79        577.18        20.66 o                         
   4   7  14         10.90         -7.10        13.02 o                         
   5   7  14        173.49        208.09        36.22 o                         
   6   7  14          0.25        -33.57        33.75 o                         
  -5   8  14         22.98         33.75        23.10 o                         
  -4   8  14        198.15        175.11        15.86 o                         
  -3   8  14         36.65         33.51        12.03 o                         
  -2   8  14        256.72        277.33        13.70 o                         
  -1   8  14          0.28         11.23         8.59 o                         
   0   8  14        374.49        375.91        17.22 o                         
   1   8  14          1.67          2.01         7.34 o                         
   2   8  14        274.78        291.23        18.59 o                         
   3   8  14          4.10         16.73        15.89 o                         
   4   8  14        239.73        257.40        19.54 o                         
   5   8  14          1.14         13.08        26.88 o                         
  -4   9  14          6.78         17.86        21.30 o                         
  -3   9  14        209.58        216.75        24.00 o                         
  -2   9  14         17.30         22.06        11.63 o                         
  -1   9  14        279.36        298.33        29.82 o                         
   0   9  14        111.03        113.91        13.38 o                         
   1   9  14        196.11        248.17        32.23 o                         
   2   9  14         34.71         37.87        18.99 o                         
   3   9  14         81.76         79.13        18.24 o                         
   4   9  14          4.23         29.27        25.01 o                         
  -3  10  14         36.46         60.21        20.86 o                         
  -2  10  14        221.58        256.64        21.33 o                         
  -1  10  14         24.50         23.26        20.51 o                         
   0  10  14        272.51        282.97        35.46 o                         
   1  10  14         18.13         31.93        15.98 o                         
   2  10  14        207.31        150.43        30.15 o                         
   3  10  14          5.87        -21.62        21.62 o                         
  -2  11  14          0.52         18.31        35.57 o                         
  -1  11  14         59.99        109.35        24.92 o                         
   0  11  14         18.03         86.79        26.74 o                         
   1  11  14        125.05        138.87        27.13 o                         
   2  11  14          0.45        -22.22        34.66 o                         
  -7   0  15        146.71         86.29        26.02 o                         
  -5   0  15        395.62        433.22        23.71 o                         
  -3   0  15        836.02        866.43        19.68 o                         
  -1   0  15       1757.22       1664.90        26.54 o                         
   1   0  15        206.95        196.35        10.79 o                         
   3   0  15        567.37        567.50        16.41 o                         
   5   0  15         57.22         82.28        11.17 o                         
   7   0  15        160.23        101.98        38.63 o                         
  -7   1  15          0.48         11.01        21.00 o                         
  -6   1  15        199.91        211.67        15.18 o                         
  -5   1  15         23.24         11.73         9.81 o                         
  -4   1  15       1274.67       1211.74        22.81 o                         
  -3   1  15          0.26         10.50         4.65 o                         
  -2   1  15       1796.58       1752.84        20.12 o                         
  -1   1  15        143.96        161.05         5.17 o                         
   0   1  15       5033.40       5114.52        60.68 o                         
   1   1  15        124.96        126.78         4.70 o                         
   2   1  15       2204.15       2222.73        28.14 o                         
   3   1  15         38.39         30.82         4.59 o                         
   4   1  15       1376.77       1318.77        26.62 o                         
   5   1  15          0.99         -4.51         8.30 o                         
   6   1  15        385.37        442.93        32.77 o                         
   7   1  15          1.93        -20.07        26.50 o                         
  -7   2  15        115.57        106.72        20.79 o                         
  -6   2  15          1.53         24.18        13.50 o                         
  -5   2  15        236.37        251.31        13.60 o                         
  -4   2  15          0.68         -1.74         6.66 o                         
  -3   2  15        760.74        726.47        13.46 o                         
  -2   2  15         98.22         92.27         4.00 o                         
  -1   2  15        552.74        530.90         8.83 o                         
   0   2  15        142.57        146.81         4.57 o                         
   1   2  15       1405.32       1405.13        18.28 o                         
   2   2  15         37.95         40.11         4.06 o                         
   3   2  15       1394.59       1300.74        21.54 o                         
   4   2  15         40.89         47.65         8.95 o                         
   5   2  15        418.25        379.74        11.84 o                         
   6   2  15          4.77         13.19        13.26 o                         
   7   2  15         97.65         78.15        39.04 o                         
  -7   3  15          1.43          5.28        20.48 o                         
  -6   3  15        261.67        268.56        19.45 o                         
  -5   3  15         50.39         61.49        10.38 o                         
  -4   3  15        278.44        295.27        11.52 o                         
  -3   3  15         55.65         61.54         4.53 o                         
  -2   3  15       1716.68       1718.71        20.56 o                         
  -1   3  15        186.57        194.86         5.23 o                         
   0   3  15       2164.31       2168.32        24.78 o                         
   1   3  15          3.63         10.09         3.29 o                         
   2   3  15       1753.16       1769.00        23.40 o                         
   3   3  15         19.76         14.40         5.46 o                         
   4   3  15        464.80        435.93        11.71 o                         
   5   3  15          0.38         -2.11         9.35 o                         
   6   3  15        295.96        319.49        21.32 o                         
   7   3  15          4.39         17.46        28.26 o                         
  -7   4  15         87.86         79.26        28.15 o                         
  -6   4  15         29.85         37.09        18.73 o                         
  -5   4  15        473.08        467.58        21.35 o                         
  -4   4  15          2.51          5.62         5.00 o                         
  -3   4  15       1352.39       1240.75        20.13 o                         
  -2   4  15        323.06        314.06         8.20 o                         
  -1   4  15       1655.69       1637.85        19.69 o                         
   0   4  15          6.46         11.27         3.19 o                         
   1   4  15        962.91        922.33        14.44 o                         
   2   4  15        163.35        154.21         7.19 o                         
   3   4  15        454.13        484.71        12.31 o                         
   4   4  15         32.84         32.83         6.82 o                         
   5   4  15        366.25        401.35        19.73 o                         
   6   4  15          1.06         27.57        20.99 o                         
   7   4  15         82.05         92.34        76.95 o                         
  -6   5  15        144.80        179.20        20.39 o                         
  -5   5  15          1.31        -11.56        13.66 o                         
  -4   5  15        294.27        303.07        14.17 o                         
  -3   5  15        112.27        118.41         7.28 o                         
  -2   5  15        359.81        365.69         9.69 o                         
  -1   5  15        127.19        149.68         5.87 o                         
   0   5  15        513.33        510.71         9.36 o                         
   1   5  15        327.62        321.06         9.64 o                         
   2   5  15       1062.32        961.82        22.61 o                         
   3   5  15         19.46         24.55         7.70 o                         
   4   5  15        350.09        336.51        13.81 o                         
   5   5  15          5.74          7.09        15.59 o                         
   6   5  15        133.40        160.38        27.55 o                         
  -6   6  15         36.13         47.29        25.59 o                         
  -5   6  15        218.42        249.03        19.07 o                         
  -4   6  15          1.64         -2.14         9.39 o                         
  -3   6  15        587.54        573.34        15.71 o                         
  -2   6  15         79.48         68.75         8.28 o                         
  -1   6  15       1490.72       1357.99        20.94 o                         
   0   6  15        154.75        157.84         7.63 o                         
   1   6  15        804.32        781.54        19.22 o                         
   2   6  15          6.88          4.05         7.02 o                         
   3   6  15        654.60        663.47        25.51 o                         
   4   6  15         32.06         42.90        17.71 o                         
   5   6  15        282.29        306.63        23.58 o                         
   6   6  15         24.48         56.23        31.54 o                         
  -5   7  15          4.95          3.81        18.12 o                         
  -4   7  15        196.68        189.47        14.30 o                         
  -3   7  15         11.10         27.38         9.52 o                         
  -2   7  15        131.59        167.35        13.19 o                         
  -1   7  15          1.61         12.80         7.58 o                         
   0   7  15        750.16        734.23        14.80 o                         
   1   7  15          3.31         12.92         7.38 o                         
   2   7  15        336.12        252.15        44.96 o                         
   3   7  15         23.80         23.74        12.06 o                         
   4   7  15        195.42        202.10        16.95 o                         
   5   7  15          0.34         -6.36        20.46 o                         
  -5   8  15        127.65        124.16        25.14 o                         
  -4   8  15         48.37         67.23        17.88 o                         
  -3   8  15        419.14        428.23        18.90 o                         
  -2   8  15         23.78         24.69        10.68 o                         
  -1   8  15        298.97        339.56        15.67 o                         
   0   8  15         13.17         21.49         8.52 o                         
   1   8  15        233.82        237.11        24.47 o                         
   2   8  15         22.00         35.17        20.50 o                         
   3   8  15        372.00        357.07        34.04 o                         
   4   8  15          9.67         15.58        19.63 o                         
   5   8  15        142.19         94.35        27.97 o                         
  -4   9  15        146.16        130.54        22.47 o                         
  -3   9  15          0.07         -4.15        16.81 o                         
  -2   9  15        225.00        254.92        16.70 o                         
  -1   9  15         70.41         45.31        13.62 o                         
   0   9  15        319.60        343.05        17.61 o                         
   1   9  15         22.91         24.01        12.21 o                         
   2   9  15        174.47        232.19        19.37 o                         
   3   9  15          2.90         14.23        17.28 o                         
   4   9  15         60.58         62.09        21.88 o                         
  -3  10  15         90.12         34.37        22.55 o                         
  -2  10  15         44.27         45.35        24.83 o                         
  -1  10  15        188.71        180.69        22.42 o                         
   0  10  15          7.18         44.18        16.54 o                         
   1  10  15        197.49        215.57        32.53 o                         
   2  10  15          7.09         24.93        18.16 o                         
   3  10  15         95.57        104.26        22.51 o                         
  -1  11  15          0.94        -24.66        24.66 o                         
   0  11  15         66.87        104.14        27.83 o                         
   1  11  15          1.37         37.72        28.07 o                         
  -6   0  16        312.34        307.12        24.59 o                         
  -4   0  16       1330.83       1268.73        36.47 o                         
  -2   0  16        975.59        945.85        18.55 o                         
   0   0  16       5332.95       5329.17        78.44 o                         
   2   0  16       1117.14       1088.40        20.90 o                         
   4   0  16        175.78        219.06        14.38 o                         
   6   0  16        383.15        418.30        40.45 o                         
  -7   1  16        160.05        149.29        21.92 o                         
  -6   1  16          0.41         12.47        12.83 o                         
  -5   1  16        163.75        192.03        13.30 o                         
  -4   1  16          0.70         11.11         6.26 o                         
  -3   1  16       1462.95       1478.77        22.32 o                         
  -2   1  16         33.53         34.88         2.67 o                         
  -1   1  16       1487.28       1434.28        18.37 o                         
   0   1  16        104.53        119.91         5.91 o                         
   1   1  16        486.30        511.90         8.84 o                         
   2   1  16          1.43          3.57         3.27 o                         
   3   1  16       1897.38       1782.11        26.39 o                         
   4   1  16         19.62         22.80         7.22 o                         
   5   1  16        340.08        336.86        19.03 o                         
   6   1  16          0.39         10.73        17.99 o                         
   7   1  16        122.52        132.47        33.77 o                         
  -7   2  16          5.48          3.15        20.82 o                         
  -6   2  16        183.42        227.19        18.03 o                         
  -5   2  16          0.24          1.53         9.25 o                         
  -4   2  16        387.56        360.32        12.30 o                         
  -3   2  16        114.85        117.68         6.51 o                         
  -2   2  16        441.87        425.32         9.55 o                         
  -1   2  16        104.07        111.00         4.35 o                         
   0   2  16       2757.74       2708.46        32.10 o                         
   1   2  16          6.29         10.46         2.62 o                         
   2   2  16       1495.88       1504.60        20.47 o                         
   3   2  16          6.50         -4.40         4.40 o                         
   4   2  16        728.36        698.57        17.31 o                         
   5   2  16         20.39         12.82        10.63 o                         
   6   2  16        320.36        327.60        20.12 o                         
   7   2  16          6.36         36.44        46.37 o                         
  -7   3  16         72.58         98.08        22.92 o                         
  -6   3  16          0.18         -0.79        16.59 o                         
  -5   3  16        391.18        393.77        20.34 o                         
  -4   3  16          2.01          7.11         9.23 o                         
  -3   3  16       1084.52       1088.97        17.18 o                         
  -2   3  16         65.85         72.03         4.15 o                         
  -1   3  16       2060.64       2106.57        23.82 o                         
   0   3  16         36.36         39.32         3.41 o                         
   1   3  16       1404.02       1372.93        18.68 o                         
   2   3  16          7.18          7.22         5.07 o                         
   3   3  16       1230.77       1197.50        25.73 o                         
   4   3  16         15.77         15.35         5.38 o                         
   5   3  16        310.83        318.36        19.70 o                         
   6   3  16          9.60         39.53        20.49 o                         
   7   3  16        122.19        229.04        31.89 o                         
  -6   4  16        193.20        194.56        19.23 o                         
  -5   4  16         77.74         77.73        13.71 o                         
  -4   4  16        491.87        462.31        17.97 o                         
  -3   4  16         25.32         23.68         5.10 o                         
  -2   4  16        402.43        406.57         9.17 o                         
  -1   4  16         96.06        104.21         6.05 o                         
   0   4  16        553.04        532.47         8.88 o                         
   1   4  16         16.48         29.76         4.94 o                         
   2   4  16        511.63        506.33        11.99 o                         
   3   4  16         16.82         15.54         7.40 o                         
   4   4  16        256.37        247.76        11.48 o                         
   5   4  16          9.36         14.32        13.27 o                         
   6   4  16        178.22        235.72        26.57 o                         
  -6   5  16          3.45         -5.88        21.02 o                         
  -5   5  16        179.23        168.12        17.18 o                         
  -4   5  16          2.81          5.64         8.11 o                         
  -3   5  16        911.69        862.46        17.71 o                         
  -2   5  16         49.99         46.75         6.16 o                         
  -1   5  16       2343.97       2251.28        27.19 o                         
   0   5  16         18.75         22.88         3.78 o                         
   1   5  16       1229.29       1244.93        25.74 o                         
   2   5  16         60.19         50.61         7.23 o                         
   3   5  16        746.38        685.62        17.31 o                         
   4   5  16          8.33          9.75        18.49 o                         
   5   5  16        252.72        246.30        23.23 o                         
   6   5  16          0.10          1.65        28.84 o                         
  -6   6  16         96.12         90.63        23.22 o                         
  -5   6  16         15.89         31.02        16.22 o                         
  -4   6  16        237.47        262.05        17.15 o                         
  -3   6  16         72.12         61.89         8.38 o                         
  -2   6  16        149.45        161.45         8.33 o                         
  -1   6  16         21.41         28.45         4.59 o                         
   0   6  16        218.75        234.69        10.18 o                         
   1   6  16         51.05         47.78         6.24 o                         
   2   6  16        666.53        618.28        14.11 o                         
   3   6  16          0.00          9.50        12.08 o                         
   4   6  16        223.50        247.52        13.88 o                         
   5   6  16          8.12          2.50        19.40 o                         
   6   6  16        158.86         87.09        33.24 o                         
  -5   7  16        119.87        108.22        19.87 o                         
  -4   7  16         13.39         17.62        11.86 o                         
  -3   7  16        324.63        338.17        16.97 o                         
  -2   7  16          6.78         -2.29         8.88 o                         
  -1   7  16        716.90        719.24        19.54 o                         
   0   7  16          5.49          0.61         4.98 o                         
   1   7  16        593.64        536.94        22.61 o                         
   2   7  16         10.35          1.69         8.25 o                         
   3   7  16        321.51        344.50        16.49 o                         
   4   7  16          0.27         25.32        16.37 o                         
   5   7  16        181.06        152.57        42.81 o                         
  -5   8  16         22.20         -7.04        25.13 o                         
  -4   8  16        204.93        204.92        20.77 o                         
  -3   8  16          8.91         47.32        12.74 o                         
  -2   8  16        321.56        353.30        16.98 o                         
  -1   8  16          0.26          7.70        11.00 o                         
   0   8  16        324.28        354.17        27.03 o                         
   1   8  16          8.13         24.33         8.69 o                         
   2   8  16        286.42        279.97        32.26 o                         
   3   8  16          5.02         21.37        14.98 o                         
   4   8  16        172.10        234.91        31.71 o                         
   5   8  16          3.20         15.11        27.75 o                         
  -4   9  16         37.62         20.75        22.90 o                         
  -3   9  16        115.74        141.29        21.51 o                         
  -2   9  16         68.47         66.97        14.40 o                         
  -1   9  16        173.83        200.81        16.49 o                         
   0   9  16          5.01          0.71        16.64 o                         
   1   9  16        127.30        117.69        15.81 o                         
   2   9  16          0.35          7.28        16.14 o                         
   3   9  16         86.72         78.45        19.88 o                         
   4   9  16          8.02         13.02        22.84 o                         
  -3  10  16          0.07         -0.15        39.92 o                         
  -2  10  16        223.33        207.48        26.12 o                         
  -1  10  16         49.49         63.11        21.89 o                         
   0  10  16        344.73        338.91        27.29 o                         
   1  10  16         27.94         57.70        20.53 o                         
   2  10  16        233.46        173.90        31.88 o                         
   3  10  16         12.21         33.12        44.13 o                         
  -1  11  16         19.59        -16.45        28.84 o                         
   0  11  16          3.29         30.09        29.03 o                         
   1  11  16         22.98         -6.87        49.49 o                         
  -7   0  17         84.75        128.38        53.21 o                         
  -5   0  17        197.86        214.44        16.81 o                         
  -3   0  17        846.87        766.94        20.87 o                         
  -1   0  17       1152.30       1159.97        20.11 o                         
   1   0  17        599.69        601.18        17.60 o                         
   3   0  17        460.56        446.42        18.71 o                         
   5   0  17        149.39        206.41        28.52 o                         
   7   0  17        118.78        161.66        43.57 o                         
  -7   1  17          0.53         24.23        21.87 o                         
  -6   1  17        242.08        250.07        17.01 o                         
  -5   1  17          3.10         21.34         9.89 o                         
  -4   1  17       1124.91       1062.72        21.53 o                         
  -3   1  17         37.83         50.34         5.59 o                         
  -2   1  17       1545.71       1515.66        18.36 o                         
  -1   1  17         25.37         22.46         3.29 o                         
   0   1  17       2372.85       2422.96        29.59 o                         
   1   1  17        202.61        208.31         5.65 o                         
   2   1  17       1902.30       1833.14        23.51 o                         
   3   1  17         72.97         78.77         5.65 o                         
   4   1  17        984.20        964.70        25.17 o                         
   5   1  17         19.11         21.26        12.60 o                         
   6   1  17        248.57        293.08        34.62 o                         
   7   1  17          1.85        -23.36        34.13 o                         
  -7   2  17         78.16         93.60        22.66 o                         
  -6   2  17          1.02         -5.27        15.84 o                         
  -5   2  17        136.40        157.47        12.20 o                         
  -4   2  17          4.46          8.42         6.75 o                         
  -3   2  17        142.63        172.31         8.54 o                         
  -2   2  17         62.35         54.56         3.75 o                         
  -1   2  17       1320.74       1270.10        16.84 o                         
   0   2  17         25.36         27.99         3.28 o                         
   1   2  17       1555.50       1545.82        20.79 o                         
   2   2  17         40.35         44.64         5.18 o                         
   3   2  17        500.85        498.09        11.01 o                         
   4   2  17          5.41          8.92         6.72 o                         
   5   2  17        436.67        424.53        29.48 o                         
   6   2  17         11.71         55.50        17.16 o                         
   7   2  17         75.83        105.40        30.89 o                         
  -7   3  17          1.01        -81.51        81.51 o                         
  -6   3  17        196.46        202.86        20.30 o                         
  -5   3  17          3.78          3.89        13.30 o                         
  -4   3  17        568.19        533.27        16.12 o                         
  -3   3  17         22.95         22.84         3.62 o                         
  -2   3  17       1799.32       1698.64        22.66 o                         
  -1   3  17         22.99         27.83         3.40 o                         
   0   3  17        251.68        261.93         6.55 o                         
   1   3  17         10.03         12.95         3.69 o                         
   2   3  17       1884.24       1858.72        30.14 o                         
   3   3  17          0.02          3.47         5.81 o                         
   4   3  17        489.04        486.59        19.89 o                         
   5   3  17         46.19         50.90        13.11 o                         
   6   3  17        249.75        253.51        24.89 o                         
  -6   4  17         37.53         16.68        19.95 o                         
  -5   4  17        464.02        474.47        21.31 o                         
  -4   4  17         35.45         47.87         8.57 o                         
  -3   4  17        554.48        521.42        12.01 o                         
  -2   4  17         15.19         18.47         4.65 o                         
  -1   4  17       1098.36       1103.33        15.51 o                         
   0   4  17          0.04          0.11         3.28 o                         
   1   4  17       1305.92       1317.60        20.42 o                         
   2   4  17         65.63         74.17         5.85 o                         
   3   4  17        292.88        312.61        15.18 o                         
   4   4  17         62.20         45.47        12.49 o                         
   5   4  17        378.99        345.79        47.10 o                         
   6   4  17          0.15         -1.66        20.72 o                         
  -6   5  17         87.09         88.00        21.00 o                         
  -5   5  17          0.49         -1.97        14.95 o                         
  -4   5  17        123.71        137.42        12.21 o                         
  -3   5  17         86.97         71.23         7.26 o                         
  -2   5  17        990.89        954.75        17.22 o                         
  -1   5  17          0.56          9.04         4.03 o                         
   0   5  17        846.96        852.86        14.51 o                         
   1   5  17        297.88        288.53        10.14 o                         
   2   5  17        545.21        504.04        15.51 o                         
   3   5  17          1.43          3.77         8.00 o                         
   4   5  17        196.12        196.41        33.90 o                         
   5   5  17          0.24         14.93        17.87 o                         
   6   5  17         67.05        105.56        39.98 o                         
  -6   6  17         20.19         23.97        22.12 o                         
  -5   6  17        267.08        271.00        21.41 o                         
  -4   6  17          0.06         -0.08        13.27 o                         
  -3   6  17        361.30        340.45        14.13 o                         
  -2   6  17        179.25        163.49         8.94 o                         
  -1   6  17        458.09        450.73        10.48 o                         
   0   6  17         50.45         50.57         8.07 o                         
   1   6  17        827.81        788.27        17.80 o                         
   2   6  17         37.30         23.68         7.39 o                         
   3   6  17        742.69        635.10        48.93 o                         
   4   6  17          0.91          6.03        16.52 o                         
   5   6  17        256.98        268.62        37.56 o                         
   6   6  17         16.28         51.58        28.91 o                         
  -5   7  17         26.88        116.96        33.35 o                         
  -4   7  17        168.40        150.85        15.38 o                         
  -3   7  17         24.14         28.36        11.23 o                         
  -2   7  17        260.74        303.43        15.07 o                         
  -1   7  17         60.04         59.29         9.35 o                         
   0   7  17        249.75        274.93        11.68 o                         
   1   7  17         33.98         13.05        10.83 o                         
   2   7  17        103.25        105.98        12.40 o                         
   3   7  17         17.29          1.17        12.87 o                         
   4   7  17        248.68        232.12        38.69 o                         
   5   7  17          3.49         47.57        27.30 o                         
  -5   8  17        121.59         57.81        36.82 o                         
  -4   8  17          5.67        -11.36        19.94 o                         
  -3   8  17        210.57        243.43        16.04 o                         
  -2   8  17         32.11          1.39        11.86 o                         
  -1   8  17        394.12        382.78        18.83 o                         
   0   8  17         16.90         16.61        10.17 o                         
   1   8  17        707.21        653.21        31.15 o                         
   2   8  17          5.28         15.70        19.29 o                         
   3   8  17        172.41        160.57        19.67 o                         
   4   8  17          8.46         14.63        23.04 o                         
  -4   9  17         96.56         77.26        27.34 o                         
  -3   9  17         48.16         25.02        19.43 o                         
  -2   9  17        301.32        345.62        19.51 o                         
  -1   9  17         30.57         72.86        15.22 o                         
   0   9  17        101.70        122.86        16.45 o                         
   1   9  17          0.85         -1.20        19.83 o                         
   2   9  17        129.22        143.27        18.71 o                         
   3   9  17         18.93         44.67        25.41 o                         
   4   9  17        129.30         84.90        27.69 o                         
  -3  10  17         91.71         81.16        26.71 o                         
  -2  10  17          1.92        -24.27        24.27 o                         
  -1  10  17        116.63        111.23        22.71 o                         
   0  10  17         54.96         39.95        22.16 o                         
   1  10  17        202.14        160.08        23.57 o                         
   2  10  17          1.11         74.53        31.27 o                         
   3  10  17         40.02        -31.60        50.54 o                         
   0  11  17         59.13         80.11        43.85 o                         
  -6   0  18        298.74        279.84        25.39 o                         
  -4   0  18        803.73        793.61        24.88 o                         
  -2   0  18       1619.43       1497.55        27.65 o                         
   0   0  18       1083.52       1073.26        19.97 o                         
   2   0  18        230.34        236.88         9.60 o                         
   4   0  18        644.72        614.28        24.58 o                         
   6   0  18        353.33        478.26        44.13 o                         
  -7   1  18        102.64         89.56        26.81 o                         
  -6   1  18          2.54         45.33        14.34 o                         
  -5   1  18        146.22        174.17        13.00 o                         
  -4   1  18          9.86         18.00         7.27 o                         
  -3   1  18        899.96        885.79        18.09 o                         
  -2   1  18         50.60         52.23         3.50 o                         
  -1   1  18       1107.05       1128.62        15.28 o                         
   0   1  18        233.62        244.00         6.76 o                         
   1   1  18       2456.30       2432.25        29.58 o                         
   2   1  18        187.02        199.11         8.30 o                         
   3   1  18       1058.72       1046.07        19.18 o                         
   4   1  18         68.33         72.06         7.89 o                         
   5   1  18        196.26        221.28        22.75 o                         
   6   1  18          0.45          5.57        18.14 o                         
   7   1  18         55.37         30.22        37.77 o                         
  -7   2  18          1.94        -11.56        54.87 o                         
  -6   2  18        124.33        126.17        18.45 o                         
  -5   2  18          1.76         -2.04        10.39 o                         
  -4   2  18        373.39        374.43        13.48 o                         
  -3   2  18         10.29         15.34         5.86 o                         
  -2   2  18        409.86        400.94         8.26 o                         
  -1   2  18         11.18         15.59         3.56 o                         
   0   2  18       1650.35       1653.52        21.47 o                         
   1   2  18        200.45        219.04         8.60 o                         
   2   2  18        905.84        891.29        16.25 o                         
   3   2  18         17.91         26.51         4.77 o                         
   4   2  18        477.28        438.59        16.74 o                         
   5   2  18         17.76         22.44        13.34 o                         
   6   2  18        275.13        260.93        22.00 o                         
  -6   3  18         14.97         38.94        17.59 o                         
  -5   3  18        416.77        444.84        20.82 o                         
  -4   3  18         36.75         41.86        10.70 o                         
  -3   3  18        660.43        640.57        14.07 o                         
  -2   3  18         55.42         63.27         5.29 o                         
  -1   3  18       1276.07       1233.09        16.11 o                         
   0   3  18        520.77        481.75         9.06 o                         
   1   3  18        308.95        295.15         8.96 o                         
   2   3  18          4.81         -0.89         5.84 o                         
   3   3  18       1190.65       1149.56        25.41 o                         
   4   3  18          0.50         -4.10        10.61 o                         
   5   3  18        339.30        288.99        47.76 o                         
   6   3  18          8.08         33.76        21.35 o                         
  -6   4  18         73.38         71.61        22.47 o                         
  -5   4  18         10.53         28.62        14.31 o                         
  -4   4  18        356.74        354.06        14.69 o                         
  -3   4  18         11.46          7.23         5.87 o                         
  -2   4  18        608.38        579.12        11.28 o                         
  -1   4  18        304.01        309.01        11.26 o                         
   0   4  18       1209.22       1209.94        17.29 o                         
   1   4  18         79.90         91.94         7.19 o                         
   2   4  18        703.18        669.09        13.75 o                         
   3   4  18         37.00         34.46         9.17 o                         
   4   4  18        173.97        173.89        30.70 o                         
   5   4  18         17.89         15.14        14.81 o                         
   6   4  18        126.60         95.82        25.94 o                         
  -6   5  18         12.88         21.51        19.90 o                         
  -5   5  18        217.74        215.70        17.69 o                         
  -4   5  18          0.05         11.72        10.99 o                         
  -3   5  18        612.22        571.69        14.28 o                         
  -2   5  18        165.41        168.46         7.77 o                         
  -1   5  18        848.06        820.05        14.49 o                         
   0   5  18        280.96        266.32         8.78 o                         
   1   5  18        938.57        889.43        16.94 o                         
   2   5  18         29.04         24.84         7.04 o                         
   3   5  18        499.95        448.95        16.37 o                         
   4   5  18          0.34          9.01        12.85 o                         
   5   5  18        175.84        149.00        17.61 o                         
   6   5  18          7.69         32.10        55.36 o                         
  -5   6  18         11.83         13.65        16.99 o                         
  -4   6  18        109.49        132.72        14.23 o                         
  -3   6  18         10.98         19.35         9.51 o                         
  -2   6  18        294.76        291.12        10.84 o                         
  -1   6  18         16.24         16.94         5.33 o                         
   0   6  18        480.62        459.08        13.44 o                         
   1   6  18          5.41          4.82         6.86 o                         
   2   6  18        361.40        387.24        26.13 o                         
   3   6  18          0.00         10.09        11.56 o                         
   4   6  18        269.50        276.93        53.91 o                         
   5   6  18          4.53         10.10        20.75 o                         
  -5   7  18         94.81        121.02        22.84 o                         
  -4   7  18         27.69         39.60        14.81 o                         
  -3   7  18        460.92        461.27        18.34 o                         
  -2   7  18          2.02          2.99         9.85 o                         
  -1   7  18        175.72        223.96        11.32 o                         
   0   7  18          2.60         14.01         7.74 o                         
   1   7  18        303.66        288.05        19.47 o                         
   2   7  18          2.24         10.32        10.22 o                         
   3   7  18        274.36        282.87        24.71 o                         
   4   7  18          3.03         -1.18        19.70 o                         
   5   7  18        199.31        150.46        34.09 o                         
  -4   8  18        127.54        158.22        24.43 o                         
  -3   8  18         29.35         37.24        13.87 o                         
  -2   8  18        195.59        199.15        15.32 o                         
  -1   8  18         34.54         40.47        14.72 o                         
   0   8  18        531.18        543.43        22.62 o                         
   1   8  18          9.15         27.26        11.70 o                         
   2   8  18        235.72        236.27        23.63 o                         
   3   8  18          0.00         21.65        25.11 o                         
   4   8  18         85.62         61.93        21.58 o                         
  -3   9  18        144.13        157.14        20.00 o                         
  -2   9  18          9.89         40.64        15.71 o                         
  -1   9  18        214.74        233.84        21.99 o                         
   0   9  18         17.74         35.72        18.13 o                         
   1   9  18        143.18        174.46        28.78 o                         
   2   9  18          0.51         19.11        32.09 o                         
   3   9  18        138.09        133.16        25.58 o                         
  -2  10  18        140.37        106.18        34.00 o                         
  -1  10  18         32.26         59.47        23.88 o                         
   0  10  18        133.13        177.64        23.79 o                         
   1  10  18          5.92         68.45        30.57 o                         
   2  10  18         83.73         62.72        24.53 o                         
  -5   0  19        180.38        186.42        18.15 o                         
  -3   0  19        812.25        769.63        23.07 o                         
  -1   0  19       1085.63       1043.57        20.04 o                         
   1   0  19        294.91        280.83        10.52 o                         
   3   0  19        960.56        903.81        26.43 o                         
   5   0  19        435.64        446.32        37.71 o                         
  -6   1  19        215.76        260.52        20.94 o                         
  -5   1  19          5.97          6.51        14.43 o                         
  -4   1  19        558.91        545.19        18.25 o                         
  -3   1  19          3.54          4.65         6.09 o                         
  -2   1  19        849.24        820.42        12.45 o                         
  -1   1  19          6.77          8.10         3.50 o                         
   0   1  19       2698.83       2650.49        32.53 o                         
   1   1  19         85.36         89.04         4.64 o                         
   2   1  19       1130.19       1106.44        19.31 o                         
   3   1  19         74.45         81.27         7.35 o                         
   4   1  19        246.29        260.18        13.34 o                         
   5   1  19          0.39          3.44        13.93 o                         
   6   1  19        114.21        123.91        20.38 o                         
  -6   2  19          0.37         16.74        17.83 o                         
  -5   2  19        107.99        109.58        12.58 o                         
  -4   2  19         12.24          7.13         8.03 o                         
  -3   2  19        569.65        524.58        15.03 o                         
  -2   2  19          6.37          7.28         3.93 o                         
  -1   2  19        410.29        409.01         8.76 o                         
   0   2  19        245.73        248.49         9.07 o                         
   1   2  19        669.36        670.30        12.87 o                         
   2   2  19        129.87        141.51         7.21 o                         
   3   2  19       1115.52       1051.38        24.06 o                         
   4   2  19          3.13          4.12         7.87 o                         
   5   2  19        409.50        373.25        29.32 o                         
   6   2  19          9.66         11.89        18.33 o                         
  -6   3  19        175.83        187.30        21.97 o                         
  -5   3  19         20.17         41.88        14.68 o                         
  -4   3  19        425.31        439.44        17.92 o                         
  -3   3  19         63.74         56.87         5.76 o                         
  -2   3  19        744.64        711.10        13.81 o                         
  -1   3  19          5.04         13.79         4.25 o                         
   0   3  19       1148.32       1124.46        16.32 o                         
   1   3  19        267.65        266.28        11.69 o                         
   2   3  19        436.91        409.00        13.21 o                         
   3   3  19         41.15         35.26         8.75 o                         
   4   3  19        268.35        274.84        30.84 o                         
   5   3  19         19.51          7.12        17.05 o                         
   6   3  19        232.92        268.01        27.77 o                         
  -6   4  19          4.32          9.71        18.75 o                         
  -5   4  19        218.99        246.34        18.16 o                         
  -4   4  19         10.84         24.84        11.34 o                         
  -3   4  19        520.87        510.88        14.54 o                         
  -2   4  19          6.10         14.04         4.77 o                         
  -1   4  19        869.42        822.49        13.83 o                         
   0   4  19         53.22         58.50         4.40 o                         
   1   4  19        954.44        936.83        18.13 o                         
   2   4  19         19.56         20.72         7.28 o                         
   3   4  19        629.32        582.60        21.21 o                         
   4   4  19         32.86         17.45        15.48 o                         
   5   4  19        189.11        210.77        18.95 o                         
   6   4  19          0.41         15.81        27.14 o                         
  -6   5  19         59.69         31.85        21.30 o                         
  -5   5  19          0.93          6.22        16.54 o                         
  -4   5  19        213.74        212.20        13.78 o                         
  -3   5  19         68.86         79.99         9.05 o                         
  -2   5  19        578.52        570.97        14.06 o                         
  -1   5  19         59.33         51.07         5.13 o                         
   0   5  19        610.68        627.25        14.81 o                         
   1   5  19         38.39         25.49         6.81 o                         
   2   5  19        516.24        484.18        14.55 o                         
   3   5  19          6.91         11.14        12.67 o                         
   4   5  19        231.42        218.28        20.22 o                         
   5   5  19          0.11          7.92        24.79 o                         
   6   5  19         91.96         69.02        27.18 o                         
  -5   6  19        200.08        210.11        19.24 o                         
  -4   6  19          5.43        -12.10        13.58 o                         
  -3   6  19        250.97        274.74        12.86 o                         
  -2   6  19          5.45         -4.30         7.54 o                         
  -1   6  19        512.26        485.32        12.68 o                         
   0   6  19          3.45          4.43         6.52 o                         
   1   6  19        440.41        407.76        15.28 o                         
   2   6  19          2.28          1.15         9.41 o                         
   3   6  19        326.30        316.27        22.05 o                         
   4   6  19         10.07         11.74        15.45 o                         
   5   6  19        106.95        109.64        31.37 o                         
  -5   7  19         19.63         46.73        22.76 o                         
  -4   7  19        101.26        149.80        22.62 o                         
  -3   7  19         72.84         70.52        12.45 o                         
  -2   7  19        166.83        192.48        13.23 o                         
  -1   7  19         76.41         70.73         9.38 o                         
   0   7  19        253.66        289.51        13.41 o                         
   1   7  19         12.03          7.14        11.77 o                         
   2   7  19        185.70        181.01        13.62 o                         
   3   7  19         74.87         79.25        17.35 o                         
   4   7  19        354.78        354.42        34.94 o                         
   5   7  19          3.02         27.66        28.76 o                         
  -4   8  19          6.18         43.78        23.53 o                         
  -3   8  19        306.15        329.16        18.84 o                         
  -2   8  19          0.28         -8.07        15.06 o                         
  -1   8  19        219.83        234.63        18.45 o                         
   0   8  19          2.60         21.12        11.55 o                         
   1   8  19        368.34        380.99        18.45 o                         
   2   8  19         18.86         21.68        15.90 o                         
   3   8  19         88.47         87.62        19.96 o                         
   4   8  19         42.60         30.75        24.39 o                         
  -3   9  19         47.09         46.32        30.35 o                         
  -2   9  19        210.85        199.96        20.74 o                         
  -1   9  19         69.72         72.28        18.62 o                         
   0   9  19        257.79        267.38        26.31 o                         
   1   9  19         42.07         72.55        20.77 o                         
   2   9  19        172.07        176.69        22.92 o                         
   3   9  19         56.29         29.76        40.15 o                         
  -2  10  19          0.11          2.96        27.48 o                         
  -1  10  19         52.22        126.90        31.84 o                         
   0  10  19          9.83         52.89        28.35 o                         
   1  10  19         73.60         68.03        30.97 o                         
   2  10  19          5.53          8.16        42.10 o                         
  -6   0  20         82.72         89.19        23.35 o                         
  -4   0  20        458.00        462.75        21.07 o                         
  -2   0  20        562.88        555.68        13.77 o                         
   0   0  20       1551.50       1595.57        31.62 o                         
   2   0  20       2976.95       2888.44        57.32 o                         
   4   0  20        317.74        304.47        16.83 o                         
   6   0  20        122.82        156.14        36.21 o                         
  -6   1  20          0.45         39.90        18.66 o                         
  -5   1  20        232.64        253.56        15.38 o                         
  -4   1  20          3.10         -0.50         8.82 o                         
  -3   1  20        577.61        562.41        15.23 o                         
  -2   1  20          0.61          1.55         3.63 o                         
  -1   1  20       1518.42       1438.99        21.42 o                         
   0   1  20        335.20        340.72         7.93 o                         
   1   1  20        243.59        253.05         7.42 o                         
   2   1  20          5.82          2.64         5.34 o                         
   3   1  20        207.97        222.13         9.11 o                         
   4   1  20         58.56         59.00         8.31 o                         
   5   1  20        454.81        467.77        23.46 o                         
   6   1  20          0.52         38.03        21.55 o                         
  -6   2  20         73.19         87.13        19.26 o                         
  -5   2  20         10.64          8.42        14.32 o                         
  -4   2  20        467.90        463.39        18.58 o                         
  -3   2  20          1.38         10.86         6.57 o                         
  -2   2  20        559.46        536.78        12.99 o                         
  -1   2  20        127.41        146.54         6.04 o                         
   0   2  20        521.93        516.03        10.85 o                         
   1   2  20          3.53          8.85         7.01 o                         
   2   2  20       1765.46       1701.52        30.29 o                         
   3   2  20          7.16         11.33         7.77 o                         
   4   2  20        309.13        312.88        15.76 o                         
   5   2  20         29.46         47.15        15.18 o                         
   6   2  20        187.75        251.82        32.67 o                         
  -6   3  20         32.13         36.82        19.04 o                         
  -5   3  20        285.69        306.78        19.59 o                         
  -4   3  20        148.00        140.00        10.55 o                         
  -3   3  20        147.10        166.23         8.64 o                         
  -2   3  20        128.17        135.63         6.41 o                         
  -1   3  20       1443.33       1391.98        21.05 o                         
   0   3  20         36.64         47.63         4.65 o                         
   1   3  20        273.49        273.00         8.93 o                         
   2   3  20          5.91         19.98         6.75 o                         
   3   3  20        512.19        492.59        14.20 o                         
   4   3  20         10.86         19.09         9.60 o                         
   5   3  20        271.02        274.75        28.89 o                         
   6   3  20          7.09         -2.60        29.11 o                         
  -6   4  20         53.44         48.46        20.56 o                         
  -5   4  20          0.07         17.11        15.72 o                         
  -4   4  20        508.76        504.03        21.28 o                         
  -3   4  20         14.43          8.08         7.01 o                         
  -2   4  20        411.25        408.52        10.85 o                         
  -1   4  20          3.01         18.17         5.10 o                         
   0   4  20        726.64        722.83        15.37 o                         
   1   4  20          3.75         15.55         8.69 o                         
   2   4  20        988.66        942.01        20.83 o                         
   3   4  20         36.23         33.87         8.50 o                         
   4   4  20        157.00        105.73        23.56 o                         
   5   4  20         10.78          3.15        17.05 o                         
   6   4  20        137.03        195.09        28.68 o                         
  -5   5  20         94.65         98.31        17.91 o                         
  -4   5  20          2.59          8.83        17.24 o                         
  -3   5  20        361.97        355.31        13.79 o                         
  -2   5  20        138.70        130.16         8.35 o                         
  -1   5  20       1054.51        986.25        17.36 o                         
   0   5  20          0.03          3.49         6.87 o                         
   1   5  20        334.35        342.47        12.14 o                         
   2   5  20        167.64        162.59         8.33 o                         
   3   5  20        433.58        460.94        23.10 o                         
   4   5  20          9.85         25.06        14.52 o                         
   5   5  20        151.93        152.65        19.94 o                         
  -5   6  20         16.49         24.77        18.18 o                         
  -4   6  20        196.44        201.96        17.71 o                         
  -3   6  20          4.27          6.33        12.00 o                         
  -2   6  20        145.59        141.61        10.71 o                         
  -1   6  20          1.64         -4.60         6.81 o                         
   0   6  20        372.85        391.96        13.18 o                         
   1   6  20          2.06         11.12         8.08 o                         
   2   6  20        323.77        353.51        19.99 o                         
   3   6  20          3.43          0.23        17.24 o                         
   4   6  20        141.38        122.39        31.80 o                         
   5   6  20          2.72         26.96        22.41 o                         
  -5   7  20         74.34         54.30        40.52 o                         
  -4   7  20         12.94         -3.47        17.30 o                         
  -3   7  20        257.49        283.29        16.76 o                         
  -2   7  20         19.26          7.15        13.78 o                         
  -1   7  20        159.00        193.59        12.56 o                         
   0   7  20         12.92         29.55        13.98 o                         
   1   7  20        337.70        327.77        24.23 o                         
   2   7  20          4.39          3.58        11.94 o                         
   3   7  20        223.03        234.13        27.03 o                         
   4   7  20          0.70         10.00        21.39 o                         
  -4   8  20         89.17         80.14        24.32 o                         
  -3   8  20         37.04         23.56        17.75 o                         
  -2   8  20        268.58        251.30        19.94 o                         
  -1   8  20         30.73         37.55        18.25 o                         
   0   8  20        259.43        233.47        21.77 o                         
   1   8  20          3.87        -10.24        15.04 o                         
   2   8  20        134.23        144.53        19.07 o                         
   3   8  20          0.19         29.76        24.55 o                         
   4   8  20         83.34         61.83        24.23 o                         
  -3   9  20        133.07        103.47        24.10 o                         
  -2   9  20          7.40         18.56        20.10 o                         
  -1   9  20        213.22        237.10        23.12 o                         
   0   9  20          7.39         21.03        33.89 o                         
   1   9  20        193.64        153.30        23.20 o                         
   2   9  20          4.52         12.08        19.03 o                         
   3   9  20        117.46        115.29        46.02 o                         
  -1  10  20          8.81        111.03        52.00 o                         
   0  10  20         75.00         95.74        24.61 o                         
   1  10  20         13.13         22.99        26.51 o                         
  -5   0  21        223.51        221.36        22.31 o                         
  -3   0  21        455.47        483.05        21.31 o                         
  -1   0  21        897.55        941.96        21.66 o                         
   1   0  21       2812.12       2694.21        52.19 o                         
   3   0  21       1167.04       1064.08        30.22 o                         
   5   0  21        294.05        354.11        26.81 o                         
  -6   1  21        147.52        167.57        19.70 o                         
  -5   1  21         45.62         19.28        12.99 o                         
  -4   1  21        225.48        234.88        14.29 o                         
  -3   1  21         20.50         28.32         7.42 o                         
  -2   1  21        846.08        778.20        12.61 o                         
  -1   1  21          1.42          4.44         4.24 o                         
   0   1  21        341.77        326.74         8.31 o                         
   1   1  21         92.03        117.91         5.75 o                         
   2   1  21        268.91        288.66         9.57 o                         
   3   1  21          8.11          7.82         6.49 o                         
   4   1  21        274.96        282.71        15.88 o                         
   5   1  21          2.23         37.73        14.41 o                         
   6   1  21         90.45         95.82        26.60 o                         
  -6   2  21         23.55         -3.26        19.47 o                         
  -5   2  21        228.90        245.97        19.73 o                         
  -4   2  21         56.97         62.09        10.57 o                         
  -3   2  21        562.59        576.13        16.18 o                         
  -2   2  21         17.78         18.98         4.88 o                         
  -1   2  21        978.49        951.53        15.24 o                         
   0   2  21          2.40          3.60         4.35 o                         
   1   2  21       1146.32       1089.68        18.06 o                         
   2   2  21          1.96          9.98         7.04 o                         
   3   2  21        261.97        281.82        13.61 o                         
   4   2  21          2.41         11.47        10.91 o                         
   5   2  21        376.02        399.80        34.04 o                         
   6   2  21         12.21         42.67        20.36 o                         
  -6   3  21        116.19        143.98        20.99 o                         
  -5   3  21          1.67        -13.02        15.54 o                         
  -4   3  21        253.42        274.35        18.39 o                         
  -3   3  21         16.85         23.06         5.57 o                         
  -2   3  21        269.68        266.27         8.39 o                         
  -1   3  21          1.22          5.27         4.88 o                         
   0   3  21        247.58        272.54         8.27 o                         
   1   3  21         52.58         62.45         5.93 o                         
   2   3  21        835.86        794.53        19.09 o                         
   3   3  21          8.97         10.11        10.19 o                         
   4   3  21        432.08        427.46        30.84 o                         
   5   3  21          6.43          5.81        16.69 o                         
   6   3  21         79.42         80.94        23.46 o                         
  -6   4  21          1.34         55.21        21.64 o                         
  -5   4  21        129.27        151.66        18.28 o                         
  -4   4  21         51.63         49.42        14.62 o                         
  -3   4  21        458.59        440.81        16.32 o                         
  -2   4  21          0.47          2.99         5.79 o                         
  -1   4  21        872.96        841.06        15.27 o                         
   0   4  21        284.37        272.56        11.12 o                         
   1   4  21        821.76        812.15        18.97 o                         
   2   4  21          0.48         -0.17         8.04 o                         
   3   4  21        194.88        199.60        21.19 o                         
   4   4  21         15.29         -5.07        15.10 o                         
   5   4  21        160.76        197.25        20.46 o                         
   6   4  21          0.69         32.56        28.48 o                         
  -5   5  21          4.86        -12.75        17.79 o                         
  -4   5  21        192.13        206.87        16.98 o                         
  -3   5  21         13.54         18.11         9.88 o                         
  -2   5  21        492.29        465.00        15.01 o                         
  -1   5  21         17.56         30.38         5.85 o                         
   0   5  21        616.14        563.12        16.14 o                         
   1   5  21          4.24         15.23         8.31 o                         
   2   5  21        438.46        429.35        15.83 o                         
   3   5  21         61.02         56.60        13.17 o                         
   4   5  21        308.68        294.21        24.35 o                         
   5   5  21          0.14        -16.48        21.23 o                         
  -5   6  21        138.85        159.14        21.06 o                         
  -4   6  21          4.60          0.26        16.01 o                         
  -3   6  21        152.82        174.60        16.39 o                         
  -2   6  21          4.49         15.87         9.70 o                         
  -1   6  21        179.60        190.61        11.16 o                         
   0   6  21          0.21         14.53         8.70 o                         
   1   6  21        205.79        238.28        22.25 o                         
   2   6  21          0.23         16.35        14.14 o                         
   3   6  21        179.35        185.04        16.51 o                         
   4   6  21          3.08         33.53        28.79 o                         
   5   6  21         74.70         42.98        29.10 o                         
  -4   7  21        113.64        113.72        20.53 o                         
  -3   7  21         90.31         92.10        16.81 o                         
  -2   7  21        256.42        235.91        14.53 o                         
  -1   7  21         83.47         83.52        12.32 o                         
   0   7  21        289.46        296.23        16.51 o                         
   1   7  21         35.50         43.40        11.96 o                         
   2   7  21        316.06        334.60        18.89 o                         
   3   7  21          0.93         31.47        17.80 o                         
   4   7  21        216.24        207.01        28.14 o                         
  -4   8  21          1.85        -26.75        26.75 o                         
  -3   8  21        155.77        177.31        34.94 o                         
  -2   8  21          0.21        -15.00        15.00 o                         
  -1   8  21        187.61        202.56        17.21 o                         
   0   8  21          0.33         12.01        15.08 o                         
   1   8  21        176.39        164.26        18.09 o                         
   2   8  21          0.49         52.93        21.07 o                         
   3   8  21         52.72         54.56        20.84 o                         
  -2   9  21        176.48        178.25        25.47 o                         
  -1   9  21         43.44         80.60        21.66 o                         
   0   9  21        190.13        180.88        23.12 o                         
   1   9  21         13.18         49.25        22.68 o                         
   2   9  21        145.56        140.22        30.52 o                         
   0  10  21          5.95         43.17        26.66 o                         
  -6   0  22        124.28        111.63        50.22 o                         
  -4   0  22        374.72        384.54        23.26 o                         
  -2   0  22       1060.98        959.64        20.91 o                         
   0   0  22        498.70        452.85        15.87 o                         
   2   0  22        800.33        812.79        26.81 o                         
   4   0  22        403.49        387.24        28.14 o                         
   6   0  22         23.90         12.68        93.38 o                         
  -6   1  22          0.76         -8.33        20.00 o                         
  -5   1  22        101.31        125.19        14.97 o                         
  -4   1  22          0.23         -2.43        10.24 o                         
  -3   1  22        211.71        214.34        12.84 o                         
  -2   1  22         17.24         18.32         4.60 o                         
  -1   1  22        624.61        624.56        12.03 o                         
   0   1  22         34.73         45.31         5.12 o                         
   1   1  22       1214.02       1202.11        19.24 o                         
   2   1  22         47.45         50.71         6.42 o                         
   3   1  22        318.11        334.61        12.59 o                         
   4   1  22         10.77         20.37        11.99 o                         
   5   1  22        403.59        403.09        24.20 o                         
   6   1  22          3.76         29.87        33.97 o                         
  -6   2  22        102.70        113.69        21.59 o                         
  -5   2  22          0.02         13.98        15.89 o                         
  -4   2  22        513.68        494.48        19.72 o                         
  -3   2  22          0.45         15.31         8.31 o                         
  -2   2  22        743.00        698.87        14.10 o                         
  -1   2  22          0.31          3.60         4.99 o                         
   0   2  22        459.12        418.41        12.26 o                         
   1   2  22         39.98         47.99         5.42 o                         
   2   2  22        417.46        423.88        14.73 o                         
   3   2  22          3.45         16.46        10.03 o                         
   4   2  22        162.64        198.91        15.71 o                         
   5   2  22          2.63        -15.23        16.47 o                         
   6   2  22        128.13        167.20        34.75 o                         
  -6   3  22         10.52        -12.13        22.03 o                         
  -5   3  22        182.64        192.83        18.84 o                         
  -4   3  22         72.46         91.52        14.13 o                         
  -3   3  22        127.45        146.79        11.10 o                         
  -2   3  22         21.53         16.55         6.58 o                         
  -1   3  22        597.91        601.24        12.68 o                         
   0   3  22         27.47         28.80         5.42 o                         
   1   3  22        266.38        296.84        18.56 o                         
   2   3  22          1.39          6.74         9.34 o                         
   3   3  22        561.67        533.04        22.39 o                         
   4   3  22          0.32         47.14        17.24 o                         
   5   3  22        139.81        134.85        24.60 o                         
   6   3  22          1.29         -7.16        24.04 o                         
  -5   4  22          0.17        -11.62        17.00 o                         
  -4   4  22        241.38        306.87        18.43 o                         
  -3   4  22          0.46         12.55        11.93 o                         
  -2   4  22        457.22        445.13        13.20 o                         
  -1   4  22         14.56         16.40         6.17 o                         
   0   4  22        832.47        799.71        28.29 o                         
   1   4  22         14.33         10.78         7.57 o                         
   2   4  22        720.17        662.24        22.89 o                         
   3   4  22          0.12          4.60        10.35 o                         
   4   4  22        358.58        372.59        46.14 o                         
   5   4  22          0.88         26.22        19.27 o                         
  -5   5  22        115.96        119.59        19.36 o                         
  -4   5  22         15.52         -8.52        15.11 o                         
  -3   5  22        289.31        315.65        15.47 o                         
  -2   5  22         49.31         44.92         8.83 o                         
  -1   5  22        416.23        427.76        14.00 o                         
   0   5  22          0.16         10.73         8.19 o                         
   1   5  22        386.41        413.01        18.98 o                         
   2   5  22         32.79         50.96        14.15 o                         
   3   5  22         75.37         93.72        13.56 o                         
   4   5  22          5.40          7.75        16.32 o                         
   5   5  22         40.46         28.60        26.76 o                         
  -5   6  22         25.23         26.32        21.41 o                         
  -4   6  22        123.61        112.80        18.68 o                         
  -3   6  22          1.36         30.72        12.59 o                         
  -2   6  22        200.22        209.91        13.18 o                         
  -1   6  22          6.87          8.44         7.88 o                         
   0   6  22        238.87        240.68        13.89 o                         
   1   6  22          0.34          9.61        10.30 o                         
   2   6  22        260.64        266.23        26.33 o                         
   3   6  22         31.43         33.61        15.05 o                         
   4   6  22        409.39        423.31        60.12 o                         
   5   6  22         26.28         27.79        39.68 o                         
  -4   7  22         18.91         19.56        19.05 o                         
  -3   7  22        196.19        208.86        16.52 o                         
  -2   7  22         23.96         20.34        13.29 o                         
  -1   7  22        134.75        149.42        14.08 o                         
   0   7  22         18.05         17.35        11.33 o                         
   1   7  22        328.59        342.65        17.80 o                         
   2   7  22          0.06          5.91        19.67 o                         
   3   7  22         69.40         90.98        19.79 o                         
   4   7  22         26.85         24.62        37.63 o                         
  -3   8  22         44.27         46.02        21.60 o                         
  -2   8  22        221.53        266.62        19.87 o                         
  -1   8  22         38.45         45.09        16.77 o                         
   0   8  22        168.86        215.07        27.69 o                         
   1   8  22         20.79         30.52        20.38 o                         
   2   8  22        112.31        157.25        20.38 o                         
   3   8  22         22.79         75.76        31.93 o                         
  -2   9  22          0.52         12.88        28.38 o                         
  -1   9  22        164.52        187.77        24.12 o                         
   0   9  22          5.54         24.78        25.01 o                         
   1   9  22        179.50        182.54        24.43 o                         
   2   9  22          9.27         64.27        25.56 o                         
  -5   0  23        327.88        350.53        27.73 o                         
  -3   0  23        394.90        407.47        21.97 o                         
  -1   0  23       1518.45       1481.04        33.39 o                         
   1   0  23       1310.03       1276.30        33.29 o                         
   3   0  23        666.44        622.12        32.85 o                         
   5   0  23        268.73        266.64        33.68 o                         
  -6   1  23         45.61         68.40        25.54 o                         
  -5   1  23          2.98         25.38        18.03 o                         
  -4   1  23         90.37        127.75        12.72 o                         
  -3   1  23          6.10         15.22         8.91 o                         
  -2   1  23        344.77        350.91         9.95 o                         
  -1   1  23          6.49          9.93         5.18 o                         
   0   1  23        209.07        235.57         8.44 o                         
   1   1  23          3.65          9.63         5.71 o                         
   2   1  23        420.42        433.79        13.06 o                         
   3   1  23          0.13          7.50         7.73 o                         
   4   1  23        192.68        213.86        15.15 o                         
   5   1  23          0.27          0.13        19.76 o                         
   6   1  23         85.00        107.31        49.30 o                         
  -6   2  23         13.70         14.35        22.47 o                         
  -5   2  23        260.28        285.43        21.16 o                         
  -4   2  23          0.62          4.95        11.22 o                         
  -3   2  23        576.92        544.58        25.15 o                         
  -2   2  23          0.02         -5.26         5.26 o                         
  -1   2  23        527.75        508.82        10.99 o                         
   0   2  23         11.40          5.85         5.16 o                         
   1   2  23        560.05        556.46        14.40 o                         
   2   2  23         33.48         28.74         8.03 o                         
   3   2  23        390.54        430.28        21.49 o                         
   4   2  23          1.37         -8.69        12.41 o                         
   5   2  23        184.24        213.97        20.10 o                         
   6   2  23         10.23         32.60        32.17 o                         
  -5   3  23          6.29         29.75        23.91 o                         
  -4   3  23        247.54        276.47        17.64 o                         
  -3   3  23         31.85         31.11         9.46 o                         
  -2   3  23        249.39        268.61         9.41 o                         
  -1   3  23          5.28          1.33         5.64 o                         
   0   3  23        837.25        806.41        15.65 o                         
   1   3  23          3.00         -1.02         8.11 o                         
   2   3  23        195.41        200.34        11.20 o                         
   3   3  23         15.96         37.42        12.17 o                         
   4   3  23        258.39        247.83        37.19 o                         
   5   3  23          4.53         12.98        18.32 o                         
  -5   4  23         52.31         53.37        25.64 o                         
  -4   4  23         15.46         19.55        14.79 o                         
  -3   4  23        265.39        279.59        16.45 o                         
  -2   4  23         29.55         25.12         9.72 o                         
  -1   4  23        320.98        318.63        11.31 o                         
   0   4  23         45.14         72.85         9.18 o                         
   1   4  23        411.75        400.14        34.56 o                         
   2   4  23         35.32         59.73        11.25 o                         
   3   4  23        492.34        469.54        31.20 o                         
   4   4  23          0.99         43.53        21.03 o                         
   5   4  23        106.17         91.54        35.02 o                         
  -5   5  23          7.99         28.96        20.48 o                         
  -4   5  23        226.58        260.53        19.67 o                         
  -3   5  23          1.95         14.99        13.54 o                         
  -2   5  23        332.43        323.05        14.19 o                         
  -1   5  23         15.94          4.40         8.53 o                         
   0   5  23        670.78        622.24        20.71 o                         
   1   5  23         15.21         24.39        11.70 o                         
   2   5  23        314.50        337.14        27.51 o                         
   3   5  23          3.99         35.00        16.44 o                         
   4   5  23        133.19        160.71        19.56 o                         
   5   5  23          0.06         -8.39        24.92 o                         
  -4   6  23         33.75         44.98        18.49 o                         
  -3   6  23        121.80        148.91        16.82 o                         
  -2   6  23          0.85         15.27        10.91 o                         
  -1   6  23        134.60        164.19        13.03 o                         
   0   6  23         13.54         -3.20        15.64 o                         
   1   6  23         80.74         84.79        11.80 o                         
   2   6  23         34.33         59.80        13.24 o                         
   3   6  23        237.01        308.63        31.14 o                         
   4   6  23          0.20        -23.30        23.30 o                         
  -4   7  23        126.81        115.60        22.55 o                         
  -3   7  23         12.27         27.22        19.04 o                         
  -2   7  23        211.94        204.36        16.63 o                         
  -1   7  23         34.42         36.56        16.08 o                         
   0   7  23        323.77        354.42        19.89 o                         
   1   7  23          1.57         28.92        19.77 o                         
   2   7  23        165.62        154.82        27.89 o                         
   3   7  23          0.53         -8.27        49.04 o                         
   4   7  23         76.18         25.92        30.12 o                         
  -3   8  23        124.92        154.61        23.76 o                         
  -2   8  23         40.39         28.60        17.30 o                         
  -1   8  23        133.58        119.56        19.48 o                         
   0   8  23         23.46         46.67        17.60 o                         
   1   8  23        131.34        132.41        23.41 o                         
   2   8  23         20.81         28.28        19.79 o                         
   3   8  23        140.70        125.90        25.00 o                         
  -1   9  23          5.02         42.13        23.89 o                         
   0   9  23        161.18         80.51        27.82 o                         
   1   9  23          0.63         -1.03        24.79 o                         
  -6   0  24         53.77         10.92        37.88 o                         
  -4   0  24         58.58         71.11        19.70 o                         
  -2   0  24        360.98        352.65        15.66 o                         
   0   0  24        433.18        424.33        23.73 o                         
   2   0  24        596.44        595.94        41.57 o                         
   4   0  24        177.27        171.46        23.70 o                         
  -5   1  24        201.83        198.27        22.45 o                         
  -4   1  24          5.44          3.36        12.51 o                         
  -3   1  24        375.85        356.79        18.12 o                         
  -2   1  24          0.14         13.23         7.93 o                         
  -1   1  24        633.10        605.58        13.02 o                         
   0   1  24          1.35         -4.83         5.50 o                         
   1   1  24        782.55        731.85        20.51 o                         
   2   1  24         36.39         39.53         7.84 o                         
   3   1  24        303.43        316.51        13.78 o                         
   4   1  24          0.15         17.49        13.60 o                         
   5   1  24        314.36        318.91        37.22 o                         
  -5   2  24          0.65         -5.31        18.57 o                         
  -4   2  24        204.87        190.42        15.73 o                         
  -3   2  24          0.02         10.03        10.30 o                         
  -2   2  24        485.88        458.61        13.03 o                         
  -1   2  24          0.50          3.89         5.63 o                         
   0   2  24        126.11        146.78         7.61 o                         
   1   2  24          3.57         13.47         6.39 o                         
   2   2  24        359.59        400.24        15.59 o                         
   3   2  24         36.79         29.67        12.73 o                         
   4   2  24        179.32        216.54        16.89 o                         
   5   2  24          8.15         21.71        20.75 o                         
  -5   3  24         96.27         86.89        18.90 o                         
  -4   3  24         21.13         12.24        15.25 o                         
  -3   3  24        138.84        133.68        12.07 o                         
  -2   3  24          5.71          8.20         7.19 o                         
  -1   3  24        462.97        456.29        12.06 o                         
   0   3  24         10.54         21.47         6.67 o                         
   1   3  24        457.23        450.98        25.37 o                         
   2   3  24          2.96         -9.25         9.51 o                         
   3   3  24        184.85        181.32        15.46 o                         
   4   3  24         26.62         37.38        18.21 o                         
   5   3  24        133.31        103.59        21.05 o                         
  -5   4  24          0.52        -19.48        19.48 o                         
  -4   4  24        236.82        252.72        19.11 o                         
  -3   4  24         34.73         14.64        13.47 o                         
  -2   4  24        542.84        513.92        18.34 o                         
  -1   4  24         88.93         78.34         9.44 o                         
   0   4  24        589.08        570.55        17.82 o                         
   1   4  24          6.53         13.43        11.93 o                         
   2   4  24        605.04        595.96        25.85 o                         
   3   4  24          0.15         23.94        16.14 o                         
   4   4  24        210.89        230.63        22.25 o                         
   5   4  24         26.05         35.45        20.71 o                         
  -5   5  24         82.53         74.41        22.29 o                         
  -4   5  24          3.91         20.33        17.75 o                         
  -3   5  24         39.72         52.69        15.13 o                         
  -2   5  24          2.59         -0.89        10.83 o                         
  -1   5  24        109.74        131.67        13.59 o                         
   0   5  24         16.44         26.88        11.54 o                         
   1   5  24        111.09        116.85        14.06 o                         
   2   5  24         14.14         15.31        12.57 o                         
   3   5  24        154.68        177.78        18.69 o                         
   4   5  24          8.11         -9.81        18.54 o                         
  -4   6  24        197.79        180.27        20.55 o                         
  -3   6  24         13.63         20.44        16.40 o                         
  -2   6  24        362.88        392.37        23.79 o                         
  -1   6  24         39.43         41.97        13.23 o                         
   0   6  24        381.03        357.91        17.25 o                         
   1   6  24         19.11         30.23        12.16 o                         
   2   6  24        305.26        324.82        24.30 o                         
   3   6  24         15.70         38.83        18.19 o                         
   4   6  24        120.13        128.77        24.60 o                         
  -3   7  24         70.67         13.10        20.51 o                         
  -2   7  24          4.90         36.26        15.89 o                         
  -1   7  24        133.35        157.71        17.05 o                         
   0   7  24          4.35          9.19        22.43 o                         
   1   7  24        111.92        128.94        16.24 o                         
   2   7  24          1.31         -8.40        17.47 o                         
   3   7  24         30.83          7.38        28.15 o                         
  -2   8  24        145.64        132.55        21.40 o                         
  -1   8  24         46.30         23.00        17.81 o                         
   0   8  24         95.44         83.50        22.33 o                         
   1   8  24         16.33         59.67        23.50 o                         
   2   8  24        225.84        162.02        24.65 o                         
   0   9  24          6.76         53.39        25.67 o                         
  -5   0  25        125.18        147.67        34.10 o                         
  -3   0  25        195.01        240.48        22.27 o                         
  -1   0  25        737.38        769.82        24.81 o                         
   1   0  25        724.96        695.00        24.94 o                         
   3   0  25        307.85        264.85        21.77 o                         
   5   0  25        158.10        207.12       121.03 o                         
  -5   1  25          0.30         29.73        24.58 o                         
  -4   1  25        134.65        156.32        15.13 o                         
  -3   1  25          1.61         24.16        10.97 o                         
  -2   1  25        327.78        330.66        17.62 o                         
  -1   1  25         33.00         31.70         6.99 o                         
   0   1  25        255.92        277.04        10.07 o                         
   1   1  25          1.04         -1.16         8.32 o                         
   2   1  25        487.64        482.16        15.89 o                         
   3   1  25         36.75         28.59        11.34 o                         
   4   1  25        216.06        234.40        19.16 o                         
   5   1  25         21.93         17.84        24.17 o                         
  -5   2  25        193.68        195.31        21.71 o                         
  -4   2  25          0.03         -7.74        15.62 o                         
  -3   2  25        335.78        387.17        17.41 o                         
  -2   2  25         54.23         56.11         8.37 o                         
  -1   2  25        371.59        373.45        10.82 o                         
   0   2  25          1.57          0.61         6.72 o                         
   1   2  25        248.30        247.46        13.84 o                         
   2   2  25         23.92         17.91        13.92 o                         
   3   2  25        149.59        167.95        15.16 o                         
   4   2  25          0.05          8.70        15.79 o                         
   5   2  25        174.01        157.39        25.60 o                         
  -5   3  25          4.96        -23.34        23.34 o                         
  -4   3  25        150.25        165.95        17.62 o                         
  -3   3  25          7.81         22.71        17.66 o                         
  -2   3  25        241.86        273.70        11.33 o                         
  -1   3  25          1.15         -8.59         8.59 o                         
   0   3  25        595.06        555.57        19.87 o                         
   1   3  25         19.81          4.11         9.57 o                         
   2   3  25        323.90        308.66        16.28 o                         
   3   3  25          0.01          2.29        12.73 o                         
   4   3  25        215.43        216.62        21.13 o                         
   5   3  25          9.73        -35.49        41.49 o                         
  -5   4  25         36.46         19.66        21.12 o                         
  -4   4  25         49.70         54.30        17.58 o                         
  -3   4  25        255.36        263.62        17.80 o                         
  -2   4  25        101.57         96.60        11.53 o                         
  -1   4  25        247.00        231.74        12.56 o                         
   0   4  25         11.46         16.46        11.44 o                         
   1   4  25        379.66        433.52        19.66 o                         
   2   4  25          7.50         25.20        12.48 o                         
   3   4  25        167.68        165.29        20.49 o                         
   4   4  25          7.34          4.68        23.83 o                         
   5   4  25         69.51         19.56        22.36 o                         
  -4   5  25        124.39         98.28        18.90 o                         
  -3   5  25         25.51         27.77        15.63 o                         
  -2   5  25        154.95        189.43        18.20 o                         
  -1   5  25         10.15          9.72        12.36 o                         
   0   5  25        255.09        292.05        16.89 o                         
   1   5  25          9.16         39.20        18.64 o                         
   2   5  25        248.83        235.94        16.86 o                         
   3   5  25          2.94         39.46        20.52 o                         
   4   5  25        299.11        278.29        31.40 o                         
  -4   6  25         30.70         71.02        21.44 o                         
  -3   6  25        126.56        127.78        20.73 o                         
  -2   6  25          3.70         13.14        14.91 o                         
  -1   6  25        178.92        188.91        14.76 o                         
   0   6  25          2.46        -14.32        15.45 o                         
   1   6  25        149.09        188.32        18.06 o                         
   2   6  25         47.50         47.19        22.93 o                         
   3   6  25         61.31         91.96        22.59 o                         
   4   6  25          6.72         12.95        25.80 o                         
  -3   7  25         18.58        -11.78        21.77 o                         
  -2   7  25        216.99        264.83        20.20 o                         
  -1   7  25         45.25         51.95        15.86 o                         
   0   7  25        176.39        230.82        20.86 o                         
   1   7  25          1.15         16.17        16.49 o                         
   2   7  25        187.46        195.98        24.22 o                         
   3   7  25         14.34         44.14        39.84 o                         
  -2   8  25         18.66         61.24        23.48 o                         
  -1   8  25         95.51        131.78        32.14 o                         
   0   8  25          9.90         -0.40        21.98 o                         
   1   8  25         80.53        129.41        29.25 o                         
   2   8  25         24.90         28.49        43.80 o                         
  -4   0  26         21.70         84.15        21.02 o                         
  -2   0  26        349.69        342.08        33.99 o                         
   0   0  26        349.56        351.25        18.64 o                         
   2   0  26        188.87        200.91        23.42 o                         
   4   0  26        312.18        299.55        26.17 o                         
  -5   1  26        207.33        234.64        23.36 o                         
  -4   1  26          1.00          6.68        15.08 o                         
  -3   1  26        294.86        320.94        17.33 o                         
  -2   1  26          0.43         -4.79         9.97 o                         
  -1   1  26        250.13        259.08        11.32 o                         
   0   1  26         49.24         57.43         8.34 o                         
   1   1  26        756.15        722.83        20.50 o                         
   2   1  26         19.36         35.00         9.36 o                         
   3   1  26        238.42        248.93        14.98 o                         
   4   1  26          2.47         -9.39        17.97 o                         
   5   1  26        144.57        117.46        28.18 o                         
  -5   2  26         13.22         34.05        21.03 o                         
  -4   2  26        106.08        116.81        18.97 o                         
  -3   2  26          9.94         14.27        12.02 o                         
  -2   2  26        348.10        319.97        12.90 o                         
  -1   2  26         31.76         37.57         7.85 o                         
   0   2  26        169.53        182.77        10.49 o                         
   1   2  26         41.58         23.17         8.41 o                         
   2   2  26        103.10        114.22        12.64 o                         
   3   2  26         18.64         23.83        13.72 o                         
   4   2  26        204.37        221.24        20.09 o                         
   5   2  26          1.25          7.22        24.35 o                         
  -5   3  26         84.12        107.70        21.78 o                         
  -4   3  26          3.89          1.99        16.85 o                         
  -3   3  26        224.06        241.54        17.39 o                         
  -2   3  26          0.45         -0.15         8.32 o                         
  -1   3  26        359.45        383.43        14.13 o                         
   0   3  26          1.07          6.20         9.06 o                         
   1   3  26        586.56        563.57        21.51 o                         
   2   3  26          1.49        -13.47        13.47 o                         
   3   3  26        185.84        202.26        16.70 o                         
   4   3  26          0.09         -1.88        18.52 o                         
   5   3  26         49.97        -10.50        33.75 o                         
  -4   4  26         92.82        122.08        19.14 o                         
  -3   4  26         75.20         40.27        15.84 o                         
  -2   4  26        232.96        226.72        15.89 o                         
  -1   4  26         50.93         40.75        11.08 o                         
   0   4  26        194.80        213.64        18.89 o                         
   1   4  26         52.07         63.24        16.28 o                         
   2   4  26        212.97        220.27        18.24 o                         
   3   4  26          0.41        -11.76        21.67 o                         
   4   4  26        224.19        254.30        33.51 o                         
  -4   5  26          1.53         28.45        19.75 o                         
  -3   5  26        102.70        138.96        18.42 o                         
  -2   5  26          4.45         -8.69        16.14 o                         
  -1   5  26        147.62        162.60        15.14 o                         
   0   5  26          2.06         -8.95        14.10 o                         
   1   5  26        273.12        332.66        21.64 o                         
   2   5  26          0.02         39.82        20.49 o                         
   3   5  26        132.53        147.33        23.77 o                         
   4   5  26          2.22         45.20        25.17 o                         
  -3   6  26         11.49         12.85        20.98 o                         
  -2   6  26        153.87        124.93        19.96 o                         
  -1   6  26         10.10         67.53        15.73 o                         
   0   6  26        201.41        224.91        18.75 o                         
   1   6  26          3.71          1.59        15.86 o                         
   2   6  26        113.01        115.54        22.01 o                         
   3   6  26          2.57        -24.62        24.62 o                         
  -2   7  26         32.47         43.16        23.11 o                         
  -1   7  26        159.29        161.17        18.49 o                         
   0   7  26         30.41         36.47        17.51 o                         
   1   7  26        111.36        120.54        25.89 o                         
   2   7  26          4.17         21.77        22.81 o                         
  -1   8  26          6.73         -9.78        24.42 o                         
   0   8  26        102.72         63.71        25.86 o                         
   1   8  26          2.99        -28.16        35.45 o                         
  -5   0  27         77.15         38.59        37.50 o                         
  -3   0  27        139.06        211.85        22.46 o                         
  -1   0  27        381.03        412.08        25.76 o                         
   1   0  27        284.21        310.98        22.16 o                         
   3   0  27        305.83        345.21        27.03 o                         
   5   0  27         71.02         40.55        40.42 o                         
  -5   1  27          2.58        -25.69        25.69 o                         
  -4   1  27        129.43        145.14        19.54 o                         
  -3   1  27          0.31         -5.29        12.93 o                         
  -2   1  27        222.35        244.02        14.49 o                         
  -1   1  27          0.00         -0.09         7.94 o                         
   0   1  27        285.16        317.67        18.97 o                         
   1   1  27          9.61         12.29        10.37 o                         
   2   1  27        283.09        275.37        15.73 o                         
   3   1  27          0.26          9.92        12.65 o                         
   4   1  27        161.89         90.70        20.47 o                         
   5   1  27         14.11         23.79        29.28 o                         
  -5   2  27         62.51         46.71        26.43 o                         
  -4   2  27          1.29         26.88        18.23 o                         
  -3   2  27        206.98        229.84        16.73 o                         
  -2   2  27          3.60          9.48        10.89 o                         
  -1   2  27        282.36        289.32        12.16 o                         
   0   2  27         67.30         83.99        10.35 o                         
   1   2  27        231.54        231.72        22.30 o                         
   2   2  27          5.34         10.40        12.20 o                         
   3   2  27        204.36        252.81        17.39 o                         
   4   2  27          9.74         18.52        18.85 o                         
  -4   3  27        198.27        213.49        20.70 o                         
  -3   3  27          1.35         -9.49        16.21 o                         
  -2   3  27        207.01        219.66        14.10 o                         
  -1   3  27         99.57         97.37         9.90 o                         
   0   3  27        508.15        510.34        17.64 o                         
   1   3  27        152.33        185.54        14.01 o                         
   2   3  27        142.84        160.89        18.38 o                         
   3   3  27          9.51         27.45        20.07 o                         
   4   3  27        183.28        150.34        20.98 o                         
  -4   4  27         12.29         16.64        19.51 o                         
  -3   4  27         96.85        108.73        17.45 o                         
  -2   4  27          4.71          1.56        13.95 o                         
  -1   4  27        112.76        130.86        14.07 o                         
   0   4  27         24.05         46.03        14.19 o                         
   1   4  27        162.95        182.47        16.12 o                         
   2   4  27          0.03         24.38        16.67 o                         
   3   4  27        171.63        211.89        34.40 o                         
   4   4  27          4.49        -21.92        21.92 o                         
  -4   5  27         84.34         68.11        24.10 o                         
  -3   5  27          0.19         11.02        19.47 o                         
  -2   5  27        187.08        217.00        23.43 o                         
  -1   5  27         18.47        -11.60        14.76 o                         
   0   5  27        237.93        230.01        18.71 o                         
   1   5  27          0.50         10.23        15.29 o                         
   2   5  27        249.05        265.96        27.31 o                         
   3   5  27          9.47         27.13        25.03 o                         
  -3   6  27         69.71         38.62        22.47 o                         
  -2   6  27         20.78         48.65        19.96 o                         
  -1   6  27        126.74        170.78        25.83 o                         
   0   6  27         16.95         35.49        21.55 o                         
   1   6  27         94.65         80.82        18.32 o                         
   2   6  27          3.85         42.63        20.24 o                         
   3   6  27         85.84         46.52        26.08 o                         
  -2   7  27        174.12        177.74        25.79 o                         
  -1   7  27          0.44        -15.65        34.64 o                         
   0   7  27        101.45        104.64        29.99 o                         
   1   7  27          1.37         42.57        38.01 o                         
   2   7  27        102.73        120.42        29.82 o                         
  -4   0  28        144.88        228.84        28.52 o                         
  -2   0  28        159.62        162.31        20.58 o                         
   0   0  28        115.31        136.51        15.43 o                         
   2   0  28         46.80         61.81        16.92 o                         
   4   0  28        183.46        141.98        29.84 o                         
  -4   1  28          0.01        -27.13        27.13 o                         
  -3   1  28        129.47        127.06        14.87 o                         
  -2   1  28          2.09         -6.56        13.01 o                         
  -1   1  28        302.76        305.52        13.26 o                         
   0   1  28         27.50         52.48        11.30 o                         
   1   1  28        487.08        506.06        21.21 o                         
   2   1  28          0.79         14.12        12.49 o                         
   3   1  28        281.86        286.34        18.95 o                         
   4   1  28          0.73        -20.39        22.23 o                         
  -4   2  28         55.99         79.64        20.25 o                         
  -3   2  28          5.05         27.85        15.61 o                         
  -2   2  28        235.98        277.31        14.99 o                         
  -1   2  28         21.22         14.40         9.32 o                         
   0   2  28        218.95        243.52        16.87 o                         
   1   2  28          2.29         21.96        15.04 o                         
   2   2  28        146.27        155.45        15.10 o                         
   3   2  28          0.12         21.67        15.49 o                         
   4   2  28        106.96         92.21        22.74 o                         
  -4   3  28          7.58         13.90        19.90 o                         
  -3   3  28        293.16        295.85        20.48 o                         
  -2   3  28         17.89         38.07        12.79 o                         
  -1   3  28        152.29        160.18        11.50 o                         
   0   3  28          9.83          0.89        12.06 o                         
   1   3  28        280.78        306.60        20.35 o                         
   2   3  28         11.34         -0.16        19.34 o                         
   3   3  28        113.60        150.27        19.60 o                         
   4   3  28          0.15         15.59        23.84 o                         
  -4   4  28         24.90         35.43        21.73 o                         
  -3   4  28         11.41          4.77        19.56 o                         
  -2   4  28        156.90        169.90        18.87 o                         
  -1   4  28          3.28        -14.00        14.00 o                         
   0   4  28        192.71        195.43        18.73 o                         
   1   4  28         10.82         39.83        19.29 o                         
   2   4  28        166.91        225.14        21.40 o                         
   3   4  28          2.15         26.55        38.00 o                         
   4   4  28         97.84        125.09        25.98 o                         
  -3   5  28         78.70         79.29        22.00 o                         
  -2   5  28         11.29         18.47        20.81 o                         
  -1   5  28         80.26         93.91        18.72 o                         
   0   5  28          8.99         31.30        20.31 o                         
   1   5  28        160.82        178.82        20.92 o                         
   2   5  28          0.52         -2.73        20.73 o                         
   3   5  28        159.34        183.15        31.53 o                         
  -2   6  28        159.94        207.29        33.14 o                         
  -1   6  28          2.14         20.24        22.11 o                         
   0   6  28        181.71        154.83        28.06 o                         
   1   6  28          5.60          5.28        22.66 o                         
   2   6  28         76.08        101.39        23.69 o                         
  -1   7  28         94.71         95.80        34.13 o                         
   0   7  28         15.69         10.84        36.58 o                         
   1   7  28         69.81        104.55        34.19 o                         
  -3   0  29        164.25        157.69        26.19 o                         
  -1   0  29         79.73        106.23        18.78 o                         
   1   0  29         47.36         21.24        19.93 o                         
   3   0  29         83.83        120.65        26.27 o                         
  -4   1  29         71.35         64.50        21.60 o                         
  -3   1  29         28.82         51.54        16.23 o                         
  -2   1  29        201.59        229.07        17.05 o                         
  -1   1  29          4.41          9.29        10.40 o                         
   0   1  29        408.13        429.28        21.36 o                         
   1   1  29          0.88         -3.49        16.01 o                         
   2   1  29        310.60        331.65        18.29 o                         
   3   1  29          2.21         14.76        21.41 o                         
   4   1  29        146.83        125.71        29.64 o                         
  -4   2  29         15.68         46.39        20.62 o                         
  -3   2  29        112.14         89.96        17.21 o                         
  -2   2  29          3.37          1.98        12.61 o                         
  -1   2  29        122.85        113.34        11.26 o                         
   0   2  29          0.79         18.36        11.91 o                         
   1   2  29        191.62        250.15        17.38 o                         
   2   2  29          0.00         18.48        14.04 o                         
   3   2  29        144.60        139.03        19.87 o                         
   4   2  29          1.66         -6.87        23.79 o                         
  -4   3  29         94.18         43.16        28.81 o                         
  -3   3  29         49.28         78.96        18.26 o                         
  -2   3  29        278.40        325.39        21.10 o                         
  -1   3  29         50.51         43.78        14.59 o                         
   0   3  29        267.06        303.50        22.90 o                         
   1   3  29         33.49         35.38        14.60 o                         
   2   3  29         80.77        105.29        17.04 o                         
   3   3  29          3.70          5.14        19.50 o                         
  -3   4  29         69.27         97.79        21.13 o                         
  -2   4  29          7.97          0.84        18.32 o                         
  -1   4  29         75.50         67.07        18.53 o                         
   0   4  29          9.52         16.19        30.75 o                         
   1   4  29        199.58        219.68        21.50 o                         
   2   4  29          0.28         -7.32        19.44 o                         
   3   4  29        145.56        188.52        23.05 o                         
  -3   5  29         19.10          2.36        22.58 o                         
  -2   5  29         79.30        112.94        22.27 o                         
  -1   5  29         25.81         18.12        20.39 o                         
   0   5  29         83.53         63.36        20.59 o                         
   1   5  29         10.86         -8.45        26.19 o                         
   2   5  29        121.56        108.16        23.21 o                         
   3   5  29          1.53        -29.43        29.43 o                         
  -2   6  29         11.61          0.76        30.95 o                         
  -1   6  29        211.70        213.66        25.53 o                         
   0   6  29          5.10          3.83        21.36 o                         
   1   6  29        131.09        151.15        29.13 o                         
   2   6  29          1.52         40.30        31.61 o                         
  -4   0  30         71.53         65.54        36.91 o                         
  -2   0  30         15.18          5.52        25.72 o                         
   0   0  30        443.56        454.92        30.29 o                         
   2   0  30        185.45        166.07        25.78 o                         
   4   0  30        221.12        152.24        38.03 o                         
  -4   1  30          1.14          1.56        30.86 o                         
  -3   1  30        223.30        267.05        22.61 o                         
  -2   1  30         10.59         17.46        15.33 o                         
  -1   1  30        157.24        152.21        19.22 o                         
   0   1  30         19.09         39.52        13.76 o                         
   1   1  30         37.37         43.45        15.18 o                         
   2   1  30          1.78         21.50        16.71 o                         
   3   1  30        112.72        124.56        19.23 o                         
   4   1  30          2.38         85.69        61.37 o                         
  -3   2  30          4.00         -1.88        17.90 o                         
  -2   2  30         94.07         78.70        18.42 o                         
  -1   2  30         14.02          8.86        15.60 o                         
   0   2  30        360.64        413.86        20.86 o                         
   1   2  30         11.13         28.07        15.33 o                         
   2   2  30        206.26        203.30        18.35 o                         
   3   2  30          3.44         21.50        21.54 o                         
  -3   3  30        156.46        192.74        21.97 o                         
  -2   3  30          8.62         18.67        18.55 o                         
  -1   3  30        139.89        170.03        21.44 o                         
   0   3  30          0.11         -3.22        15.30 o                         
   1   3  30        171.53        174.11        19.33 o                         
   2   3  30          0.40        -13.28        17.13 o                         
   3   3  30         95.42        124.62        23.45 o                         
  -3   4  30          0.08          5.19        22.47 o                         
  -2   4  30         95.07        103.67        22.33 o                         
  -1   4  30          4.90          8.74        20.32 o                         
   0   4  30         72.06         85.63        20.26 o                         
   1   4  30         13.81         39.26        19.78 o                         
   2   4  30         64.16         70.00        21.07 o                         
   3   4  30          1.76        -19.13        25.24 o                         
  -2   5  30          3.55        -22.73        22.73 o                         
  -1   5  30         85.96         90.16        36.90 o                         
   0   5  30          3.46         -7.86        21.40 o                         
   1   5  30        187.96        172.28        30.90 o                         
   2   5  30          0.27         20.01        25.56 o                         
  -1   6  30          5.44         21.88        26.89 o                         
   0   6  30        106.86        139.94        31.62 o                         
   1   6  30          0.62        -42.78        56.29 o                         
  -3   0  31         18.97         27.88        33.48 o                         
  -1   0  31         47.88         46.87        24.13 o                         
   1   0  31        131.39        207.95        26.76 o                         
   3   0  31        131.64        151.62        28.55 o                         
  -3   1  31          0.03         21.90        22.50 o                         
  -2   1  31        200.94        210.96        20.60 o                         
  -1   1  31          1.14          9.06        21.51 o                         
   0   1  31        137.08        139.94        16.54 o                         
   1   1  31          7.55          7.93        16.34 o                         
   2   1  31        124.88        138.69        19.24 o                         
   3   1  31          0.08         10.38        20.54 o                         
  -3   2  31         68.28         51.78        27.53 o                         
  -2   2  31          7.47         10.67        19.72 o                         
  -1   2  31        260.44        296.67        29.39 o                         
   0   2  31          0.21         -6.08        20.49 o                         
   1   2  31        181.49        167.69        18.80 o                         
   2   2  31         15.31         17.22        18.61 o                         
   3   2  31        108.52         66.68        34.78 o                         
  -3   3  31          6.25          5.42        23.74 o                         
  -2   3  31         52.03         49.75        24.97 o                         
  -1   3  31          0.22         41.02        22.05 o                         
   0   3  31         71.19         91.27        26.40 o                         
   1   3  31         31.31          0.02        18.62 o                         
   2   3  31        123.88         85.45        24.95 o                         
   3   3  31         10.98         -0.17        35.80 o                         
  -2   4  31          3.53         17.41        23.28 o                         
  -1   4  31        177.81        211.38        26.14 o                         
   0   4  31          3.96          8.70        19.17 o                         
   1   4  31        104.01        103.79        20.66 o                         
   2   4  31          0.76        -21.82        21.82 o                         
  -1   5  31          0.60         21.21        26.28 o                         
   0   5  31         43.96         47.06        26.14 o                         
   1   5  31         10.62         45.88        26.71 o                         
  -2   0  32        121.76         75.27        30.50 o                         
   0   0  32        244.19        214.46        25.66 o                         
   2   0  32        119.37         64.17        36.38 o                         
  -3   1  32         34.22         14.79        23.51 o                         
  -2   1  32          2.46         -0.08        18.88 o                         
  -1   1  32         41.29         61.62        20.11 o                         
   0   1  32          0.96         26.17        16.95 o                         
   1   1  32         38.69         81.48        18.83 o                         
   2   1  32          9.06         21.48        19.51 o                         
  -2   2  32        195.38        191.54        25.42 o                         
  -1   2  32         24.44         27.88        20.57 o                         
   0   2  32        332.94        335.50        42.50 o                         
   1   2  32          8.69         -0.14        17.71 o                         
   2   2  32        131.23        125.29        21.43 o                         
  -2   3  32          1.76        -25.09        25.09 o                         
  -1   3  32         34.55         33.59        24.00 o                         
   0   3  32          1.72         26.87        26.16 o                         
   1   3  32        102.73         99.90        21.82 o                         
   2   3  32          6.15        -19.97        31.35 o                         
  -1   4  32          0.10         15.31        26.33 o                         
   0   4  32         44.75         98.61        37.30 o                         
   1   4  32          4.79         51.23        25.87 o                         
  -1   0  33         76.92         55.88        31.21 o                         
   1   0  33         53.72         80.16        28.66 o                         
  -2   1  33         48.61         52.08        26.05 o                         
  -1   1  33          1.27          8.45        21.42 o                         
   0   1  33        118.02        100.88        23.80 o                         
   1   1  33          0.44          9.72        20.36 o                         
   2   1  33        107.05        136.39        22.37 o                         
  -2   2  33          0.10         15.05        29.87 o                         
  -1   2  33        144.09        149.90        24.07 o                         
   0   2  33          8.79         24.91        30.83 o                         
   1   2  33        125.28        169.23        22.18 o                         
  -1   3  33          1.13          6.31        27.12 o                         
   0   3  33         67.75         98.65        24.57 o                         
   1   3  33          0.15         12.49        22.67 o                         
   0   0  34        138.93        144.45        37.71 o                         
  -1   1  34         71.76         39.23        25.01 o                         
   0   1  34          7.76        -25.43        25.43 o                         
   1   1  34         28.23         60.79        22.22 o                         
   0   2  34        125.60        213.35        75.81 o                         
                                                                                
